# Supplementary material for: Single-step fabrication of liquid gallium nanoparticles via capillary interaction for dynamic structural colours
Source: Nat Nanotechnol. 2024 Feb 22;19(6):766–74. doi: 10.1038/s41565-024-01625-1 (PMC11186779; doi:10.1038/s41565-024-01625-1)
Supplement: Supplementary file 13 — Statistical data. [file 41565_2024_1625_MOESM13_ESM.xlsx]

## Sheet: Figure_1j
Fig. 1j
ciex	ciey
0.297	0.33
0.258	0.172
0.206	0.235
0.253	0.314
0.356	0.213
0.335	0.418
0.209	0.146
0.349	0.407
0.366	0.411
0.193	0.154
0.448	0.412
0.265	0.391
0.276	0.484
0.503	0.376
0.232	0.267
0.388	0.438
0.303	0.337
0.325	0.313
0.207	0.195
0.258	0.166
0.438	0.425
0.327	0.497
0.151	0.06
0.312	0.336
0.365	0.413
0.182	0.168
0.423	0.493
0.498	0.416
0.523	0.283
0.478	0.442
0.196	0.22
0.395	0.438
