# Supplementary material for: Single-step fabrication of liquid gallium nanoparticles via capillary interaction for dynamic structural colours
Source: Nat Nanotechnol. 2024 Feb 22;19(6):766–74. doi: 10.1038/s41565-024-01625-1 (PMC11186779; doi:10.1038/s41565-024-01625-1)
Supplement: Supplementary file 14 — Statistical data. [file 41565_2024_1625_MOESM14_ESM.xlsx]

## Sheet: Fig. 3b
Layer 1			Layer 2			Layer 3
	Engulfing Angle (theta in radians)			Engulfing Angle (theta in radians)			Engulfing angle (theta in radians)
Relative time	theta(radians)		Relative Time	theta(radians)		Relative Time	theta(radians)
0	3.14149		0	3.14149		0	3.14149
1e-05	3.13699		1e-05	3.1376		1e-05	3.13821
2e-05	3.13249		2e-05	3.13371		2e-05	3.13494
3e-05	3.12799		3e-05	3.12981		3e-05	3.13166
4e-05	3.12349		4e-05	3.12592		4e-05	3.12838
5e-05	3.11899		5e-05	3.12203		5e-05	3.1251
6e-05	3.11449		6e-05	3.11814		6e-05	3.12182
7e-05	3.10999		7e-05	3.11424		7e-05	3.11854
8e-05	3.10549		8e-05	3.11035		8e-05	3.11526
9e-05	3.10099		9e-05	3.10646		9e-05	3.11198
0.0001	3.09649		0.0001	3.10257		0.0001	3.10871
0.00011	3.09199		0.00011	3.09867		0.00011	3.10543
0.00012	3.08749		0.00012	3.09478		0.00012	3.10215
0.00013	3.08299		0.00013	3.09089		0.00013	3.09887
0.00014	3.07849		0.00014	3.087		0.00014	3.09559
0.00015	3.07399		0.00015	3.0831		0.00015	3.09231
0.00016	3.0695		0.00016	3.07921		0.00016	3.08904
0.00017	3.065		0.00017	3.07532		0.00017	3.08576
0.00018	3.0605		0.00018	3.07143		0.00018	3.08248
0.00019	3.056		0.00019	3.06754		0.00019	3.0792
0.0002	3.0515		0.0002	3.06364		0.0002	3.07592
0.00021	3.047		0.00021	3.05975		0.00021	3.07264
0.00022	3.0425		0.00022	3.05586		0.00022	3.06937
0.00023	3.038		0.00023	3.05197		0.00023	3.06609
0.00024	3.0335		0.00024	3.04808		0.00024	3.06281
0.00025	3.029		0.00025	3.04418		0.00025	3.05953
0.00026	3.02451		0.00026	3.04029		0.00026	3.05625
0.00027	3.02001		0.00027	3.0364		0.00027	3.05298
0.00028	3.01551		0.00028	3.03251		0.00028	3.0497
0.00029	3.01101		0.00029	3.02862		0.00029	3.04642
0.0003	3.00651		0.0003	3.02473		0.0003	3.04314
0.00031	3.00201		0.00031	3.02084		0.00031	3.03987
0.00032	2.99752		0.00032	3.01695		0.00032	3.03659
0.00033	2.99302		0.00033	3.01306		0.00033	3.03331
0.00034	2.98852		0.00034	3.00916		0.00034	3.03003
0.00035	2.98402		0.00035	3.00527		0.00035	3.02676
0.00036	2.97953		0.00036	3.00138		0.00036	3.02348
0.00037	2.97503		0.00037	2.99749		0.00037	3.0202
0.00038	2.97053		0.00038	2.9936		0.00038	3.01693
0.00039	2.96604		0.00039	2.98971		0.00039	3.01365
0.0004	2.96154		0.0004	2.98582		0.0004	3.01037
0.00041	2.95705		0.00041	2.98193		0.00041	3.0071
0.00042	2.95255		0.00042	2.97804		0.00042	3.00382
0.00043	2.94805		0.00043	2.97416		0.00043	3.00054
0.00044	2.94356		0.00044	2.97027		0.00044	2.99727
0.00045	2.93906		0.00045	2.96638		0.00045	2.99399
0.00046	2.93457		0.00046	2.96249		0.00046	2.99072
0.00047	2.93008		0.00047	2.9586		0.00047	2.98744
0.00048	2.92558		0.00048	2.95471		0.00048	2.98416
0.00049	2.92109		0.00049	2.95082		0.00049	2.98089
0.0005	2.91659		0.0005	2.94694		0.0005	2.97761
0.00051	2.9121		0.00051	2.94305		0.00051	2.97434
0.00052	2.90761		0.00052	2.93916		0.00052	2.97106
0.00053	2.90312		0.00053	2.93527		0.00053	2.96779
0.00054	2.89862		0.00054	2.93139		0.00054	2.96451
0.00055	2.89413		0.00055	2.9275		0.00055	2.96124
0.00056	2.88964		0.00056	2.92361		0.00056	2.95797
0.00057	2.88515		0.00057	2.91973		0.00057	2.95469
0.00058	2.88066		0.00058	2.91584		0.00058	2.95142
0.00059	2.87617		0.00059	2.91196		0.00059	2.94814
0.0006	2.87168		0.0006	2.90807		0.0006	2.94487
0.00061	2.86719		0.00061	2.90419		0.00061	2.9416
0.00062	2.8627		0.00062	2.9003		0.00062	2.93832
0.00063	2.85821		0.00063	2.89642		0.00063	2.93505
0.00064	2.85372		0.00064	2.89253		0.00064	2.93178
0.00065	2.84923		0.00065	2.88865		0.00065	2.92851
0.00066	2.84474		0.00066	2.88477		0.00066	2.92523
0.00067	2.84026		0.00067	2.88088		0.00067	2.92196
0.00068	2.83577		0.00068	2.877		0.00068	2.91869
0.00069	2.83128		0.00069	2.87312		0.00069	2.91542
0.0007	2.8268		0.0007	2.86924		0.0007	2.91215
0.00071	2.82231		0.00071	2.86535		0.00071	2.90888
0.00072	2.81783		0.00072	2.86147		0.00072	2.90561
0.00073	2.81334		0.00073	2.85759		0.00073	2.90234
0.00074	2.80886		0.00074	2.85371		0.00074	2.89907
0.00075	2.80438		0.00075	2.84983		0.00075	2.8958
0.00076	2.79989		0.00076	2.84595		0.00076	2.89253
0.00077	2.79541		0.00077	2.84207		0.00077	2.88926
0.00078	2.79093		0.00078	2.83819		0.00078	2.88599
0.00079	2.78645		0.00079	2.83432		0.00079	2.88272
0.0008	2.78197		0.0008	2.83044		0.0008	2.87945
0.00081	2.77749		0.00081	2.82656		0.00081	2.87618
0.00082	2.77301		0.00082	2.82268		0.00082	2.87292
0.00083	2.76853		0.00083	2.81881		0.00083	2.86965
0.00084	2.76405		0.00084	2.81493		0.00084	2.86638
0.00085	2.75957		0.00085	2.81105		0.00085	2.86312
0.00086	2.7551		0.00086	2.80718		0.00086	2.85985
0.00087	2.75062		0.00087	2.8033		0.00087	2.85658
0.00088	2.74614		0.00088	2.79943		0.00088	2.85332
0.00089	2.74167		0.00089	2.79556		0.00089	2.85005
0.0009	2.7372		0.0009	2.79168		0.0009	2.84679
0.00091	2.73272		0.00091	2.78781		0.00091	2.84352
0.00092	2.72825		0.00092	2.78394		0.00092	2.84026
0.00093	2.72378		0.00093	2.78007		0.00093	2.837
0.00094	2.71931		0.00094	2.77619		0.00094	2.83373
0.00095	2.71483		0.00095	2.77232		0.00095	2.83047
0.00096	2.71036		0.00096	2.76845		0.00096	2.82721
0.00097	2.7059		0.00097	2.76458		0.00097	2.82395
0.00098	2.70143		0.00098	2.76072		0.00098	2.82068
0.00099	2.69696		0.00099	2.75685		0.00099	2.81742
0.001	2.69249		0.001	2.75298		0.001	2.81416
0.00101	2.68803		0.00101	2.74911		0.00101	2.8109
0.00102	2.68356		0.00102	2.74525		0.00102	2.80764
0.00103	2.6791		0.00103	2.74138		0.00103	2.80438
0.00104	2.67463		0.00104	2.73752		0.00104	2.80112
0.00105	2.67017		0.00105	2.73365		0.00105	2.79786
0.00106	2.66571		0.00106	2.72979		0.00106	2.79461
0.00107	2.66125		0.00107	2.72592		0.00107	2.79135
0.00108	2.65679		0.00108	2.72206		0.00108	2.78809
0.00109	2.65233		0.00109	2.7182		0.00109	2.78484
0.0011	2.64787		0.0011	2.71434		0.0011	2.78158
0.00111	2.64342		0.00111	2.71048		0.00111	2.77832
0.00112	2.63896		0.00112	2.70662		0.00112	2.77507
0.00113	2.6345		0.00113	2.70276		0.00113	2.77181
0.00114	2.63005		0.00114	2.6989		0.00114	2.76856
0.00115	2.6256		0.00115	2.69505		0.00115	2.76531
0.00116	2.62115		0.00116	2.69119		0.00116	2.76205
0.00117	2.61669		0.00117	2.68733		0.00117	2.7588
0.00118	2.61224		0.00118	2.68348		0.00118	2.75555
0.00119	2.60779		0.00119	2.67962		0.00119	2.7523
0.0012	2.60335		0.0012	2.67577		0.0012	2.74905
0.00121	2.5989		0.00121	2.67192		0.00121	2.7458
0.00122	2.59445		0.00122	2.66807		0.00122	2.74255
0.00123	2.59001		0.00123	2.66422		0.00123	2.7393
0.00124	2.58557		0.00124	2.66037		0.00124	2.73605
0.00125	2.58112		0.00125	2.65652		0.00125	2.7328
0.00126	2.57668		0.00126	2.65267		0.00126	2.72956
0.00127	2.57224		0.00127	2.64882		0.00127	2.72631
0.00128	2.5678		0.00128	2.64498		0.00128	2.72307
0.00129	2.56336		0.00129	2.64113		0.00129	2.71982
0.0013	2.55893		0.0013	2.63728		0.0013	2.71658
0.00131	2.55449		0.00131	2.63344		0.00131	2.71333
0.00132	2.55006		0.00132	2.6296		0.00132	2.71009
0.00133	2.54563		0.00133	2.62576		0.00133	2.70685
0.00134	2.54119		0.00134	2.62192		0.00134	2.70361
0.00135	2.53676		0.00135	2.61808		0.00135	2.70037
0.00136	2.53233		0.00136	2.61424		0.00136	2.69713
0.00137	2.52791		0.00137	2.6104		0.00137	2.69389
0.00138	2.52348		0.00138	2.60656		0.00138	2.69065
0.00139	2.51906		0.00139	2.60273		0.00139	2.68741
0.0014	2.51463		0.0014	2.59889		0.0014	2.68417
0.00141	2.51021		0.00141	2.59506		0.00141	2.68094
0.00142	2.50579		0.00142	2.59123		0.00142	2.6777
0.00143	2.50137		0.00143	2.58739		0.00143	2.67447
0.00144	2.49695		0.00144	2.58356		0.00144	2.67123
0.00145	2.49253		0.00145	2.57973		0.00145	2.668
0.00146	2.48812		0.00146	2.57591		0.00146	2.66477
0.00147	2.4837		0.00147	2.57208		0.00147	2.66154
0.00148	2.47929		0.00148	2.56825		0.00148	2.6583
0.00149	2.47488		0.00149	2.56443		0.00149	2.65507
0.0015	2.47047		0.0015	2.5606		0.0015	2.65185
0.00151	2.46606		0.00151	2.55678		0.00151	2.64862
0.00152	2.46166		0.00152	2.55296		0.00152	2.64539
0.00153	2.45725		0.00153	2.54914		0.00153	2.64216
0.00154	2.45285		0.00154	2.54532		0.00154	2.63894
0.00155	2.44845		0.00155	2.5415		0.00155	2.63571
0.00156	2.44405		0.00156	2.53769		0.00156	2.63249
0.00157	2.43965		0.00157	2.53387		0.00157	2.62927
0.00158	2.43525		0.00158	2.53006		0.00158	2.62604
0.00159	2.43086		0.00159	2.52624		0.00159	2.62282
0.0016	2.42646		0.0016	2.52243		0.0016	2.6196
0.00161	2.42207		0.00161	2.51862		0.00161	2.61638
0.00162	2.41768		0.00162	2.51481		0.00162	2.61316
0.00163	2.41329		0.00163	2.511		0.00163	2.60995
0.00164	2.4089		0.00164	2.5072		0.00164	2.60673
0.00165	2.40452		0.00165	2.50339		0.00165	2.60352
0.00166	2.40014		0.00166	2.49959		0.00166	2.6003
0.00167	2.39575		0.00167	2.49579		0.00167	2.59709
0.00168	2.39137		0.00168	2.49199		0.00168	2.59388
0.00169	2.387		0.00169	2.48819		0.00169	2.59066
0.0017	2.38262		0.0017	2.48439		0.0017	2.58745
0.00171	2.37825		0.00171	2.48059		0.00171	2.58425
0.00172	2.37387		0.00172	2.4768		0.00172	2.58104
0.00173	2.3695		0.00173	2.473		0.00173	2.57783
0.00174	2.36513		0.00174	2.46921		0.00174	2.57462
0.00175	2.36077		0.00175	2.46542		0.00175	2.57142
0.00176	2.3564		0.00176	2.46163		0.00176	2.56821
0.00177	2.35204		0.00177	2.45784		0.00177	2.56501
0.00178	2.34768		0.00178	2.45406		0.00178	2.56181
0.00179	2.34332		0.00179	2.45027		0.00179	2.55861
0.0018	2.33896		0.0018	2.44649		0.0018	2.55541
0.00181	2.3346		0.00181	2.44271		0.00181	2.55221
0.00182	2.33025		0.00182	2.43893		0.00182	2.54902
0.00183	2.3259		0.00183	2.43515		0.00183	2.54582
0.00184	2.32155		0.00184	2.43137		0.00184	2.54262
0.00185	2.3172		0.00185	2.4276		0.00185	2.53943
0.00186	2.31286		0.00186	2.42382		0.00186	2.53624
0.00187	2.30851		0.00187	2.42005		0.00187	2.53305
0.00188	2.30417		0.00188	2.41628		0.00188	2.52986
0.00189	2.29983		0.00189	2.41251		0.00189	2.52667
0.0019	2.2955		0.0019	2.40874		0.0019	2.52348
0.00191	2.29116		0.00191	2.40498		0.00191	2.5203
0.00192	2.28683		0.00192	2.40121		0.00192	2.51711
0.00193	2.2825		0.00193	2.39745		0.00193	2.51393
0.00194	2.27817		0.00194	2.39369		0.00194	2.51074
0.00195	2.27385		0.00195	2.38993		0.00195	2.50756
0.00196	2.26952		0.00196	2.38618		0.00196	2.50438
0.00197	2.2652		0.00197	2.38242		0.00197	2.50121
0.00198	2.26088		0.00198	2.37867		0.00198	2.49803
0.00199	2.25656		0.00199	2.37492		0.00199	2.49485
0.002	2.25225		0.002	2.37117		0.002	2.49168
0.00201	2.24794		0.00201	2.36742		0.00201	2.48851
0.00202	2.24363		0.00202	2.36367		0.00202	2.48533
0.00203	2.23932		0.00203	2.35993		0.00203	2.48216
0.00204	2.23501		0.00204	2.35619		0.00204	2.47899
0.00205	2.23071		0.00205	2.35245		0.00205	2.47583
0.00206	2.22641		0.00206	2.34871		0.00206	2.47266
0.00207	2.22211		0.00207	2.34497		0.00207	2.4695
0.00208	2.21782		0.00208	2.34124		0.00208	2.46633
0.00209	2.21352		0.00209	2.3375		0.00209	2.46317
0.0021	2.20923		0.0021	2.33377		0.0021	2.46001
0.00211	2.20494		0.00211	2.33004		0.00211	2.45685
0.00212	2.20066		0.00212	2.32632		0.00212	2.4537
0.00213	2.19637		0.00213	2.32259		0.00213	2.45054
0.00214	2.19209		0.00214	2.31887		0.00214	2.44738
0.00215	2.18781		0.00215	2.31515		0.00215	2.44423
0.00216	2.18354		0.00216	2.31143		0.00216	2.44108
0.00217	2.17926		0.00217	2.30771		0.00217	2.43793
0.00218	2.17499		0.00218	2.304		0.00218	2.43478
0.00219	2.17072		0.00219	2.30029		0.00219	2.43164
0.0022	2.16646		0.0022	2.29658		0.0022	2.42849
0.00221	2.1622		0.00221	2.29287		0.00221	2.42535
0.00222	2.15793		0.00222	2.28916		0.00222	2.42221
0.00223	2.15368		0.00223	2.28546		0.00223	2.41907
0.00224	2.14942		0.00224	2.28175		0.00224	2.41593
0.00225	2.14517		0.00225	2.27805		0.00225	2.41279
0.00226	2.14092		0.00226	2.27436		0.00226	2.40965
0.00227	2.13667		0.00227	2.27066		0.00227	2.40652
0.00228	2.13243		0.00228	2.26697		0.00228	2.40339
0.00229	2.12819		0.00229	2.26328		0.00229	2.40026
0.0023	2.12395		0.0023	2.25959		0.0023	2.39713
0.00231	2.11971		0.00231	2.2559		0.00231	2.394
0.00232	2.11548		0.00232	2.25222		0.00232	2.39088
0.00233	2.11125		0.00233	2.24853		0.00233	2.38775
0.00234	2.10702		0.00234	2.24485		0.00234	2.38463
0.00235	2.10279		0.00235	2.24118		0.00235	2.38151
0.00236	2.09857		0.00236	2.2375		0.00236	2.37839
0.00237	2.09435		0.00237	2.23383		0.00237	2.37528
0.00238	2.09014		0.00238	2.23016		0.00238	2.37216
0.00239	2.08592		0.00239	2.22649		0.00239	2.36905
0.0024	2.08171		0.0024	2.22282		0.0024	2.36594
0.00241	2.0775		0.00241	2.21916		0.00241	2.36283
0.00242	2.0733		0.00242	2.2155		0.00242	2.35972
0.00243	2.0691		0.00243	2.21184		0.00243	2.35662
0.00244	2.0649		0.00244	2.20818		0.00244	2.35351
0.00245	2.0607		0.00245	2.20453		0.00245	2.35041
0.00246	2.05651		0.00246	2.20088		0.00246	2.34731
0.00247	2.05232		0.00247	2.19723		0.00247	2.34421
0.00248	2.04813		0.00248	2.19358		0.00248	2.34112
0.00249	2.04395		0.00249	2.18994		0.00249	2.33802
0.0025	2.03977		0.0025	2.1863		0.0025	2.33493
0.00251	2.03559		0.00251	2.18266		0.00251	2.33184
0.00252	2.03142		0.00252	2.17902		0.00252	2.32875
0.00253	2.02725		0.00253	2.17539		0.00253	2.32566
0.00254	2.02308		0.00254	2.17176		0.00254	2.32258
0.00255	2.01891		0.00255	2.16813		0.00255	2.3195
0.00256	2.01475		0.00256	2.1645		0.00256	2.31642
0.00257	2.01059		0.00257	2.16088		0.00257	2.31334
0.00258	2.00643		0.00258	2.15726		0.00258	2.31026
0.00259	2.00228		0.00259	2.15364		0.00259	2.30719
0.0026	1.99813		0.0026	2.15002		0.0026	2.30411
0.00261	1.99398		0.00261	2.14641		0.00261	2.30104
0.00262	1.98984		0.00262	2.1428		0.00262	2.29798
0.00263	1.9857		0.00263	2.13919		0.00263	2.29491
0.00264	1.98156		0.00264	2.13558		0.00264	2.29185
0.00265	1.97743		0.00265	2.13198		0.00265	2.28878
0.00266	1.9733		0.00266	2.12838		0.00266	2.28572
0.00267	1.96917		0.00267	2.12479		0.00267	2.28267
0.00268	1.96505		0.00268	2.12119		0.00268	2.27961
0.00269	1.96093		0.00269	2.1176		0.00269	2.27656
0.0027	1.95681		0.0027	2.11401		0.0027	2.2735
0.00271	1.9527		0.00271	2.11042		0.00271	2.27046
0.00272	1.94859		0.00272	2.10684		0.00272	2.26741
0.00273	1.94448		0.00273	2.10326		0.00273	2.26436
0.00274	1.94038		0.00274	2.09968		0.00274	2.26132
0.00275	1.93628		0.00275	2.09611		0.00275	2.25828
0.00276	1.93218		0.00276	2.09254		0.00276	2.25524
0.00277	1.92808		0.00277	2.08897		0.00277	2.25221
0.00278	1.92399		0.00278	2.0854		0.00278	2.24917
0.00279	1.91991		0.00279	2.08184		0.00279	2.24614
0.0028	1.91582		0.0028	2.07828		0.0028	2.24311
0.00281	1.91174		0.00281	2.07472		0.00281	2.24008
0.00282	1.90767		0.00282	2.07116		0.00282	2.23706
0.00283	1.90359		0.00283	2.06761		0.00283	2.23404
0.00284	1.89952		0.00284	2.06406		0.00284	2.23102
0.00285	1.89546		0.00285	2.06052		0.00285	2.228
0.00286	1.8914		0.00286	2.05697		0.00286	2.22498
0.00287	1.88734		0.00287	2.05343		0.00287	2.22197
0.00288	1.88328		0.00288	2.0499		0.00288	2.21896
0.00289	1.87923		0.00289	2.04636		0.00289	2.21595
0.0029	1.87518		0.0029	2.04283		0.0029	2.21295
0.00291	1.87114		0.00291	2.0393		0.00291	2.20994
0.00292	1.86709		0.00292	2.03578		0.00292	2.20694
0.00293	1.86306		0.00293	2.03226		0.00293	2.20394
0.00294	1.85902		0.00294	2.02874		0.00294	2.20095
0.00295	1.85499		0.00295	2.02522		0.00295	2.19795
0.00296	1.85096		0.00296	2.02171		0.00296	2.19496
0.00297	1.84694		0.00297	2.0182		0.00297	2.19197
0.00298	1.84292		0.00298	2.01469		0.00298	2.18899
0.00299	1.8389		0.00299	2.01119		0.00299	2.186
0.003	1.83489		0.003	2.00769		0.003	2.18302
0.00301	1.83088		0.00301	2.00419		0.00301	2.18004
0.00302	1.82688		0.00302	2.0007		0.00302	2.17707
0.00303	1.82288		0.00303	1.99721		0.00303	2.17409
0.00304	1.81888		0.00304	1.99372		0.00304	2.17112
0.00305	1.81488		0.00305	1.99024		0.00305	2.16815
0.00306	1.81089		0.00306	1.98675		0.00306	2.16519
0.00307	1.80691		0.00307	1.98328		0.00307	2.16222
0.00308	1.80292		0.00308	1.9798		0.00308	2.15926
0.00309	1.79894		0.00309	1.97633		0.00309	2.1563
0.0031	1.79497		0.0031	1.97286		0.0031	2.15335
0.00311	1.791		0.00311	1.9694		0.00311	2.15039
0.00312	1.78703		0.00312	1.96593		0.00312	2.14744
0.00313	1.78306		0.00313	1.96247		0.00313	2.14449
0.00314	1.7791		0.00314	1.95902		0.00314	2.14155
0.00315	1.77515		0.00315	1.95557		0.00315	2.13861
0.00316	1.77119		0.00316	1.95212		0.00316	2.13567
0.00317	1.76724		0.00317	1.94867		0.00317	2.13273
0.00318	1.7633		0.00318	1.94523		0.00318	2.1298
0.00319	1.75936		0.00319	1.94179		0.00319	2.12686
0.0032	1.75542		0.0032	1.93836		0.0032	2.12393
0.00321	1.75149		0.00321	1.93492		0.00321	2.12101
0.00322	1.74756		0.00322	1.93149		0.00322	2.11808
0.00323	1.74363		0.00323	1.92807		0.00323	2.11516
0.00324	1.73971		0.00324	1.92465		0.00324	2.11225
0.00325	1.73579		0.00325	1.92123		0.00325	2.10933
0.00326	1.73187		0.00326	1.91781		0.00326	2.10642
0.00327	1.72796		0.00327	1.9144		0.00327	2.10351
0.00328	1.72406		0.00328	1.91099		0.00328	2.1006
0.00329	1.72015		0.00329	1.90759		0.00329	2.0977
0.0033	1.71625		0.0033	1.90419		0.0033	2.0948
0.00331	1.71236		0.00331	1.90079		0.00331	2.0919
0.00332	1.70847		0.00332	1.89739		0.00332	2.089
0.00333	1.70458		0.00333	1.894		0.00333	2.08611
0.00334	1.7007		0.00334	1.89061		0.00334	2.08322
0.00335	1.69682		0.00335	1.88723		0.00335	2.08033
0.00336	1.69294		0.00336	1.88385		0.00336	2.07745
0.00337	1.68907		0.00337	1.88047		0.00337	2.07457
0.00338	1.6852		0.00338	1.8771		0.00338	2.07169
0.00339	1.68134		0.00339	1.87373		0.00339	2.06881
0.0034	1.67748		0.0034	1.87036		0.0034	2.06594
0.00341	1.67362		0.00341	1.867		0.00341	2.06307
0.00342	1.66977		0.00342	1.86364		0.00342	2.0602
0.00343	1.66592		0.00343	1.86028		0.00343	2.05734
0.00344	1.66208		0.00344	1.85693		0.00344	2.05448
0.00345	1.65824		0.00345	1.85358		0.00345	2.05162
0.00346	1.6544		0.00346	1.85023		0.00346	2.04877
0.00347	1.65057		0.00347	1.84689		0.00347	2.04591
0.00348	1.64674		0.00348	1.84355		0.00348	2.04307
0.00349	1.64292		0.00349	1.84022		0.00349	2.04022
0.0035	1.6391		0.0035	1.83689		0.0035	2.03738
0.00351	1.63528		0.00351	1.83356		0.00351	2.03454
0.00352	1.63147		0.00352	1.83024		0.00352	2.0317
0.00353	1.62766		0.00353	1.82692		0.00353	2.02887
0.00354	1.62386		0.00354	1.8236		0.00354	2.02604
0.00355	1.62006		0.00355	1.82029		0.00355	2.02321
0.00356	1.61626		0.00356	1.81698		0.00356	2.02038
0.00357	1.61247		0.00357	1.81367		0.00357	2.01756
0.00358	1.60869		0.00358	1.81037		0.00358	2.01474
0.00359	1.6049		0.00359	1.80707		0.00359	2.01193
0.0036	1.60112		0.0036	1.80378		0.0036	2.00912
0.00361	1.59735		0.00361	1.80049		0.00361	2.00631
0.00362	1.59358		0.00362	1.7972		0.00362	2.0035
0.00363	1.58981		0.00363	1.79392		0.00363	2.0007
0.00364	1.58604		0.00364	1.79064		0.00364	1.9979
0.00365	1.58229		0.00365	1.78736		0.00365	1.9951
0.00366	1.57853		0.00366	1.78409		0.00366	1.99231
0.00367	1.57478		0.00367	1.78082		0.00367	1.98952
0.00368	1.57103		0.00368	1.77756		0.00368	1.98673
0.00369	1.56729		0.00369	1.7743		0.00369	1.98395
0.0037	1.56355		0.0037	1.77104		0.0037	1.98117
0.00371	1.55982		0.00371	1.76779		0.00371	1.97839
0.00372	1.55609		0.00372	1.76454		0.00372	1.97562
0.00373	1.55236		0.00373	1.76129		0.00373	1.97285
0.00374	1.54864		0.00374	1.75805		0.00374	1.97008
0.00375	1.54492		0.00375	1.75481		0.00375	1.96732
0.00376	1.5412		0.00376	1.75158		0.00376	1.96456
0.00377	1.53749		0.00377	1.74835		0.00377	1.9618
0.00378	1.53379		0.00378	1.74512		0.00378	1.95904
0.00379	1.53009		0.00379	1.7419		0.00379	1.95629
0.0038	1.52639		0.0038	1.73868		0.0038	1.95354
0.00381	1.52269		0.00381	1.73546		0.00381	1.9508
0.00382	1.519		0.00382	1.73225		0.00382	1.94806
0.00383	1.51532		0.00383	1.72904		0.00383	1.94532
0.00384	1.51164		0.00384	1.72584		0.00384	1.94259
0.00385	1.50796		0.00385	1.72264		0.00385	1.93985
0.00386	1.50429		0.00386	1.71944		0.00386	1.93713
0.00387	1.50062		0.00387	1.71625		0.00387	1.9344
0.00388	1.49695		0.00388	1.71306		0.00388	1.93168
0.00389	1.49329		0.00389	1.70988		0.00389	1.92896
0.0039	1.48964		0.0039	1.7067		0.0039	1.92625
0.00391	1.48598		0.00391	1.70352		0.00391	1.92354
0.00392	1.48234		0.00392	1.70035		0.00392	1.92083
0.00393	1.47869		0.00393	1.69718		0.00393	1.91812
0.00394	1.47505		0.00394	1.69401		0.00394	1.91542
0.00395	1.47142		0.00395	1.69085		0.00395	1.91272
0.00396	1.46778		0.00396	1.68769		0.00396	1.91003
0.00397	1.46416		0.00397	1.68454		0.00397	1.90734
0.00398	1.46053		0.00398	1.68139		0.00398	1.90465
0.00399	1.45691		0.00399	1.67825		0.00399	1.90197
0.004	1.4533		0.004	1.6751		0.004	1.89929
0.00401	1.44969		0.00401	1.67197		0.00401	1.89661
0.00402	1.44608		0.00402	1.66883		0.00402	1.89394
0.00403	1.44248		0.00403	1.6657		0.00403	1.89127
0.00404	1.43888		0.00404	1.66258		0.00404	1.8886
0.00405	1.43528		0.00405	1.65945		0.00405	1.88594
0.00406	1.43169		0.00406	1.65634		0.00406	1.88328
0.00407	1.4281		0.00407	1.65322		0.00407	1.88062
0.00408	1.42452		0.00408	1.65011		0.00408	1.87797
0.00409	1.42094		0.00409	1.64701		0.00409	1.87532
0.0041	1.41737		0.0041	1.6439		0.0041	1.87267
0.00411	1.4138		0.00411	1.6408		0.00411	1.87003
0.00412	1.41023		0.00412	1.63771		0.00412	1.86739
0.00413	1.40667		0.00413	1.63462		0.00413	1.86476
0.00414	1.40311		0.00414	1.63153		0.00414	1.86212
0.00415	1.39956		0.00415	1.62845		0.00415	1.8595
0.00416	1.39601		0.00416	1.62537		0.00416	1.85687
0.00417	1.39247		0.00417	1.6223		0.00417	1.85425
0.00418	1.38892		0.00418	1.61923		0.00418	1.85163
0.00419	1.38539		0.00419	1.61616		0.00419	1.84902
0.0042	1.38185		0.0042	1.6131		0.0042	1.84641
0.00421	1.37832		0.00421	1.61004		0.00421	1.8438
0.00422	1.3748		0.00422	1.60699		0.00422	1.8412
0.00423	1.37128		0.00423	1.60394		0.00423	1.8386
0.00424	1.36776		0.00424	1.60089		0.00424	1.836
0.00425	1.36425		0.00425	1.59785		0.00425	1.83341
0.00426	1.36074		0.00426	1.59481		0.00426	1.83082
0.00427	1.35724		0.00427	1.59177		0.00427	1.82824
0.00428	1.35374		0.00428	1.58874		0.00428	1.82566
0.00429	1.35024		0.00429	1.58572		0.00429	1.82308
0.0043	1.34675		0.0043	1.58269		0.0043	1.8205
0.00431	1.34326		0.00431	1.57968		0.00431	1.81793
0.00432	1.33977		0.00432	1.57666		0.00432	1.81537
0.00433	1.33629		0.00433	1.57365		0.00433	1.8128
0.00434	1.33282		0.00434	1.57064		0.00434	1.81024
0.00435	1.32935		0.00435	1.56764		0.00435	1.80769
0.00436	1.32588		0.00436	1.56464		0.00436	1.80513
0.00437	1.32241		0.00437	1.56165		0.00437	1.80258
0.00438	1.31895		0.00438	1.55866		0.00438	1.80004
0.00439	1.3155		0.00439	1.55567		0.00439	1.7975
0.0044	1.31205		0.0044	1.55269		0.0044	1.79496
0.00441	1.3086		0.00441	1.54971		0.00441	1.79243
0.00442	1.30516		0.00442	1.54674		0.00442	1.7899
0.00443	1.30172		0.00443	1.54377		0.00443	1.78737
0.00444	1.29828		0.00444	1.5408		0.00444	1.78485
0.00445	1.29485		0.00445	1.53784		0.00445	1.78233
0.00446	1.29142		0.00446	1.53488		0.00446	1.77981
0.00447	1.288		0.00447	1.53193		0.00447	1.7773
0.00448	1.28458		0.00448	1.52898		0.00448	1.77479
0.00449	1.28116		0.00449	1.52603		0.00449	1.77229
0.0045	1.27775		0.0045	1.52309		0.0045	1.76979
0.00451	1.27434		0.00451	1.52015		0.00451	1.76729
0.00452	1.27094		0.00452	1.51722		0.00452	1.7648
0.00453	1.26754		0.00453	1.51429		0.00453	1.76231
0.00454	1.26414		0.00454	1.51136		0.00454	1.75982
0.00455	1.26075		0.00455	1.50844		0.00455	1.75734
0.00456	1.25736		0.00456	1.50552		0.00456	1.75486
0.00457	1.25398		0.00457	1.50261		0.00457	1.75239
0.00458	1.2506		0.00458	1.4997		0.00458	1.74991
0.00459	1.24722		0.00459	1.49679		0.00459	1.74745
0.0046	1.24385		0.0046	1.49389		0.0046	1.74498
0.00461	1.24048		0.00461	1.49099		0.00461	1.74252
0.00462	1.23712		0.00462	1.4881		0.00462	1.74007
0.00463	1.23376		0.00463	1.48521		0.00463	1.73762
0.00464	1.2304		0.00464	1.48233		0.00464	1.73517
0.00465	1.22705		0.00465	1.47944		0.00465	1.73272
0.00466	1.2237		0.00466	1.47657		0.00466	1.73028
0.00467	1.22036		0.00467	1.47369		0.00467	1.72785
0.00468	1.21702		0.00468	1.47082		0.00468	1.72541
0.00469	1.21368		0.00469	1.46796		0.00469	1.72298
0.0047	1.21035		0.0047	1.4651		0.0047	1.72056
0.00471	1.20702		0.00471	1.46224		0.00471	1.71814
0.00472	1.2037		0.00472	1.45939		0.00472	1.71572
0.00473	1.20037		0.00473	1.45654		0.00473	1.71331
0.00474	1.19706		0.00474	1.45369		0.00474	1.7109
0.00475	1.19374		0.00475	1.45085		0.00475	1.70849
0.00476	1.19043		0.00476	1.44801		0.00476	1.70609
0.00477	1.18713		0.00477	1.44518		0.00477	1.70369
0.00478	1.18383		0.00478	1.44235		0.00478	1.70129
0.00479	1.18053		0.00479	1.43953		0.00479	1.6989
0.0048	1.17723		0.0048	1.43671		0.0048	1.69651
0.00481	1.17394		0.00481	1.43389		0.00481	1.69413
0.00482	1.17066		0.00482	1.43108		0.00482	1.69175
0.00483	1.16737		0.00483	1.42827		0.00483	1.68938
0.00484	1.1641		0.00484	1.42546		0.00484	1.687
0.00485	1.16082		0.00485	1.42266		0.00485	1.68464
0.00486	1.15755		0.00486	1.41986		0.00486	1.68227
0.00487	1.15428		0.00487	1.41707		0.00487	1.67991
0.00488	1.15102		0.00488	1.41428		0.00488	1.67755
0.00489	1.14776		0.00489	1.4115		0.00489	1.6752
0.0049	1.1445		0.0049	1.40872		0.0049	1.67285
0.00491	1.14125		0.00491	1.40594		0.00491	1.67051
0.00492	1.138		0.00492	1.40317		0.00492	1.66817
0.00493	1.13475		0.00493	1.4004		0.00493	1.66583
0.00494	1.13151		0.00494	1.39763		0.00494	1.6635
0.00495	1.12828		0.00495	1.39487		0.00495	1.66117
0.00496	1.12504		0.00496	1.39212		0.00496	1.65884
0.00497	1.12181		0.00497	1.38936		0.00497	1.65652
0.00498	1.11859		0.00498	1.38661		0.00498	1.6542
0.00499	1.11536		0.00499	1.38387		0.00499	1.65189
0.005	1.11214		0.005	1.38113		0.005	1.64958
0.00501	1.10893		0.00501	1.37839		0.00501	1.64727
0.00502	1.10572		0.00502	1.37566		0.00502	1.64497
0.00503	1.10251		0.00503	1.37293		0.00503	1.64267
0.00504	1.0993		0.00504	1.3702		0.00504	1.64037
0.00505	1.0961		0.00505	1.36748		0.00505	1.63808
0.00506	1.09291		0.00506	1.36477		0.00506	1.6358
0.00507	1.08971		0.00507	1.36205		0.00507	1.63351
0.00508	1.08652		0.00508	1.35934		0.00508	1.63123
0.00509	1.08334		0.00509	1.35664		0.00509	1.62896
0.0051	1.08015		0.0051	1.35394		0.0051	1.62669
0.00511	1.07697		0.00511	1.35124		0.00511	1.62442
0.00512	1.0738		0.00512	1.34855		0.00512	1.62216
0.00513	1.07063		0.00513	1.34586		0.00513	1.6199
0.00514	1.06746		0.00514	1.34317		0.00514	1.61764
0.00515	1.06429		0.00515	1.34049		0.00515	1.61539
0.00516	1.06113		0.00516	1.33781		0.00516	1.61314
0.00517	1.05798		0.00517	1.33514		0.00517	1.6109
0.00518	1.05482		0.00518	1.33247		0.00518	1.60866
0.00519	1.05167		0.00519	1.3298		0.00519	1.60642
0.0052	1.04852		0.0052	1.32714		0.0052	1.60419
0.00521	1.04538		0.00521	1.32448		0.00521	1.60196
0.00522	1.04224		0.00522	1.32183		0.00522	1.59973
0.00523	1.0391		0.00523	1.31918		0.00523	1.59751
0.00524	1.03597		0.00524	1.31653		0.00524	1.5953
0.00525	1.03284		0.00525	1.31389		0.00525	1.59308
0.00526	1.02972		0.00526	1.31125		0.00526	1.59087
0.00527	1.02659		0.00527	1.30862		0.00527	1.58867
0.00528	1.02347		0.00528	1.30598		0.00528	1.58647
0.00529	1.02036		0.00529	1.30336		0.00529	1.58427
0.0053	1.01725		0.0053	1.30073		0.0053	1.58208
0.00531	1.01414		0.00531	1.29812		0.00531	1.57989
0.00532	1.01103		0.00532	1.2955		0.00532	1.5777
0.00533	1.00793		0.00533	1.29289		0.00533	1.57552
0.00534	1.00483		0.00534	1.29028		0.00534	1.57334
0.00535	1.00174		0.00535	1.28768		0.00535	1.57117
0.00536	0.998645		0.00536	1.28508		0.00536	1.569
0.00537	0.995557		0.00537	1.28248		0.00537	1.56683
0.00538	0.992472		0.00538	1.27989		0.00538	1.56467
0.00539	0.989391		0.00539	1.2773		0.00539	1.56251
0.0054	0.986312		0.0054	1.27472		0.0054	1.56035
0.00541	0.983237		0.00541	1.27214		0.00541	1.5582
0.00542	0.980166		0.00542	1.26956		0.00542	1.55606
0.00543	0.977098		0.00543	1.26699		0.00543	1.55391
0.00544	0.974033		0.00544	1.26442		0.00544	1.55177
0.00545	0.970971		0.00545	1.26185		0.00545	1.54964
0.00546	0.967913		0.00546	1.25929		0.00546	1.54751
0.00547	0.964858		0.00547	1.25673		0.00547	1.54538
0.00548	0.961806		0.00548	1.25418		0.00548	1.54326
0.00549	0.958757		0.00549	1.25163		0.00549	1.54114
0.0055	0.955712		0.0055	1.24908		0.0055	1.53902
0.00551	0.95267		0.00551	1.24654		0.00551	1.53691
0.00552	0.949631		0.00552	1.244		0.00552	1.5348
0.00553	0.946596		0.00553	1.24146		0.00553	1.5327
0.00554	0.943563		0.00554	1.23893		0.00554	1.5306
0.00555	0.940534		0.00555	1.23641		0.00555	1.5285
0.00556	0.937508		0.00556	1.23388		0.00556	1.52641
0.00557	0.934486		0.00557	1.23136		0.00557	1.52432
0.00558	0.931466		0.00558	1.22885		0.00558	1.52224
0.00559	0.92845		0.00559	1.22633		0.00559	1.52015
0.0056	0.925437		0.0056	1.22382		0.0056	1.51808
0.00561	0.922427		0.00561	1.22132		0.00561	1.516
0.00562	0.91942		0.00562	1.21882		0.00562	1.51394
0.00563	0.916416		0.00563	1.21632		0.00563	1.51187
0.00564	0.913415		0.00564	1.21383		0.00564	1.50981
0.00565	0.910418		0.00565	1.21134		0.00565	1.50775
0.00566	0.907423		0.00566	1.20885		0.00566	1.5057
0.00567	0.904432		0.00567	1.20637		0.00567	1.50365
0.00568	0.901444		0.00568	1.20389		0.00568	1.5016
0.00569	0.898459		0.00569	1.20141		0.00569	1.49956
0.0057	0.895477		0.0057	1.19894		0.0057	1.49752
0.00571	0.892498		0.00571	1.19647		0.00571	1.49549
0.00572	0.889522		0.00572	1.19401		0.00572	1.49346
0.00573	0.886549		0.00573	1.19155		0.00573	1.49143
0.00574	0.883579		0.00574	1.18909		0.00574	1.48941
0.00575	0.880612		0.00575	1.18664		0.00575	1.48739
0.00576	0.877648		0.00576	1.18419		0.00576	1.48537
0.00577	0.874687		0.00577	1.18174		0.00577	1.48336
0.00578	0.871729		0.00578	1.1793		0.00578	1.48136
0.00579	0.868774		0.00579	1.17686		0.00579	1.47935
0.0058	0.865822		0.0058	1.17442		0.0058	1.47735
0.00581	0.862873		0.00581	1.17199		0.00581	1.47536
0.00582	0.859927		0.00582	1.16957		0.00582	1.47337
0.00583	0.856984		0.00583	1.16714		0.00583	1.47138
0.00584	0.854044		0.00584	1.16472		0.00584	1.46939
0.00585	0.851107		0.00585	1.1623		0.00585	1.46741
0.00586	0.848172		0.00586	1.15989		0.00586	1.46544
0.00587	0.845241		0.00587	1.15748		0.00587	1.46346
0.00588	0.842312		0.00588	1.15507		0.00588	1.4615
0.00589	0.839387		0.00589	1.15267		0.00589	1.45953
0.0059	0.836464		0.0059	1.15027		0.0059	1.45757
0.00591	0.833544		0.00591	1.14788		0.00591	1.45561
0.00592	0.830627		0.00592	1.14548		0.00592	1.45366
0.00593	0.827713		0.00593	1.14309		0.00593	1.45171
0.00594	0.824801		0.00594	1.14071		0.00594	1.44976
0.00595	0.821892		0.00595	1.13833		0.00595	1.44782
0.00596	0.818987		0.00596	1.13595		0.00596	1.44588
0.00597	0.816084		0.00597	1.13358		0.00597	1.44395
0.00598	0.813183		0.00598	1.1312		0.00598	1.44202
0.00599	0.810286		0.00599	1.12884		0.00599	1.44009
0.006	0.807391		0.006	1.12647		0.006	1.43817
0.00601	0.804499		0.00601	1.12411		0.00601	1.43625
0.00602	0.80161		0.00602	1.12176		0.00602	1.43433
0.00603	0.798723		0.00603	1.1194		0.00603	1.43242
0.00604	0.79584		0.00604	1.11705		0.00604	1.43051
0.00605	0.792959		0.00605	1.11471		0.00605	1.42861
0.00606	0.79008		0.00606	1.11236		0.00606	1.42671
0.00607	0.787205		0.00607	1.11002		0.00607	1.42481
0.00608	0.784332		0.00608	1.10769		0.00608	1.42292
0.00609	0.781461		0.00609	1.10535		0.00609	1.42103
0.0061	0.778594		0.0061	1.10303		0.0061	1.41915
0.00611	0.775729		0.00611	1.1007		0.00611	1.41727
0.00612	0.772867		0.00612	1.09838		0.00612	1.41539
0.00613	0.770007		0.00613	1.09606		0.00613	1.41352
0.00614	0.76715		0.00614	1.09374		0.00614	1.41165
0.00615	0.764295		0.00615	1.09143		0.00615	1.40978
0.00616	0.761444		0.00616	1.08912		0.00616	1.40792
0.00617	0.758594		0.00617	1.08682		0.00617	1.40606
0.00618	0.755748		0.00618	1.08452		0.00618	1.4042
0.00619	0.752904		0.00619	1.08222		0.00619	1.40235
0.0062	0.750062		0.0062	1.07992		0.0062	1.4005
0.00621	0.747223		0.00621	1.07763		0.00621	1.39866
0.00622	0.744387		0.00622	1.07534		0.00622	1.39682
0.00623	0.741553		0.00623	1.07306		0.00623	1.39499
0.00624	0.738721		0.00624	1.07077		0.00624	1.39315
0.00625	0.735892		0.00625	1.0685		0.00625	1.39132
0.00626	0.733066		0.00626	1.06622		0.00626	1.3895
0.00627	0.730242		0.00627	1.06395		0.00627	1.38768
0.00628	0.727421		0.00628	1.06168		0.00628	1.38586
0.00629	0.724602		0.00629	1.05942		0.00629	1.38405
0.0063	0.721785		0.0063	1.05715		0.0063	1.38224
0.00631	0.718971		0.00631	1.0549		0.00631	1.38043
0.00632	0.71616		0.00632	1.05264		0.00632	1.37863
0.00633	0.71335		0.00633	1.05039		0.00633	1.37683
0.00634	0.710544		0.00634	1.04814		0.00634	1.37503
0.00635	0.707739		0.00635	1.04589		0.00635	1.37324
0.00636	0.704937		0.00636	1.04365		0.00636	1.37145
0.00637	0.702138		0.00637	1.04141		0.00637	1.36967
0.00638	0.69934		0.00638	1.03918		0.00638	1.36789
0.00639	0.696546		0.00639	1.03695		0.00639	1.36611
0.0064	0.693753		0.0064	1.03472		0.0064	1.36434
0.00641	0.690963		0.00641	1.03249		0.00641	1.36257
0.00642	0.688175		0.00642	1.03027		0.00642	1.3608
0.00643	0.68539		0.00643	1.02805		0.00643	1.35904
0.00644	0.682607		0.00644	1.02583		0.00644	1.35728
0.00645	0.679826		0.00645	1.02362		0.00645	1.35553
0.00646	0.677047		0.00646	1.02141		0.00646	1.35378
0.00647	0.674271		0.00647	1.0192		0.00647	1.35203
0.00648	0.671497		0.00648	1.017		0.00648	1.35029
0.00649	0.668725		0.00649	1.0148		0.00649	1.34855
0.0065	0.665955		0.0065	1.0126		0.0065	1.34681
0.00651	0.663188		0.00651	1.01041		0.00651	1.34508
0.00652	0.660423		0.00652	1.00822		0.00652	1.34335
0.00653	0.65766		0.00653	1.00603		0.00653	1.34162
0.00654	0.6549		0.00654	1.00385		0.00654	1.3399
0.00655	0.652141		0.00655	1.00167		0.00655	1.33818
0.00656	0.649385		0.00656	0.999487		0.00656	1.33647
0.00657	0.646631		0.00657	0.997312		0.00657	1.33476
0.00658	0.643879		0.00658	0.99514		0.00658	1.33305
0.00659	0.64113		0.00659	0.992971		0.00659	1.33135
0.0066	0.638382		0.0066	0.990806		0.0066	1.32965
0.00661	0.635637		0.00661	0.988643		0.00661	1.32795
0.00662	0.632893		0.00662	0.986484		0.00662	1.32626
0.00663	0.630152		0.00663	0.984327		0.00663	1.32457
0.00664	0.627413		0.00664	0.982174		0.00664	1.32288
0.00665	0.624676		0.00665	0.980023		0.00665	1.3212
0.00666	0.621941		0.00666	0.977876		0.00666	1.31952
0.00667	0.619209		0.00667	0.975732		0.00667	1.31784
0.00668	0.616478		0.00668	0.973591		0.00668	1.31617
0.00669	0.613749		0.00669	0.971452		0.00669	1.31451
0.0067	0.611022		0.0067	0.969317		0.0067	1.31284
0.00671	0.608298		0.00671	0.967185		0.00671	1.31118
0.00672	0.605575		0.00672	0.965056		0.00672	1.30952
0.00673	0.602855		0.00673	0.96293		0.00673	1.30787
0.00674	0.600136		0.00674	0.960807		0.00674	1.30622
0.00675	0.59742		0.00675	0.958687		0.00675	1.30457
0.00676	0.594705		0.00676	0.95657		0.00676	1.30293
0.00677	0.591993		0.00677	0.954455		0.00677	1.30129
0.00678	0.589282		0.00678	0.952344		0.00678	1.29965
0.00679	0.586573		0.00679	0.950236		0.00679	1.29802
0.0068	0.583867		0.0068	0.948131		0.0068	1.29639
0.00681	0.581162		0.00681	0.946028		0.00681	1.29477
0.00682	0.578459		0.00682	0.943929		0.00682	1.29315
0.00683	0.575758		0.00683	0.941833		0.00683	1.29153
0.00684	0.573059		0.00684	0.939739		0.00684	1.28991
0.00685	0.570362		0.00685	0.937648		0.00685	1.2883
0.00686	0.567667		0.00686	0.935561		0.00686	1.28669
0.00687	0.564973		0.00687	0.933476		0.00687	1.28509
0.00688	0.562282		0.00688	0.931394		0.00688	1.28349
0.00689	0.559592		0.00689	0.929315		0.00689	1.28189
0.0069	0.556904		0.0069	0.927239		0.0069	1.2803
0.00691	0.554219		0.00691	0.925166		0.00691	1.27871
0.00692	0.551534		0.00692	0.923095		0.00692	1.27712
0.00693	0.548852		0.00693	0.921028		0.00693	1.27554
0.00694	0.546172		0.00694	0.918963		0.00694	1.27396
0.00695	0.543493		0.00695	0.916901		0.00695	1.27238
0.00696	0.540816		0.00696	0.914842		0.00696	1.27081
0.00697	0.538141		0.00697	0.912786		0.00697	1.26924
0.00698	0.535467		0.00698	0.910733		0.00698	1.26767
0.00699	0.532796		0.00699	0.908683		0.00699	1.26611
0.007	0.530126		0.007	0.906635		0.007	1.26455
0.00701	0.527458		0.00701	0.90459		0.00701	1.26299
0.00702	0.524791		0.00702	0.902548		0.00702	1.26144
0.00703	0.522127		0.00703	0.900509		0.00703	1.25989
0.00704	0.519464		0.00704	0.898472		0.00704	1.25834
0.00705	0.516802		0.00705	0.896438		0.00705	1.2568
0.00706	0.514143		0.00706	0.894407		0.00706	1.25526
0.00707	0.511485		0.00707	0.892379		0.00707	1.25373
0.00708	0.508828		0.00708	0.890354		0.00708	1.2522
0.00709	0.506174		0.00709	0.888331		0.00709	1.25067
0.0071	0.503521		0.0071	0.886311		0.0071	1.24914
0.00711	0.50087		0.00711	0.884294		0.00711	1.24762
0.00712	0.49822		0.00712	0.882279		0.00712	1.2461
0.00713	0.495572		0.00713	0.880267		0.00713	1.24459
0.00714	0.492925		0.00714	0.878258		0.00714	1.24308
0.00715	0.49028		0.00715	0.876252		0.00715	1.24157
0.00716	0.487637		0.00716	0.874248		0.00716	1.24006
0.00717	0.484995		0.00717	0.872247		0.00717	1.23856
0.00718	0.482355		0.00718	0.870249		0.00718	1.23706
0.00719	0.479717		0.00719	0.868253		0.00719	1.23557
0.0072	0.47708		0.0072	0.86626		0.0072	1.23408
0.00721	0.474444		0.00721	0.86427		0.00721	1.23259
0.00722	0.47181		0.00722	0.862282		0.00722	1.2311
0.00723	0.469178		0.00723	0.860297		0.00723	1.22962
0.00724	0.466547		0.00724	0.858315		0.00724	1.22814
0.00725	0.463918		0.00725	0.856335		0.00725	1.22667
0.00726	0.46129		0.00726	0.854358		0.00726	1.2252
0.00727	0.458663		0.00727	0.852383		0.00727	1.22373
0.00728	0.456038		0.00728	0.850411		0.00728	1.22226
0.00729	0.453415		0.00729	0.848442		0.00729	1.2208
0.0073	0.450793		0.0073	0.846475		0.0073	1.21934
0.00731	0.448172		0.00731	0.844511		0.00731	1.21789
0.00732	0.445553		0.00732	0.84255		0.00732	1.21644
0.00733	0.442935		0.00733	0.840591		0.00733	1.21499
0.00734	0.440319		0.00734	0.838634		0.00734	1.21354
0.00735	0.437704		0.00735	0.83668		0.00735	1.2121
0.00736	0.43509		0.00736	0.834729		0.00736	1.21066
0.00737	0.432478		0.00737	0.83278		0.00737	1.20923
0.00738	0.429868		0.00738	0.830834		0.00738	1.20779
0.00739	0.427258		0.00739	0.82889		0.00739	1.20636
0.0074	0.42465		0.0074	0.826949		0.0074	1.20494
0.00741	0.422044		0.00741	0.82501		0.00741	1.20352
0.00742	0.419438		0.00742	0.823074		0.00742	1.2021
0.00743	0.416834		0.00743	0.82114		0.00743	1.20068
0.00744	0.414232		0.00744	0.819209		0.00744	1.19927
0.00745	0.41163		0.00745	0.817281		0.00745	1.19786
0.00746	0.40903		0.00746	0.815354		0.00746	1.19645
0.00747	0.406432		0.00747	0.813431		0.00747	1.19505
0.00748	0.403834		0.00748	0.811509		0.00748	1.19365
0.00749	0.401238		0.00749	0.80959		0.00749	1.19225
0.0075	0.398643		0.0075	0.807674		0.0075	1.19086
0.00751	0.396049		0.00751	0.80576		0.00751	1.18947
0.00752	0.393457		0.00752	0.803849		0.00752	1.18808
0.00753	0.390866		0.00753	0.80194		0.00753	1.1867
0.00754	0.388276		0.00754	0.800033		0.00754	1.18532
0.00755	0.385687		0.00755	0.798129		0.00755	1.18394
0.00756	0.3831		0.00756	0.796227		0.00756	1.18257
0.00757	0.380513		0.00757	0.794328		0.00757	1.18119
0.00758	0.377928		0.00758	0.79243		0.00758	1.17983
0.00759	0.375344		0.00759	0.790536		0.00759	1.17846
0.0076	0.372761		0.0076	0.788644		0.0076	1.1771
0.00761	0.37018		0.00761	0.786754		0.00761	1.17574
0.00762	0.367599		0.00762	0.784866		0.00762	1.17439
0.00763	0.36502		0.00763	0.782981		0.00763	1.17303
0.00764	0.362442		0.00764	0.781098		0.00764	1.17168
0.00765	0.359865		0.00765	0.779218		0.00765	1.17034
0.00766	0.357289		0.00766	0.77734		0.00766	1.16899
0.00767	0.354714		0.00767	0.775464		0.00767	1.16765
0.00768	0.352141		0.00768	0.77359		0.00768	1.16632
0.00769	0.349568		0.00769	0.771719		0.00769	1.16498
0.0077	0.346997		0.0077	0.76985		0.0077	1.16365
0.00771	0.344426		0.00771	0.767984		0.00771	1.16233
0.00772	0.341857		0.00772	0.76612		0.00772	1.161
0.00773	0.339289		0.00773	0.764258		0.00773	1.15968
0.00774	0.336721		0.00774	0.762398		0.00774	1.15836
0.00775	0.334155		0.00775	0.76054		0.00775	1.15705
0.00776	0.33159		0.00776	0.758685		0.00776	1.15574
0.00777	0.329026		0.00777	0.756832		0.00777	1.15443
0.00778	0.326463		0.00778	0.754982		0.00778	1.15312
0.00779	0.323901		0.00779	0.753133		0.00779	1.15182
0.0078	0.32134		0.0078	0.751287		0.0078	1.15052
0.00781	0.31878		0.00781	0.749443		0.00781	1.14922
0.00782	0.31622		0.00782	0.747602		0.00782	1.14793
0.00783	0.313662		0.00783	0.745762		0.00783	1.14664
0.00784	0.311105		0.00784	0.743925		0.00784	1.14535
0.00785	0.308549		0.00785	0.74209		0.00785	1.14406
0.00786	0.305993		0.00786	0.740257		0.00786	1.14278
0.00787	0.303439		0.00787	0.738427		0.00787	1.1415
0.00788	0.300886		0.00788	0.736598		0.00788	1.14023
0.00789	0.298333		0.00789	0.734772		0.00789	1.13896
0.0079	0.295781		0.0079	0.732948		0.0079	1.13769
0.00791	0.293231		0.00791	0.731126		0.00791	1.13642
0.00792	0.290681		0.00792	0.729306		0.00792	1.13516
0.00793	0.288132		0.00793	0.727488		0.00793	1.1339
0.00794	0.285584		0.00794	0.725673		0.00794	1.13264
0.00795	0.283037		0.00795	0.72386		0.00795	1.13138
0.00796	0.28049		0.00796	0.722048		0.00796	1.13013
0.00797	0.277945		0.00797	0.720239		0.00797	1.12888
0.00798	0.2754		0.00798	0.718432		0.00798	1.12764
0.00799	0.272856		0.00799	0.716627		0.00799	1.12639
0.008	0.270313		0.008	0.714825		0.008	1.12516
0.00801	0.267771		0.00801	0.713024		0.00801	1.12392
0.00802	0.26523		0.00802	0.711225		0.00802	1.12268
0.00803	0.262689		0.00803	0.709429		0.00803	1.12145
0.00804	0.26015		0.00804	0.707634		0.00804	1.12023
0.00805	0.257611		0.00805	0.705842		0.00805	1.119
0.00806	0.255072		0.00806	0.704052		0.00806	1.11778
0.00807	0.252535		0.00807	0.702264		0.00807	1.11656
0.00808	0.249998		0.00808	0.700477		0.00808	1.11534
0.00809	0.247462		0.00809	0.698693		0.00809	1.11413
0.0081	0.244927		0.0081	0.696911		0.0081	1.11292
0.00811	0.242393		0.00811	0.695131		0.00811	1.11171
0.00812	0.239859		0.00812	0.693353		0.00812	1.11051
0.00813	0.237326		0.00813	0.691577		0.00813	1.1093
0.00814	0.234794		0.00814	0.689803		0.00814	1.1081
0.00815	0.232262		0.00815	0.688031		0.00815	1.10691
0.00816	0.229731		0.00816	0.686261		0.00816	1.10572
0.00817	0.227201		0.00817	0.684493		0.00817	1.10453
0.00818	0.224671		0.00818	0.682727		0.00818	1.10334
0.00819	0.222143		0.00819	0.680963		0.00819	1.10215
0.0082	0.219614		0.0082	0.679201		0.0082	1.10097
0.00821	0.217087		0.00821	0.677441		0.00821	1.09979
0.00822	0.21456		0.00822	0.675683		0.00822	1.09862
0.00823	0.212034		0.00823	0.673926		0.00823	1.09744
0.00824	0.209508		0.00824	0.672172		0.00824	1.09627
0.00825	0.206983		0.00825	0.67042		0.00825	1.0951
0.00826	0.204458		0.00826	0.668669		0.00826	1.09394
0.00827	0.201935		0.00827	0.666921		0.00827	1.09278
0.00828	0.199411		0.00828	0.665174		0.00828	1.09162
0.00829	0.196889		0.00829	0.66343		0.00829	1.09046
0.0083	0.194367		0.0083	0.661687		0.0083	1.08931
0.00831	0.191845		0.00831	0.659946		0.00831	1.08816
0.00832	0.189324		0.00832	0.658207		0.00832	1.08701
0.00833	0.186804		0.00833	0.65647		0.00833	1.08587
0.00834	0.184284		0.00834	0.654735		0.00834	1.08472
0.00835	0.181765		0.00835	0.653002		0.00835	1.08358
0.00836	0.179246		0.00836	0.65127		0.00836	1.08245
0.00837	0.176728		0.00837	0.649541		0.00837	1.08131
0.00838	0.17421		0.00838	0.647813		0.00838	1.08018
0.00839	0.171693		0.00839	0.646087		0.00839	1.07905
0.0084	0.169176		0.0084	0.644363		0.0084	1.07793
0.00841	0.16666		0.00841	0.642641		0.00841	1.0768
0.00842	0.164144		0.00842	0.640921		0.00842	1.07568
0.00843	0.161629		0.00843	0.639202		0.00843	1.07457
0.00844	0.159114		0.00844	0.637485		0.00844	1.07345
0.00845	0.1566		0.00845	0.63577		0.00845	1.07234
0.00846	0.154086		0.00846	0.634057		0.00846	1.07123
0.00847	0.151572		0.00847	0.632346		0.00847	1.07012
0.00848	0.149059		0.00848	0.630637		0.00848	1.06902
0.00849	0.146547		0.00849	0.628929		0.00849	1.06792
0.0085	0.144035		0.0085	0.627223		0.0085	1.06682
0.00851	0.141523		0.00851	0.625519		0.00851	1.06572
0.00852	0.139012		0.00852	0.623816		0.00852	1.06463
0.00853	0.136501		0.00853	0.622116		0.00853	1.06354
0.00854	0.13399		0.00854	0.620417		0.00854	1.06245
0.00855	0.13148		0.00855	0.61872		0.00855	1.06137
0.00856	0.12897		0.00856	0.617024		0.00856	1.06029
0.00857	0.126461		0.00857	0.615331		0.00857	1.05921
0.00858	0.123952		0.00858	0.613639		0.00858	1.05813
0.00859	0.121443		0.00859	0.611948		0.00859	1.05705
0.0086	0.118935		0.0086	0.61026		0.0086	1.05598
0.00861	0.116427		0.00861	0.608573		0.00861	1.05491
0.00862	0.113919		0.00862	0.606888		0.00862	1.05385
0.00863	0.111412		0.00863	0.605205		0.00863	1.05278
0.00864	0.108905		0.00864	0.603523		0.00864	1.05172
0.00865	0.106398		0.00865	0.601843		0.00865	1.05066
0.00866	0.103892		0.00866	0.600165		0.00866	1.04961
0.00867	0.101386		0.00867	0.598488		0.00867	1.04856
0.00868	0.0988801		0.00868	0.596813		0.00868	1.04751
0.00869	0.0963746		0.00869	0.59514		0.00869	1.04646
0.0087	0.0938694		0.0087	0.593468		0.0087	1.04541
0.00871	0.0913644		0.00871	0.591798		0.00871	1.04437
0.00872	0.0888597		0.00872	0.59013		0.00872	1.04333
0.00873	0.0863552		0.00873	0.588463		0.00873	1.04229
0.00874	0.083851		0.00874	0.586798		0.00874	1.04126
0.00875	0.081347		0.00875	0.585135		0.00875	1.04022
0.00876	0.0788433		0.00876	0.583473		0.00876	1.03919
0.00877	0.0763398		0.00877	0.581813		0.00877	1.03817
0.00878	0.0738365		0.00878	0.580154		0.00878	1.03714
0.00879	0.0713334		0.00879	0.578497		0.00879	1.03612
0.0088	0.0688305		0.0088	0.576842		0.0088	1.0351
0.00881	0.0663278		0.00881	0.575188		0.00881	1.03408
0.00882	0.0638253		0.00882	0.573535		0.00882	1.03307
0.00883	0.0613229		0.00883	0.571885		0.00883	1.03206
0.00884	0.0588208		0.00884	0.570236		0.00884	1.03105
0.00885	0.0563188		0.00885	0.568588		0.00885	1.03004
0.00886	0.0538169		0.00886	0.566942		0.00886	1.02904
0.00887	0.0513153		0.00887	0.565298		0.00887	1.02804
0.00888	0.0488137		0.00888	0.563655		0.00888	1.02704
0.00889	0.0463123		0.00889	0.562014		0.00889	1.02604
0.0089	0.0438111		0.0089	0.560374		0.0089	1.02505
0.00891	0.0413099		0.00891	0.558736		0.00891	1.02406
0.00892	0.0388089		0.00892	0.557099		0.00892	1.02307
0.00893	0.036308		0.00893	0.555464		0.00893	1.02208
0.00894	0.0338072		0.00894	0.55383		0.00894	1.0211
0.00895	0.0313065		0.00895	0.552198		0.00895	1.02011
0.00896	0.0288058		0.00896	0.550567		0.00896	1.01914
0.00897	0.0263053		0.00897	0.548938		0.00897	1.01816
0.00898	0.0238048		0.00898	0.547311		0.00898	1.01719
0.00899	0.0213044		0.00899	0.545684		0.00899	1.01621
0.009	0.0188041		0.009	0.54406		0.009	1.01524
0.00901	0.0163038		0.00901	0.542436		0.00901	1.01428
0.00902	0.0138036		0.00902	0.540815		0.00902	1.01331
0.00903	0.0113034		0.00903	0.539194		0.00903	1.01235
0.00904	0.00880325		0.00904	0.537576		0.00904	1.01139
0.00905	0.00630312		0.00905	0.535958		0.00905	1.01044
0.00906	0.00380302		0.00906	0.534342		0.00906	1.00948
0.00907	0.00130293		0.00907	0.532728		0.00907	1.00853
			0.00908	0.531115		0.00908	1.00758
			0.00909	0.529503		0.00909	1.00663
			0.0091	0.527893		0.0091	1.00569
			0.00911	0.526284		0.00911	1.00475
			0.00912	0.524677		0.00912	1.00381
			0.00913	0.523071		0.00913	1.00287
			0.00914	0.521466		0.00914	1.00193
			0.00915	0.519863		0.00915	1.001
			0.00916	0.518261		0.00916	1.00007
			0.00917	0.516661		0.00917	0.999144
			0.00918	0.515062		0.00918	0.998219
			0.00919	0.513464		0.00919	0.997296
			0.0092	0.511868		0.0092	0.996375
			0.00921	0.510273		0.00921	0.995457
			0.00922	0.50868		0.00922	0.994542
			0.00923	0.507087		0.00923	0.993628
			0.00924	0.505496		0.00924	0.992717
			0.00925	0.503907		0.00925	0.991808
			0.00926	0.502319		0.00926	0.990902
			0.00927	0.500732		0.00927	0.989998
			0.00928	0.499146		0.00928	0.989096
			0.00929	0.497562		0.00929	0.988197
			0.0093	0.495979		0.0093	0.9873
			0.00931	0.494398		0.00931	0.986406
			0.00932	0.492818		0.00932	0.985513
			0.00933	0.491239		0.00933	0.984623
			0.00934	0.489661		0.00934	0.983736
			0.00935	0.488085		0.00935	0.982851
			0.00936	0.486509		0.00936	0.981968
			0.00937	0.484936		0.00937	0.981087
			0.00938	0.483363		0.00938	0.980208
			0.00939	0.481792		0.00939	0.979332
			0.0094	0.480222		0.0094	0.978459
			0.00941	0.478653		0.00941	0.977587
			0.00942	0.477085		0.00942	0.976718
			0.00943	0.475519		0.00943	0.975851
			0.00944	0.473954		0.00944	0.974987
			0.00945	0.47239		0.00945	0.974124
			0.00946	0.470828		0.00946	0.973264
			0.00947	0.469266		0.00947	0.972406
			0.00948	0.467706		0.00948	0.971551
			0.00949	0.466147		0.00949	0.970698
			0.0095	0.46459		0.0095	0.969846
			0.00951	0.463033		0.00951	0.968998
			0.00952	0.461478		0.00952	0.968151
			0.00953	0.459924		0.00953	0.967307
			0.00954	0.458371		0.00954	0.966465
			0.00955	0.456819		0.00955	0.965625
			0.00956	0.455269		0.00956	0.964788
			0.00957	0.453719		0.00957	0.963952
			0.00958	0.452171		0.00958	0.963119
			0.00959	0.450624		0.00959	0.962288
			0.0096	0.449078		0.0096	0.961459
			0.00961	0.447533		0.00961	0.960633
			0.00962	0.44599		0.00962	0.959809
			0.00963	0.444447		0.00963	0.958987
			0.00964	0.442906		0.00964	0.958167
			0.00965	0.441366		0.00965	0.957349
			0.00966	0.439827		0.00966	0.956534
			0.00967	0.438289		0.00967	0.95572
			0.00968	0.436752		0.00968	0.954909
			0.00969	0.435216		0.00969	0.9541
			0.0097	0.433682		0.0097	0.953293
			0.00971	0.432148		0.00971	0.952489
			0.00972	0.430616		0.00972	0.951686
			0.00973	0.429085		0.00973	0.950886
			0.00974	0.427554		0.00974	0.950088
			0.00975	0.426025		0.00975	0.949292
			0.00976	0.424497		0.00976	0.948498
			0.00977	0.42297		0.00977	0.947707
			0.00978	0.421444		0.00978	0.946917
			0.00979	0.419919		0.00979	0.94613
			0.0098	0.418396		0.0098	0.945344
			0.00981	0.416873		0.00981	0.944561
			0.00982	0.415351		0.00982	0.94378
			0.00983	0.413831		0.00983	0.943001
			0.00984	0.412311		0.00984	0.942225
			0.00985	0.410792		0.00985	0.94145
			0.00986	0.409275		0.00986	0.940677
			0.00987	0.407758		0.00987	0.939907
			0.00988	0.406243		0.00988	0.939139
			0.00989	0.404728		0.00989	0.938372
			0.0099	0.403215		0.0099	0.937608
			0.00991	0.401702		0.00991	0.936846
			0.00992	0.400191		0.00992	0.936086
			0.00993	0.398681		0.00993	0.935328
			0.00994	0.397171		0.00994	0.934573
			0.00995	0.395663		0.00995	0.933819
			0.00996	0.394155		0.00996	0.933067
			0.00997	0.392649		0.00997	0.932318
			0.00998	0.391143		0.00998	0.93157
			0.00999	0.389638		0.00999	0.930825
			0.01	0.388135		0.01	0.930081
			0.01001	0.386632		0.01001	0.92934
			0.01002	0.385131		0.01002	0.9286
			0.01003	0.38363		0.01003	0.927863
			0.01004	0.38213		0.01004	0.927128
			0.01005	0.380631		0.01005	0.926395
			0.01006	0.379133		0.01006	0.925664
			0.01007	0.377636		0.01007	0.924934
			0.01008	0.37614		0.01008	0.924207
			0.01009	0.374645		0.01009	0.923482
			0.0101	0.373151		0.0101	0.922759
			0.01011	0.371657		0.01011	0.922038
			0.01012	0.370165		0.01012	0.921319
			0.01013	0.368673		0.01013	0.920602
			0.01014	0.367183		0.01014	0.919887
			0.01015	0.365693		0.01015	0.919174
			0.01016	0.364204		0.01016	0.918463
			0.01017	0.362716		0.01017	0.917754
			0.01018	0.361229		0.01018	0.917047
			0.01019	0.359743		0.01019	0.916342
			0.0102	0.358258		0.0102	0.915639
			0.01021	0.356773		0.01021	0.914937
			0.01022	0.35529		0.01022	0.914238
			0.01023	0.353807		0.01023	0.913541
			0.01024	0.352325		0.01024	0.912846
			0.01025	0.350844		0.01025	0.912153
			0.01026	0.349364		0.01026	0.911461
			0.01027	0.347885		0.01027	0.910772
			0.01028	0.346406		0.01028	0.910085
			0.01029	0.344929		0.01029	0.909399
			0.0103	0.343452		0.0103	0.908716
			0.01031	0.341976		0.01031	0.908034
			0.01032	0.340501		0.01032	0.907354
			0.01033	0.339026		0.01033	0.906677
			0.01034	0.337553		0.01034	0.906001
			0.01035	0.33608		0.01035	0.905327
			0.01036	0.334608		0.01036	0.904655
			0.01037	0.333137		0.01037	0.903985
			0.01038	0.331667		0.01038	0.903317
			0.01039	0.330197		0.01039	0.902651
			0.0104	0.328728		0.0104	0.901987
			0.01041	0.32726		0.01041	0.901324
			0.01042	0.325793		0.01042	0.900664
			0.01043	0.324327		0.01043	0.900005
			0.01044	0.322861		0.01044	0.899349
			0.01045	0.321396		0.01045	0.898694
			0.01046	0.319932		0.01046	0.898041
			0.01047	0.318468		0.01047	0.89739
			0.01048	0.317006		0.01048	0.896741
			0.01049	0.315544		0.01049	0.896093
			0.0105	0.314083		0.0105	0.895448
			0.01051	0.312622		0.01051	0.894805
			0.01052	0.311163		0.01052	0.894163
			0.01053	0.309704		0.01053	0.893523
			0.01054	0.308246		0.01054	0.892885
			0.01055	0.306788		0.01055	0.892249
			0.01056	0.305331		0.01056	0.891615
			0.01057	0.303875		0.01057	0.890983
			0.01058	0.30242		0.01058	0.890352
			0.01059	0.300965		0.01059	0.889723
			0.0106	0.299511		0.0106	0.889097
			0.01061	0.298058		0.01061	0.888472
			0.01062	0.296605		0.01062	0.887848
			0.01063	0.295154		0.01063	0.887227
			0.01064	0.293702		0.01064	0.886608
			0.01065	0.292252		0.01065	0.88599
			0.01066	0.290802		0.01066	0.885374
			0.01067	0.289353		0.01067	0.88476
			0.01068	0.287904		0.01068	0.884148
			0.01069	0.286457		0.01069	0.883537
			0.0107	0.285009		0.0107	0.882929
			0.01071	0.283563		0.01071	0.882322
			0.01072	0.282117		0.01072	0.881717
			0.01073	0.280672		0.01073	0.881114
			0.01074	0.279227		0.01074	0.880512
			0.01075	0.277783		0.01075	0.879913
			0.01076	0.27634		0.01076	0.879315
			0.01077	0.274898		0.01077	0.878719
			0.01078	0.273456		0.01078	0.878124
			0.01079	0.272014		0.01079	0.877532
			0.0108	0.270573		0.0108	0.876941
			0.01081	0.269133		0.01081	0.876352
			0.01082	0.267694		0.01082	0.875765
			0.01083	0.266255		0.01083	0.875179
			0.01084	0.264816		0.01084	0.874596
			0.01085	0.263379		0.01085	0.874014
			0.01086	0.261942		0.01086	0.873434
			0.01087	0.260505		0.01087	0.872855
			0.01088	0.259069		0.01088	0.872278
			0.01089	0.257634		0.01089	0.871703
			0.0109	0.256199		0.0109	0.87113
			0.01091	0.254765		0.01091	0.870559
			0.01092	0.253331		0.01092	0.869989
			0.01093	0.251898		0.01093	0.869421
			0.01094	0.250466		0.01094	0.868855
			0.01095	0.249034		0.01095	0.86829
			0.01096	0.247603		0.01096	0.867727
			0.01097	0.246172		0.01097	0.867166
			0.01098	0.244742		0.01098	0.866607
			0.01099	0.243312		0.01099	0.866049
			0.011	0.241883		0.011	0.865493
			0.01101	0.240454		0.01101	0.864939
			0.01102	0.239026		0.01102	0.864386
			0.01103	0.237599		0.01103	0.863836
			0.01104	0.236172		0.01104	0.863286
			0.01105	0.234745		0.01105	0.862739
			0.01106	0.233319		0.01106	0.862193
			0.01107	0.231894		0.01107	0.861649
			0.01108	0.230469		0.01108	0.861107
			0.01109	0.229044		0.01109	0.860566
			0.0111	0.227621		0.0111	0.860027
			0.01111	0.226197		0.01111	0.85949
			0.01112	0.224774		0.01112	0.858954
			0.01113	0.223352		0.01113	0.85842
			0.01114	0.22193		0.01114	0.857888
			0.01115	0.220509		0.01115	0.857357
			0.01116	0.219088		0.01116	0.856828
			0.01117	0.217667		0.01117	0.8563
			0.01118	0.216247		0.01118	0.855775
			0.01119	0.214828		0.01119	0.855251
			0.0112	0.213409		0.0112	0.854728
			0.01121	0.21199		0.01121	0.854207
			0.01122	0.210572		0.01122	0.853688
			0.01123	0.209155		0.01123	0.853171
			0.01124	0.207737		0.01124	0.852655
			0.01125	0.206321		0.01125	0.852141
			0.01126	0.204905		0.01126	0.851628
			0.01127	0.203489		0.01127	0.851117
			0.01128	0.202073		0.01128	0.850608
			0.01129	0.200658		0.01129	0.8501
			0.0113	0.199244		0.0113	0.849594
			0.01131	0.19783		0.01131	0.84909
			0.01132	0.196416		0.01132	0.848587
			0.01133	0.195003		0.01133	0.848085
			0.01134	0.19359		0.01134	0.847586
			0.01135	0.192178		0.01135	0.847088
			0.01136	0.190766		0.01136	0.846591
			0.01137	0.189355		0.01137	0.846096
			0.01138	0.187943		0.01138	0.845603
			0.01139	0.186533		0.01139	0.845112
			0.0114	0.185122		0.0114	0.844622
			0.01141	0.183712		0.01141	0.844133
			0.01142	0.182303		0.01142	0.843646
			0.01143	0.180894		0.01143	0.843161
			0.01144	0.179485		0.01144	0.842677
			0.01145	0.178077		0.01145	0.842195
			0.01146	0.176669		0.01146	0.841714
			0.01147	0.175261		0.01147	0.841235
			0.01148	0.173854		0.01148	0.840758
			0.01149	0.172447		0.01149	0.840282
			0.0115	0.171041		0.0115	0.839808
			0.01151	0.169634		0.01151	0.839335
			0.01152	0.168229		0.01152	0.838864
			0.01153	0.166823		0.01153	0.838394
			0.01154	0.165418		0.01154	0.837926
			0.01155	0.164014		0.01155	0.83746
			0.01156	0.162609		0.01156	0.836995
			0.01157	0.161205		0.01157	0.836531
			0.01158	0.159802		0.01158	0.836069
			0.01159	0.158398		0.01159	0.835609
			0.0116	0.156995		0.0116	0.83515
			0.01161	0.155593		0.01161	0.834693
			0.01162	0.15419		0.01162	0.834237
			0.01163	0.152788		0.01163	0.833783
			0.01164	0.151387		0.01164	0.83333
			0.01165	0.149985		0.01165	0.832879
			0.01166	0.148584		0.01166	0.832429
			0.01167	0.147183		0.01167	0.831981
			0.01168	0.145783		0.01168	0.831535
			0.01169	0.144383		0.01169	0.831089
			0.0117	0.142983		0.0117	0.830646
			0.01171	0.141584		0.01171	0.830204
			0.01172	0.140184		0.01172	0.829763
			0.01173	0.138785		0.01173	0.829324
			0.01174	0.137387		0.01174	0.828886
			0.01175	0.135988		0.01175	0.82845
			0.01176	0.13459		0.01176	0.828016
			0.01177	0.133192		0.01177	0.827583
			0.01178	0.131795		0.01178	0.827151
			0.01179	0.130398		0.01179	0.826721
			0.0118	0.129001		0.0118	0.826292
			0.01181	0.127604		0.01181	0.825865
			0.01182	0.126208		0.01182	0.825439
			0.01183	0.124811		0.01183	0.825015
			0.01184	0.123415		0.01184	0.824592
			0.01185	0.12202		0.01185	0.824171
			0.01186	0.120624		0.01186	0.823751
			0.01187	0.119229		0.01187	0.823333
			0.01188	0.117834		0.01188	0.822916
			0.01189	0.11644		0.01189	0.8225
			0.0119	0.115045		0.0119	0.822086
			0.01191	0.113651		0.01191	0.821674
			0.01192	0.112257		0.01192	0.821263
			0.01193	0.110863		0.01193	0.820853
			0.01194	0.10947		0.01194	0.820445
			0.01195	0.108076		0.01195	0.820038
			0.01196	0.106683		0.01196	0.819633
			0.01197	0.10529		0.01197	0.819229
			0.01198	0.103898		0.01198	0.818827
			0.01199	0.102505		0.01199	0.818426
			0.012	0.101113		0.012	0.818026
			0.01201	0.099721		0.01201	0.817628
			0.01202	0.0983292		0.01202	0.817231
			0.01203	0.0969375		0.01203	0.816836
			0.01204	0.0955461		0.01204	0.816442
			0.01205	0.0941549		0.01205	0.81605
			0.01206	0.0927638		0.01206	0.815659
			0.01207	0.091373		0.01207	0.815269
			0.01208	0.0899823		0.01208	0.814881
			0.01209	0.0885918		0.01209	0.814494
			0.0121	0.0872015		0.0121	0.814109
			0.01211	0.0858113		0.01211	0.813725
			0.01212	0.0844214		0.01212	0.813342
			0.01213	0.0830316		0.01213	0.812961
			0.01214	0.081642		0.01214	0.812581
			0.01215	0.0802525		0.01215	0.812203
			0.01216	0.0788632		0.01216	0.811826
			0.01217	0.077474		0.01217	0.81145
			0.01218	0.076085		0.01218	0.811076
			0.01219	0.0746962		0.01219	0.810703
			0.0122	0.0733075		0.0122	0.810332
			0.01221	0.071919		0.01221	0.809962
			0.01222	0.0705306		0.01222	0.809593
			0.01223	0.0691423		0.01223	0.809226
			0.01224	0.0677542		0.01224	0.80886
			0.01225	0.0663662		0.01225	0.808496
			0.01226	0.0649783		0.01226	0.808132
			0.01227	0.0635906		0.01227	0.807771
			0.01228	0.062203		0.01228	0.80741
			0.01229	0.0608155		0.01229	0.807051
			0.0123	0.0594282		0.0123	0.806693
			0.01231	0.0580409		0.01231	0.806337
			0.01232	0.0566538		0.01232	0.805982
			0.01233	0.0552668		0.01233	0.805628
			0.01234	0.0538799		0.01234	0.805276
			0.01235	0.0524931		0.01235	0.804925
			0.01236	0.0511064		0.01236	0.804576
			0.01237	0.0497198		0.01237	0.804227
			0.01238	0.0483333		0.01238	0.803881
			0.01239	0.0469469		0.01239	0.803535
			0.0124	0.0455606		0.0124	0.803191
			0.01241	0.0441744		0.01241	0.802848
			0.01242	0.0427883		0.01242	0.802506
			0.01243	0.0414022		0.01243	0.802166
			0.01244	0.0400163		0.01244	0.801827
			0.01245	0.0386304		0.01245	0.80149
			0.01246	0.0372446		0.01246	0.801153
			0.01247	0.0358589		0.01247	0.800818
			0.01248	0.0344732		0.01248	0.800485
			0.01249	0.0330876		0.01249	0.800153
			0.0125	0.0317021		0.0125	0.799822
			0.01251	0.0303166		0.01251	0.799492
			0.01252	0.0289312		0.01252	0.799164
			0.01253	0.0275458		0.01253	0.798837
			0.01254	0.0261605		0.01254	0.798511
			0.01255	0.0247753		0.01255	0.798187
			0.01256	0.0233901		0.01256	0.797863
			0.01257	0.0220049		0.01257	0.797542
			0.01258	0.0206198		0.01258	0.797221
			0.01259	0.0192348		0.01259	0.796902
			0.0126	0.0178497		0.0126	0.796584
			0.01261	0.0164647		0.01261	0.796267
			0.01262	0.0150798		0.01262	0.795952
			0.01263	0.0136949		0.01263	0.795638
			0.01264	0.01231		0.01264	0.795325
			0.01265	0.0109251		0.01265	0.795014
			0.01266	0.00954022		0.01266	0.794704
			0.01267	0.00815538		0.01267	0.794395
			0.01268	0.00677056		0.01268	0.794087
			0.01269	0.00538576		0.01269	0.793781
			0.0127	0.00400096		0.0127	0.793476
			0.01271	0.00261618		0.01271	0.793172
			0.01272	0.0012314		0.01272	0.792869
						0.01273	0.792568
						0.01274	0.792268
						0.01275	0.791969
						0.01276	0.791672
						0.01277	0.791375
						0.01278	0.79108
						0.01279	0.790787
						0.0128	0.790494
						0.01281	0.790203
						0.01282	0.789913
						0.01283	0.789624
						0.01284	0.789337
						0.01285	0.789051
						0.01286	0.788766
						0.01287	0.788482
						0.01288	0.788199
						0.01289	0.787918
						0.0129	0.787638
						0.01291	0.787359
						0.01292	0.787082
						0.01293	0.786805
						0.01294	0.78653
						0.01295	0.786256
						0.01296	0.785983
						0.01297	0.785712
						0.01298	0.785442
						0.01299	0.785173
						0.013	0.784905
						0.01301	0.784638
						0.01302	0.784373
						0.01303	0.784109
						0.01304	0.783846
						0.01305	0.783584
						0.01306	0.783323
						0.01307	0.783064
						0.01308	0.782806
						0.01309	0.782549
						0.0131	0.782293
						0.01311	0.782038
						0.01312	0.781785
						0.01313	0.781532
						0.01314	0.781281
						0.01315	0.781032
						0.01316	0.780783
						0.01317	0.780535
						0.01318	0.780289
						0.01319	0.780044
						0.0132	0.7798
						0.01321	0.779557
						0.01322	0.779315
						0.01323	0.779075
						0.01324	0.778836
						0.01325	0.778598
						0.01326	0.778361
						0.01327	0.778125
						0.01328	0.77789
						0.01329	0.777657
						0.0133	0.777424
						0.01331	0.777193
						0.01332	0.776963
						0.01333	0.776734
						0.01334	0.776507
						0.01335	0.77628
						0.01336	0.776055
						0.01337	0.77583
						0.01338	0.775607
						0.01339	0.775385
						0.0134	0.775164
						0.01341	0.774945
						0.01342	0.774726
						0.01343	0.774508
						0.01344	0.774292
						0.01345	0.774077
						0.01346	0.773863
						0.01347	0.77365
						0.01348	0.773438
						0.01349	0.773227
						0.0135	0.773018
						0.01351	0.772809
						0.01352	0.772602
						0.01353	0.772396
						0.01354	0.772191
						0.01355	0.771987
						0.01356	0.771784
						0.01357	0.771582
						0.01358	0.771381
						0.01359	0.771182
						0.0136	0.770983
						0.01361	0.770786
						0.01362	0.77059
						0.01363	0.770395
						0.01364	0.770201
						0.01365	0.770008
						0.01366	0.769816
						0.01367	0.769625
						0.01368	0.769435
						0.01369	0.769247
						0.0137	0.769059
						0.01371	0.768873
						0.01372	0.768688
						0.01373	0.768503
						0.01374	0.76832
						0.01375	0.768138
						0.01376	0.767957
						0.01377	0.767777
						0.01378	0.767598
						0.01379	0.767421
						0.0138	0.767244
						0.01381	0.767068
						0.01382	0.766894
						0.01383	0.76672
						0.01384	0.766548
						0.01385	0.766376
						0.01386	0.766206
						0.01387	0.766037
						0.01388	0.765869
						0.01389	0.765701
						0.0139	0.765535
						0.01391	0.76537
						0.01392	0.765206
						0.01393	0.765043
						0.01394	0.764881
						0.01395	0.764721
						0.01396	0.764561
						0.01397	0.764402
						0.01398	0.764244
						0.01399	0.764088
						0.014	0.763932
						0.01401	0.763778
						0.01402	0.763624
						0.01403	0.763471
						0.01404	0.76332
						0.01405	0.76317
						0.01406	0.76302
						0.01407	0.762872
						0.01408	0.762724
						0.01409	0.762578
						0.0141	0.762433
						0.01411	0.762289
						0.01412	0.762145
						0.01413	0.762003
						0.01414	0.761862
						0.01415	0.761722
						0.01416	0.761582
						0.01417	0.761444
						0.01418	0.761307
						0.01419	0.761171
						0.0142	0.761036
						0.01421	0.760902
						0.01422	0.760769
						0.01423	0.760636
						0.01424	0.760505
						0.01425	0.760375
						0.01426	0.760246
						0.01427	0.760118
						0.01428	0.759991
						0.01429	0.759865
						0.0143	0.75974
						0.01431	0.759616
						0.01432	0.759492
						0.01433	0.75937
						0.01434	0.759249
						0.01435	0.759129
						0.01436	0.75901
						0.01437	0.758892
						0.01438	0.758774
						0.01439	0.758658
						0.0144	0.758543
						0.01441	0.758429
						0.01442	0.758315
						0.01443	0.758203
						0.01444	0.758092
						0.01445	0.757981
						0.01446	0.757872
						0.01447	0.757764
						0.01448	0.757656
						0.01449	0.75755
						0.0145	0.757444
						0.01451	0.75734
						0.01452	0.757236
						0.01453	0.757134
						0.01454	0.757032
						0.01455	0.756931
						0.01456	0.756832
						0.01457	0.756733
						0.01458	0.756635
						0.01459	0.756538
						0.0146	0.756442
						0.01461	0.756347
						0.01462	0.756253
						0.01463	0.75616
						0.01464	0.756068
						0.01465	0.755977
						0.01466	0.755887
						0.01467	0.755798
						0.01468	0.755709
						0.01469	0.755622
						0.0147	0.755535
						0.01471	0.75545
						0.01472	0.755365
						0.01473	0.755282
						0.01474	0.755199
						0.01475	0.755117
						0.01476	0.755037
						0.01477	0.754957
						0.01478	0.754878
						0.01479	0.7548
						0.0148	0.754723
						0.01481	0.754646
						0.01482	0.754571
						0.01483	0.754497
						0.01484	0.754423
						0.01485	0.754351
						0.01486	0.754279
						0.01487	0.754209
						0.01488	0.754139
						0.01489	0.75407
						0.0149	0.754002
						0.01491	0.753935
						0.01492	0.753869
						0.01493	0.753804
						0.01494	0.75374
						0.01495	0.753677
						0.01496	0.753614
						0.01497	0.753553
						0.01498	0.753492
						0.01499	0.753432
						0.015	0.753374
						0.01501	0.753316
						0.01502	0.753259
						0.01503	0.753203
						0.01504	0.753147
						0.01505	0.753093
						0.01506	0.75304
						0.01507	0.752987
						0.01508	0.752936
						0.01509	0.752885
						0.0151	0.752835
						0.01511	0.752786
						0.01512	0.752738
						0.01513	0.752691
						0.01514	0.752645
						0.01515	0.752599
						0.01516	0.752555
						0.01517	0.752511
						0.01518	0.752468
						0.01519	0.752427
						0.0152	0.752386
						0.01521	0.752345
						0.01522	0.752306
						0.01523	0.752268
						0.01524	0.75223
						0.01525	0.752194
						0.01526	0.752158
						0.01527	0.752123
						0.01528	0.752089
						0.01529	0.752056
						0.0153	0.752024
						0.01531	0.751992
						0.01532	0.751962
						0.01533	0.751932
						0.01534	0.751903
						0.01535	0.751876
						0.01536	0.751848
						0.01537	0.751822
						0.01538	0.751797
						0.01539	0.751772
						0.0154	0.751749
						0.01541	0.751726
						0.01542	0.751704
						0.01543	0.751683
						0.01544	0.751663
						0.01545	0.751643
						0.01546	0.751625
						0.01547	0.751607
						0.01548	0.75159
						0.01549	0.751574
						0.0155	0.751559
						0.01551	0.751545
						0.01552	0.751532
						0.01553	0.751519
						0.01554	0.751507
						0.01555	0.751496
						0.01556	0.751486
						0.01557	0.751477
						0.01558	0.751468
						0.01559	0.751461
						0.0156	0.751454
						0.01561	0.751448
						0.01562	0.751443
						0.01563	0.751439
						0.01564	0.751436
						0.01565	0.751433
						0.01566	0.751431
						0.01567	0.75143
						0.01568	0.75143

## Sheet: Fig. 3c
Nanodroplet Layer number	Radius
1	14.87
2	17.09
3	22.01
