# Supplementary material for: Single-step fabrication of liquid gallium nanoparticles via capillary interaction for dynamic structural colours
Source: Nat Nanotechnol. 2024 Feb 22;19(6):766–74. doi: 10.1038/s41565-024-01625-1 (PMC11186779; doi:10.1038/s41565-024-01625-1)
Supplement: Supplementary file 15 — Statistical data. [file 41565_2024_1625_MOESM15_ESM.xlsx]

## Sheet: Fig. 4a
Experimental Data
PDMS 5, expt			PDMS 10, expt			PDMS 15, expt			PDMS 20, expt			(R normlised to 100)
wavelength(nm)	R		wavelength(nm)	R		wavelength(nm)	R		wavelength(nm)	R
250	52.373		250	46.74		250	38.007		250	35.948
250.5	52.658		250.5	46.851		250.5	38.572		250.5	35.865
251	53.033		251	47.503		251	38.701		251	36.005
251.5	53.817		251.5	47.525		251.5	38.734		251.5	36.106
252	54.065		252	47.464		252	39.053		252	35.797
252.5	53.971		252.5	47.574		252.5	38.986		252.5	35.818
253	53.879		253	47.943		253	39.493		253	35.944
253.5	53.48		253.5	48.078		253.5	38.939		253.5	35.868
254	52.983		254	47.97		254	38.755		254	36.093
254.5	52.189		254.5	48.008		254.5	38.691		254.5	36.24
255	52.188		255	47.944		255	38.042		255	36.687
255.5	51.892		255.5	46.996		255.5	38.246		255.5	36.252
256	51.361		256	47.169		256	38.135		256	35.956
256.5	51.528		256.5	46.873		256.5	37.559		256.5	36.014
257	52.023		257	46.817		257	37.751		257	35.619
257.5	51.752		257.5	46.316		257.5	37.083		257.5	35.382
258	51.854		258	45.875		258	36.889		258	35.112
258.5	51.527		258.5	45.898		258.5	36.603		258.5	34.87
259	51.133		259	45.584		259	36.64		259	35.084
259.5	50.565		259.5	45.111		259.5	36.782		259.5	34.235
260	50.558		260	45.063		260	36.458		260	33.986
260.5	50.416		260.5	44.719		260.5	36.178		260.5	34.019
261	49.844		261	44.519		261	36.148		261	33.956
261.5	48.947		261.5	43.83		261.5	35.655		261.5	33.943
262	48.892		262	43.535		262	35.337		262	33.504
262.5	48.845		262.5	43.28		262.5	35.57		262.5	33.344
263	49.555		263	43.216		263	35.52		263	33.485
263.5	49.913		263.5	43.406		263.5	35.11		263.5	33.388
264	50.039		264	43.346		264	34.79		264	33.311
264.5	50.074		264.5	43.517		264.5	34.223		264.5	32.968
265	50.062		265	43.388		265	34.177		265	32.713
265.5	50.049		265.5	43.678		265.5	33.846		265.5	32.632
266	50.571		266	43.72		266	33.681		266	32.41
266.5	50.948		266.5	43.664		266.5	33.814		266.5	32.668
267	51.192		267	43.74		267	33.592		267	32.34
267.5	50.778		267.5	43.585		267.5	33.345		267.5	31.78
268	50.736		268	43.621		268	32.936		268	31.269
268.5	51.339		268.5	43.911		268.5	32.962		268.5	30.984
269	51.48		269	43.815		269	33.13		269	31.23
269.5	51.697		269.5	43.773		269.5	32.984		269.5	31.163
270	52.213		270	43.945		270	32.758		270	31.04
270.5	52.447		270.5	44.099		270.5	33.009		270.5	30.988
271	52.571		271	44.538		271	32.681		271	30.926
271.5	52.411		271.5	44.394		271.5	32.455		271.5	31.295
272	52.377		272	44.491		272	32.447		272	31.354
272.5	52.412		272.5	44.166		272.5	32.481		272.5	31.285
273	51.708		273	44.083		273	32.027		273	31.209
273.5	52.25		273.5	44.155		273.5	31.801		273.5	31.248
274	52.182		274	44.04		274	31.914		274	30.88
274.5	51.964		274.5	43.695		274.5	32.129		274.5	30.554
275	52.161		275	43.709		275	31.905		275	30.343
275.5	51.971		275.5	43.229		275.5	31.999		275.5	30.018
276	52.686		276	43.331		276	32.41		276	29.815
276.5	53.06		276.5	43.231		276.5	32.05		276.5	29.717
277	53.579		277	43.7		277	32.193		277	29.683
277.5	54.477		277.5	43.833		277.5	32.219		277.5	29.869
278	53.845		278	43.513		278	32.097		278	29.406
278.5	54.283		278.5	43.568		278.5	31.859		278.5	29.298
279	54.696		279	43.634		279	32.056		279	29.245
279.5	54.991		279.5	43.649		279.5	31.95		279.5	29.116
280	55.728		280	44.018		280	31.921		280	29.168
280.5	55.463		280.5	44.103		280.5	31.574		280.5	28.853
281	55.367		281	43.836		281	31.509		281	28.724
281.5	55.428		281.5	43.868		281.5	31.291		281.5	28.512
282	55.591		282	43.553		282	31.254		282	28.279
282.5	56.54		282.5	44.059		282.5	31.182		282.5	28.728
283	56.641		283	43.947		283	31.182		283	28.874
283.5	56.876		283.5	44.271		283.5	30.963		283.5	28.908
284	56.917		284	44.469		284	30.913		284	28.868
284.5	57.129		284.5	44.701		284.5	30.9		284.5	28.546
285	57.917		285	44.903		285	30.846		285	28.564
285.5	58.635		285.5	45.13		285.5	30.936		285.5	28.449
286	58.894		286	44.866		286	30.71		286	28.417
286.5	59.433		286.5	45.087		286.5	30.596		286.5	28.402
287	59.326		287	44.78		287	30.4		287	27.776
287.5	59.863		287.5	45.113		287.5	30.253		287.5	27.457
288	60.247		288	45.121		288	29.963		288	27.274
288.5	60.64		288.5	45.102		288.5	29.983		288.5	27.267
289	60.903		289	44.831		289	29.681		289	27.113
289.5	61.05		289.5	44.776		289.5	29.489		289.5	26.986
290	61.443		290	44.953		290	29.452		290	27.015
290.5	61.98		290.5	45.121		290.5	29.578		290.5	26.957
291	62.153		291	45.049		291	29.617		291	26.899
291.5	62.547		291.5	45.004		291.5	29.63		291.5	26.799
292	62.901		292	45.098		292	29.468		292	26.63
292.5	63.096		292.5	44.7		292.5	29.348		292.5	26.455
293	63.413		293	44.809		293	29.177		293	26.33
293.5	63.727		293.5	44.838		293.5	29.107		293.5	26.629
294	63.966		294	44.864		294	28.965		294	26.43
294.5	64.148		294.5	44.851		294.5	28.697		294.5	26.096
295	64.219		295	44.753		295	28.524		295	26.113
295.5	64.562		295.5	44.972		295.5	28.384		295.5	25.929
296	64.818		296	45.32		296	28.362		296	25.998
296.5	64.855		296.5	45.096		296.5	28.177		296.5	26.078
297	65.131		297	45.306		297	28.151		297	25.903
297.5	65.38		297.5	45.091		297.5	27.828		297.5	25.777
298	65.673		298	45.276		298	27.698		298	25.618
298.5	66.019		298.5	45.1		298.5	27.974		298.5	25.975
299	67.033		299	45.507		299	28.018		299	26.051
299.5	67.533		299.5	45.21		299.5	27.935		299.5	26.034
300	67.326		300	45.187		300	27.751		300	25.838
300.5	67.406		300.5	44.862		300.5	27.729		300.5	25.856
301	67.663		301	45.155		301	27.985		301	25.849
301.5	68.162		301.5	45.286		301.5	28.256		301.5	26.099
302	68.339		302	45.074		302	28.382		302	26.022
302.5	68.386		302.5	45.163		302.5	28.231		302.5	26.006
303	68.505		303	45.661		303	28.039		303	25.724
303.5	68.303		303.5	45.746		303.5	28.151		303.5	25.902
304	68.318		304	46.125		304	28.154		304	25.751
304.5	69.019		304.5	46.413		304.5	28.459		304.5	25.952
305	69.499		305	46.458		305	28.565		305	25.881
305.5	69.952		305.5	46.297		305.5	28.396		305.5	25.734
306	70.115		306	46.304		306	28.126		306	25.738
306.5	70.411		306.5	46.855		306.5	28.016		306.5	25.866
307	70.873		307	46.885		307	28.176		307	25.669
307.5	70.772		307.5	46.793		307.5	27.964		307.5	25.795
308	71.081		308	46.677		308	27.673		308	25.764
308.5	71.487		308.5	46.988		308.5	27.611		308.5	25.899
309	71.621		309	46.897		309	27.236		309	25.732
309.5	71.692		309.5	47.203		309.5	27.046		309.5	25.772
310	71.63		310	47.41		310	27.138		310	25.933
310.5	71.787		310.5	47.901		310.5	27.176		310.5	25.886
311	72.231		311	47.946		311	27.406		311	25.938
311.5	72.293		311.5	47.978		311.5	27.599		311.5	26.1
312	72.738		312	47.901		312	27.689		312	26
312.5	72.849		312.5	48.008		312.5	27.901		312.5	26.006
313	72.834		313	47.946		313	27.828		313	25.843
313.5	73.169		313.5	48.149		313.5	28.211		313.5	26.083
314	73.299		314	48.079		314	28.128		314	26.158
314.5	74.016		314.5	48.141		314.5	28.218		314.5	26.166
315	74.53		315	48.053		315	28.319		315	26.27
315.5	74.891		315.5	47.801		315.5	28.315		315.5	26.264
316	75.347		316	47.939		316	28.299		316	26.105
316.5	75.608		316.5	47.939		316.5	28.291		316.5	26.077
317	75.628		317	48.071		317	28.281		317	25.779
317.5	76.093		317.5	47.911		317.5	28.48		317.5	25.521
318	75.849		318	48.086		318	28.059		318	25.507
318.5	76.321		318.5	48.406		318.5	28.145		318.5	25.538
319	75.824		319	48.27		319	27.675		319	25.246
319.5	75.86		319.5	47.828		319.5	27.449		319.5	25.048
320	75.766		320	48.3		320	27.227		320	24.848
320.5	75.953		320.5	48.204		320.5	27.079		320.5	24.793
321	76.378		321	48.511		321	26.903		321	24.905
321.5	76.516		321.5	48.711		321.5	26.858		321.5	25.02
322	76.65		322	48.79		322	26.58		322	25.288
322.5	77.57		322.5	48.697		322.5	26.529		322.5	24.974
323	77.662		323	48.708		323	26.486		323	24.604
323.5	77.855		323.5	48.887		323.5	26.644		323.5	24.66
324	77.793		324	49.11		324	26.663		324	24.579
324.5	77.719		324.5	48.888		324.5	26.67		324.5	24.742
325	77.71		325	49.129		325	26.547		325	24.642
325.5	77.458		325.5	48.847		325.5	26.463		325.5	24.366
326	77.494		326	48.495		326	26.349		326	24.261
326.5	77.448		326.5	48.582		326.5	26.429		326.5	24.103
327	76.807		327	48.074		327	26.42		327	24.089
327.5	76.981		327.5	47.959		327.5	26.237		327.5	24.104
328	77.404		328	48.175		328	26.192		328	24.001
328.5	77.644		328.5	48.081		328.5	26.172		328.5	23.951
329	78.047		329	48.353		329	26.017		329	23.726
329.5	78.076		329.5	48.04		329.5	25.815		329.5	23.587
330	78.24		330	48.045		330	25.891		330	23.352
330.5	78.553		330.5	47.791		330.5	25.728		330.5	23.255
331	78.862		331	47.993		331	25.573		331	23.144
331.5	79.38		331.5	48.254		331.5	25.477		331.5	23.058
332	79.252		332	47.904		332	25.427		332	22.989
332.5	79.364		332.5	47.541		332.5	25.382		332.5	23.107
333	79.363		333	47.648		333	25.312		333	22.981
333.5	79.613		333.5	47.636		333.5	25.332		333.5	22.881
334	79.602		334	47.667		334	25.32		334	22.944
334.5	79.645		334.5	47.703		334.5	25.076		334.5	23.012
335	79.645		335	47.771		335	25.002		335	23.019
335.5	79.54		335.5	47.605		335.5	25.002		335.5	22.823
336	79.145		336	47.285		336	24.83		336	22.732
336.5	79.537		336.5	47.601		336.5	24.646		336.5	22.709
337	79.35		337	47.618		337	24.601		337	22.513
337.5	79.096		337.5	47.24		337.5	24.28		337.5	22.438
338	78.77		338	46.938		338	23.949		338	22.328
338.5	78.328		338.5	46.671		338.5	23.73		338.5	22.112
339	78.197		339	46.459		339	23.63		339	22.108
339.5	78.148		339.5	46.331		339.5	23.493		339.5	21.89
340	78.035		340	46.16		340	23.337		340	21.933
340.5	78.073		340.5	46.296		340.5	23.39		340.5	21.873
341	77.67		341	46.114		341	23.35		341	21.804
341.5	77.765		341.5	46.149		341.5	23.165		341.5	21.712
342	77.781		342	46.349		342	23.136		342	21.651
342.5	77.778		342.5	46.114		342.5	23.092		342.5	21.523
343	78.197		343	46.1		343	22.992		343	21.605
343.5	78.24		343.5	46.259		343.5	22.891		343.5	21.497
344	78.326		344	46.325		344	22.883		344	21.516
344.5	78.76		344.5	46.257		344.5	22.699		344.5	21.564
345	78.771		345	46.065		345	22.571		345	21.588
345.5	79.061		345.5	46.188		345.5	22.609		345.5	21.571
346	79.167		346	46.01		346	22.564		346	21.51
346.5	79.645		346.5	45.943		346.5	22.586		346.5	21.423
347	79.846		347	46.237		347	22.542		347	21.409
347.5	79.627		347.5	46.418		347.5	22.564		347.5	21.187
348	79.691		348	46.263		348	22.499		348	21.116
348.5	79.889		348.5	46.232		348.5	22.401		348.5	21.06
349	79.531		349	46.291		349	22.534		349	20.978
349.5	79.778		349.5	46.345		349.5	22.488		349.5	20.868
350	79.731		350	46.169		350	22.519		350	20.847
350.5	79.577		350.5	46.192		350.5	22.449		350.5	20.875
351	79.564		351	46.244		351	22.235		351	20.809
351.5	79.19		351.5	46.022		351.5	22.185		351.5	20.783
352	79.425		352	45.771		352	22.076		352	20.734
352.5	79.462		352.5	45.719		352.5	22.128		352.5	20.63
353	78.941		353	45.566		353	21.897		353	20.506
353.5	79.097		353.5	45.593		353.5	21.721		353.5	20.43
354	78.876		354	45.698		354	21.527		354	20.537
354.5	78.81		354.5	45.771		354.5	21.196		354.5	20.396
355	78.722		355	45.793		355	21.01		355	20.412
355.5	78.521		355.5	45.797		355.5	20.954		355.5	20.368
356	78.544		356	45.823		356	20.763		356	20.28
356.5	78.42		356.5	45.812		356.5	20.749		356.5	20.282
357	78.319		357	45.804		357	20.645		357	20.244
357.5	78.381		357.5	45.806		357.5	20.574		357.5	20.175
358	78.219		358	45.709		358	20.404		358	19.998
358.5	78.232		358.5	45.694		358.5	20.249		358.5	19.691
359	77.955		359	45.564		359	20.061		359	19.58
359.5	78.108		359.5	45.39		359.5	19.957		359.5	19.303
360	77.837		360	45.178		360	19.785		360	19.094
360.5	77.656		360.5	45.122		360.5	19.706		360.5	19.076
361	77.657		361	45.267		361	19.502		361	18.928
361.5	77.493		361.5	45.427		361.5	19.256		361.5	18.767
362	77.384		362	45.652		362	19.116		362	18.804
362.5	77.169		362.5	45.697		362.5	18.863		362.5	18.729
363	76.998		363	45.388		363	18.754		363	18.777
363.5	77.038		363.5	45.453		363.5	18.73		363.5	18.674
364	76.506		364	45.503		364	18.666		364	18.73
364.5	76.194		364.5	45.47		364.5	18.56		364.5	18.711
365	76.059		365	45.391		365	18.429		365	18.579
365.5	75.637		365.5	45.277		365.5	18.369		365.5	18.618
366	75.512		366	45.126		366	18.292		366	18.57
366.5	75.579		366.5	44.983		366.5	18.355		366.5	18.381
367	75.46		367	44.918		367	18.465		367	18.287
367.5	75.14		367.5	45.211		367.5	18.452		367.5	18.075
368	74.925		368	44.964		368	18.411		368	17.99
368.5	74.868		368.5	44.901		368.5	18.272		368.5	17.75
369	74.769		369	44.836		369	18.185		369	17.647
369.5	74.63		369.5	44.714		369.5	18.114		369.5	17.582
370	74.565		370	44.526		370	18.005		370	17.334
370.5	74.372		370.5	44.403		370.5	17.984		370.5	17.325
371	73.977		371	44.229		371	17.769		371	17.213
371.5	73.646		371.5	44.012		371.5	17.535		371.5	17.046
372	73.401		372	43.878		372	17.425		372	17.036
372.5	72.957		372.5	43.847		372.5	17.248		372.5	17.023
373	72.678		373	43.746		373	17.107		373	16.956
373.5	72.641		373.5	43.884		373.5	17.048		373.5	16.933
374	72.408		374	43.897		374	16.962		374	16.764
374.5	72.054		374.5	43.894		374.5	16.842		374.5	16.667
375	71.999		375	43.869		375	16.688		375	16.475
375.5	71.777		375.5	43.758		375.5	16.669		375.5	16.373
376	71.55		376	43.778		376	16.713		376	16.351
376.5	71.519		376.5	43.702		376.5	16.671		376.5	16.226
377	71.537		377	43.758		377	16.713		377	16.088
377.5	71.424		377.5	43.74		377.5	16.603		377.5	15.981
378	71.169		378	43.675		378	16.415		378	15.793
378.5	71.072		378.5	43.689		378.5	16.323		378.5	15.697
379	71.075		379	43.784		379	16.234		379	15.651
379.5	70.608		379.5	43.739		379.5	16.212		379.5	15.584
380	70.333		380	43.694		380	16.127		380	15.536
380.5	70.254		380.5	43.635		380.5	16.029		380.5	15.479
381	70.18		381	43.584		381	16.018		381	15.449
381.5	69.922		381.5	43.512		381.5	15.814		381.5	15.355
382	69.672		382	43.413		382	15.785		382	15.295
382.5	69.375		382.5	43.262		382.5	15.858		382.5	15.293
383	69.254		383	43.143		383	15.9		383	15.256
383.5	68.951		383.5	43.046		383.5	15.815		383.5	15.202
384	68.889		384	42.957		384	15.793		384	15.158
384.5	68.869		384.5	43.057		384.5	15.684		384.5	15.074
385	68.809		385	43.142		385	15.623		385	15.197
385.5	68.685		385.5	43.208		385.5	15.486		385.5	15.099
386	68.599		386	43.221		386	15.563		386	15.047
386.5	68.573		386.5	43.302		386.5	15.693		386.5	15.04
387	68.522		387	43.34		387	15.697		387	15
387.5	68.337		387.5	43.429		387.5	15.673		387.5	14.965
388	68.341		388	43.487		388	15.678		388	14.979
388.5	68.339		388.5	43.61		388.5	15.668		388.5	14.917
389	68.451		389	43.587		389	15.74		389	14.893
389.5	68.44		389.5	43.482		389.5	15.714		389.5	14.704
390	68.347		390	43.404		390	15.741		390	14.717
390.5	68.347		390.5	43.357		390.5	15.765		390.5	14.724
391	68.354		391	43.343		391	15.685		391	14.631
391.5	68.32		391.5	43.329		391.5	15.762		391.5	14.652
392	68.287		392	43.265		392	15.7		392	14.686
392.5	68.316		392.5	43.239		392.5	15.861		392.5	14.608
393	68.127		393	43.173		393	15.906		393	14.622
393.5	67.768		393.5	43.17		393.5	15.933		393.5	14.645
394	67.487		394	43.158		394	16.064		394	14.606
394.5	67.361		394.5	43.143		394.5	16.118		394.5	14.475
395	67.192		395	43.203		395	16.098		395	14.384
395.5	66.963		395.5	43.252		395.5	16.104		395.5	14.369
396	66.77		396	43.384		396	16.139		396	14.235
396.5	66.521		396.5	43.44		396.5	16.219		396.5	14.129
397	66.373		397	43.493		397	16.245		397	14.128
397.5	66.268		397.5	43.477		397.5	16.271		397.5	14.051
398	66.189		398	43.522		398	16.269		398	13.947
398.5	66.19		398.5	43.64		398.5	16.305		398.5	13.885
399	65.97		399	43.582		399	16.386		399	13.94
399.5	65.862		399.5	43.527		399.5	16.495		399.5	13.914
400	65.771		400	43.502		400	16.638		400	13.859
400.5	65.676		400.5	43.387		400.5	16.692		400.5	13.944
401	65.374		401	43.336		401	16.782		401	14.047
401.5	64.818		401.5	43.219		401.5	16.785		401.5	14.089
402	64.62		402	43.107		402	16.905		402	14.045
402.5	64.278		402.5	43.032		402.5	17.014		402.5	14.135
403	63.892		403	42.994		403	17.119		403	14.187
403.5	63.7		403.5	42.983		403.5	17.195		403.5	14.164
404	63.452		404	42.949		404	17.269		404	14.207
404.5	62.983		404.5	42.871		404.5	17.238		404.5	14.29
405	62.867		405	42.801		405	17.36		405	14.219
405.5	62.746		405.5	42.827		405.5	17.462		405.5	14.196
406	62.879		406	42.781		406	17.587		406	14.188
406.5	62.659		406.5	42.848		406.5	17.664		406.5	14.289
407	62.472		407	42.781		407	17.776		407	14.258
407.5	62.25		407.5	42.647		407.5	17.875		407.5	14.251
408	61.967		408	42.6		408	18.013		408	14.266
408.5	61.751		408.5	42.555		408.5	18.143		408.5	14.298
409	61.564		409	42.547		409	18.347		409	14.331
409.5	61.148		409.5	42.544		409.5	18.464		409.5	14.436
410	60.912		410	42.453		410	18.609		410	14.424
410.5	60.505		410.5	42.355		410.5	18.641		410.5	14.506
411	60.29		411	42.376		411	18.763		411	14.529
411.5	60.128		411.5	42.317		411.5	18.935		411.5	14.586
412	59.864		412	42.329		412	19.034		412	14.711
412.5	59.543		412.5	42.269		412.5	19.018		412.5	14.745
413	59.163		413	42.265		413	19.063		413	14.772
413.5	59.009		413.5	42.223		413.5	19.146		413.5	14.801
414	58.669		414	42.229		414	19.142		414	14.842
414.5	58.175		414.5	42.195		414.5	19.173		414.5	14.873
415	57.671		415	42.241		415	19.308		415	14.807
415.5	57.087		415.5	42.176		415.5	19.307		415.5	14.865
416	56.721		416	42.218		416	19.379		416	14.945
416.5	56.217		416.5	42.165		416.5	19.491		416.5	14.918
417	55.664		417	42.214		417	19.664		417	14.956
417.5	55.161		417.5	42.1		417.5	19.858		417.5	15.01
418	54.683		418	42.023		418	19.976		418	15.073
418.5	54.41		418.5	41.947		418.5	20.113		418.5	15.06
419	54.252		419	41.818		419	20.268		419	15.098
419.5	54.173		419.5	41.78		419.5	20.375		419.5	15.202
420	54.018		420	41.657		420	20.554		420	15.25
420.5	53.692		420.5	41.5		420.5	20.604		420.5	15.242
421	53.578		421	41.471		421	20.659		421	15.281
421.5	53.522		421.5	41.329		421.5	20.789		421.5	15.33
422	53.419		422	41.405		422	20.854		422	15.388
422.5	53.28		422.5	41.392		422.5	20.937		422.5	15.478
423	53.037		423	41.318		423	21.084		423	15.589
423.5	52.781		423.5	41.312		423.5	21.108		423.5	15.651
424	52.471		424	41.262		424	21.243		424	15.704
424.5	52.232		424.5	41.211		424.5	21.369		424.5	15.709
425	51.939		425	41.212		425	21.571		425	15.693
425.5	51.634		425.5	41.177		425.5	21.674		425.5	15.785
426	51.353		426	41.152		426	21.764		426	15.819
426.5	51.009		426.5	40.979		426.5	21.838		426.5	15.85
427	50.706		427	40.819		427	21.951		427	15.799
427.5	50.364		427.5	40.736		427.5	21.978		427.5	15.788
428	50.123		428	40.692		428	22.203		428	15.859
428.5	49.864		428.5	40.638		428.5	22.355		428.5	15.91
429	49.556		429	40.55		429	22.466		429	16.001
429.5	49.264		429.5	40.418		429.5	22.483		429.5	16.15
430	48.887		430	40.233		430	22.611		430	16.219
430.5	48.583		430.5	40.149		430.5	22.711		430.5	16.347
431	48.35		431	40.022		431	22.807		431	16.402
431.5	48		431.5	39.92		431.5	22.8		431.5	16.531
432	47.707		432	39.853		432	22.883		432	16.645
432.5	47.307		432.5	39.748		432.5	22.829		432.5	16.68
433	46.968		433	39.557		433	22.872		433	16.765
433.5	46.665		433.5	39.466		433.5	22.858		433.5	16.802
434	46.38		434	39.377		434	22.915		434	16.868
434.5	46.077		434.5	39.289		434.5	22.895		434.5	16.918
435	45.746		435	39.181		435	22.938		435	16.969
435.5	45.404		435.5	39.063		435.5	23.004		435.5	17.052
436	45.051		436	38.975		436	23.122		436	17.1
436.5	44.755		436.5	38.85		436.5	23.176		436.5	17.172
437	44.46		437	38.751		437	23.311		437	17.29
437.5	44.183		437.5	38.67		437.5	23.394		437.5	17.269
438	43.84		438	38.56		438	23.511		438	17.383
438.5	43.552		438.5	38.471		438.5	23.605		438.5	17.457
439	43.282		439	38.377		439	23.767		439	17.499
439.5	43.021		439.5	38.323		439.5	23.874		439.5	17.578
440	42.755		440	38.34		440	23.987		440	17.675
440.5	42.543		440.5	38.311		440.5	24.074		440.5	17.778
441	42.28		441	38.258		441	24.166		441	17.821
441.5	42.138		441.5	38.177		441.5	24.226		441.5	17.865
442	41.897		442	38.077		442	24.278		442	18.075
442.5	41.659		442.5	37.934		442.5	24.355		442.5	18.149
443	41.401		443	37.832		443	24.45		443	18.244
443.5	41.254		443.5	37.788		443.5	24.528		443.5	18.393
444	41.027		444	37.635		444	24.562		444	18.469
444.5	40.811		444.5	37.517		444.5	24.674		444.5	18.581
445	40.576		445	37.48		445	24.751		445	18.617
445.5	40.377		445.5	37.391		445.5	24.913		445.5	18.693
446	40.054		446	37.247		446	24.987		446	18.775
446.5	39.911		446.5	37.121		446.5	25.021		446.5	18.794
447	39.697		447	37.088		447	25.063		447	18.849
447.5	39.455		447.5	36.975		447.5	25.113		447.5	18.859
448	39.191		448	36.782		448	25.173		448	18.89
448.5	38.919		448.5	36.665		448.5	25.218		448.5	18.949
449	38.641		449	36.476		449	25.201		449	18.972
449.5	38.431		449.5	36.195		449.5	25.28		449.5	19.064
450	38.174		450	35.965		450	25.282		450	19.117
450.5	37.952		450.5	35.802		450.5	25.357		450.5	19.152
451	37.65		451	35.715		451	25.429		451	19.273
451.5	37.451		451.5	35.528		451.5	25.506		451.5	19.334
452	37.295		452	35.412		452	25.557		452	19.462
452.5	37.131		452.5	35.279		452.5	25.635		452.5	19.492
453	37.015		453	35.156		453	25.747		453	19.558
453.5	36.844		453.5	35.041		453.5	25.871		453.5	19.646
454	36.674		454	34.95		454	25.915		454	19.691
454.5	36.544		454.5	34.859		454.5	26.009		454.5	19.805
455	36.391		455	34.748		455	26.057		455	19.935
455.5	36.192		455.5	34.66		455.5	26.105		455.5	19.967
456	36.034		456	34.578		456	26.147		456	20.096
456.5	35.763		456.5	34.453		456.5	26.178		456.5	20.166
457	35.502		457	34.347		457	26.195		457	20.25
457.5	35.245		457.5	34.245		457.5	26.208		457.5	20.342
458	35.051		458	34.115		458	26.175		458	20.386
458.5	34.739		458.5	34.002		458.5	26.204		458.5	20.459
459	34.552		459	33.905		459	26.175		459	20.536
459.5	34.361		459.5	33.767		459.5	26.18		459.5	20.575
460	34.153		460	33.593		460	26.26		460	20.63
460.5	33.943		460.5	33.415		460.5	26.308		460.5	20.628
461	33.81		461	33.244		461	26.387		461	20.677
461.5	33.691		461.5	33.091		461.5	26.433		461.5	20.767
462	33.519		462	32.904		462	26.508		462	20.8
462.5	33.324		462.5	32.766		462.5	26.555		462.5	20.871
463	33.255		463	32.612		463	26.638		463	20.984
463.5	33.085		463.5	32.422		463.5	26.68		463.5	21.017
464	32.971		464	32.312		464	26.776		464	21.099
464.5	32.909		464.5	32.175		464.5	26.763		464.5	21.138
465	32.801		465	32.089		465	26.768		465	21.206
465.5	32.707		465.5	32.012		465.5	26.746		465.5	21.243
466	32.563		466	31.908		466	26.712		466	21.261
466.5	32.447		466.5	31.847		466.5	26.669		466.5	21.325
467	32.352		467	31.718		467	26.688		467	21.333
467.5	32.197		467.5	31.671		467.5	26.67		467.5	21.381
468	32.006		468	31.61		468	26.68		468	21.413
468.5	31.878		468.5	31.593		468.5	26.611		468.5	21.438
469	31.663		469	31.526		469	26.61		469	21.532
469.5	31.516		469.5	31.502		469.5	26.576		469.5	21.568
470	31.318		470	31.471		470	26.548		470	21.651
470.5	31.167		470.5	31.447		470.5	26.569		470.5	21.669
471	31.025		471	31.42		471	26.555		471	21.652
471.5	30.894		471.5	31.46		471.5	26.542		471.5	21.734
472	30.796		472	31.436		472	26.523		472	21.732
472.5	30.694		472.5	31.389		472.5	26.495		472.5	21.739
473	30.576		473	31.329		473	26.468		473	21.728
473.5	30.488		473.5	31.319		473.5	26.475		473.5	21.688
474	30.35		474	31.247		474	26.54		474	21.7
474.5	30.298		474.5	31.096		474.5	26.625		474.5	21.667
475	30.239		475	31.002		475	26.618		475	21.696
475.5	30.177		475.5	30.88		475.5	26.63		475.5	21.725
476	30.122		476	30.734		476	26.603		476	21.715
476.5	30.068		476.5	30.529		476.5	26.59		476.5	21.687
477	30.019		477	30.373		477	26.548		477	21.702
477.5	30.002		477.5	30.172		477.5	26.541		477.5	21.764
478	29.991		478	29.916		478	26.465		478	21.798
478.5	30.016		478.5	29.693		478.5	26.371		478.5	21.786
479	30.011		479	29.527		479	26.281		479	21.796
479.5	30.032		479.5	29.322		479.5	26.281		479.5	21.797
480	30.085		480	29.101		480	26.245		480	21.818
480.5	30.119		480.5	28.877		480.5	26.224		480.5	21.817
481	30.121		481	28.74		481	26.156		481	21.848
481.5	30.191		481.5	28.556		481.5	26.112		481.5	21.833
482	30.243		482	28.397		482	26.09		482	21.773
482.5	30.271		482.5	28.267		482.5	26.054		482.5	21.765
483	30.259		483	28.106		483	26.013		483	21.771
483.5	30.273		483.5	27.972		483.5	25.94		483.5	21.743
484	30.3		484	27.777		484	25.873		484	21.737
484.5	30.317		484.5	27.624		484.5	25.82		484.5	21.715
485	30.288		485	27.437		485	25.745		485	21.685
485.5	30.305		485.5	27.272		485.5	25.711		485.5	21.64
486	30.241		486	27.107		486	25.64		486	21.637
486.5	30.168		486.5	26.903		486.5	25.532		486.5	21.634
487	30.133		487	26.747		487	25.496		487	21.597
487.5	30.145		487.5	26.587		487.5	25.448		487.5	21.585
488	30.125		488	26.445		488	25.466		488	21.56
488.5	30.14		488.5	26.349		488.5	25.386		488.5	21.564
489	30.192		489	26.192		489	25.374		489	21.539
489.5	30.32		489.5	26.084		489.5	25.375		489.5	21.559
490	30.388		490	25.904		490	25.37		490	21.538
490.5	30.531		490.5	25.728		490.5	25.401		490.5	21.506
491	30.66		491	25.584		491	25.45		491	21.465
491.5	30.803		491.5	25.415		491.5	25.422		491.5	21.447
492	30.917		492	25.259		492	25.428		492	21.441
492.5	31.042		492.5	25.028		492.5	25.36		492.5	21.413
493	31.037		493	24.817		493	25.338		493	21.365
493.5	31.052		493.5	24.672		493.5	25.265		493.5	21.393
494	31.073		494	24.451		494	25.187		494	21.386
494.5	31.174		494.5	24.285		494.5	25.106		494.5	21.404
495	31.231		495	24.123		495	25.07		495	21.419
495.5	31.256		495.5	23.945		495.5	24.992		495.5	21.421
496	31.283		496	23.767		496	24.948		496	21.423
496.5	31.336		496.5	23.578		496.5	24.901		496.5	21.415
497	31.405		497	23.415		497	24.806		497	21.424
497.5	31.57		497.5	23.273		497.5	24.72		497.5	21.418
498	31.672		498	23.073		498	24.661		498	21.395
498.5	31.769		498.5	22.941		498.5	24.606		498.5	21.395
499	31.814		499	22.771		499	24.562		499	21.366
499.5	31.868		499.5	22.628		499.5	24.501		499.5	21.355
500	32.012		500	22.485		500	24.47		500	21.351
500.5	32.039		500.5	22.352		500.5	24.422		500.5	21.356
501	32.159		501	22.236		501	24.337		501	21.354
501.5	32.243		501.5	22.12		501.5	24.317		501.5	21.353
502	32.269		502	21.968		502	24.255		502	21.365
502.5	32.342		502.5	21.809		502.5	24.173		502.5	21.326
503	32.458		503	21.68		503	24.151		503	21.254
503.5	32.595		503.5	21.534		503.5	24.1		503.5	21.239
504	32.714		504	21.369		504	23.963		504	21.229
504.5	32.794		504.5	21.234		504.5	23.874		504.5	21.258
505	32.963		505	21.067		505	23.835		505	21.272
505.5	33.069		505.5	20.856		505.5	23.779		505.5	21.231
506	33.179		506	20.697		506	23.655		506	21.192
506.5	33.369		506.5	20.543		506.5	23.591		506.5	21.189
507	33.503		507	20.41		507	23.512		507	21.179
507.5	33.591		507.5	20.224		507.5	23.362		507.5	21.186
508	33.668		508	20.106		508	23.256		508	21.158
508.5	33.792		508.5	20.019		508.5	23.154		508.5	21.153
509	33.889		509	19.826		509	23.076		509	21.078
509.5	34.08		509.5	19.661		509.5	22.939		509.5	21.019
510	34.199		510	19.566		510	22.816		510	21.042
510.5	34.3		510.5	19.44		510.5	22.775		510.5	21.068
511	34.343		511	19.289		511	22.668		511	21.016
511.5	34.485		511.5	19.131		511.5	22.626		511.5	21.002
512	34.643		512	19.022		512	22.543		512	20.995
512.5	34.813		512.5	18.812		512.5	22.452		512.5	20.978
513	34.933		513	18.588		513	22.418		513	20.924
513.5	35.063		513.5	18.495		513.5	22.3		513.5	20.93
514	35.143		514	18.341		514	22.223		514	20.935
514.5	35.286		514.5	18.182		514.5	22.187		514.5	20.902
515	35.498		515	18.057		515	22.111		515	20.868
515.5	35.723		515.5	17.933		515.5	22.086		515.5	20.911
516	35.874		516	17.831		516	22.021		516	20.938
516.5	36.003		516.5	17.751		516.5	21.984		516.5	20.901
517	36.18		517	17.666		517	21.907		517	20.915
517.5	36.372		517.5	17.626		517.5	21.857		517.5	20.921
518	36.579		518	17.462		518	21.847		518	20.914
518.5	36.783		518.5	17.361		518.5	21.79		518.5	20.873
519	36.942		519	17.232		519	21.717		519	20.84
519.5	37.101		519.5	17.106		519.5	21.672		519.5	20.842
520	37.27		520	16.965		520	21.646		520	20.77
520.5	37.432		520.5	16.819		520.5	21.617		520.5	20.72
521	37.589		521	16.597		521	21.575		521	20.724
521.5	37.773		521.5	16.452		521.5	21.599		521.5	20.719
522	37.955		522	16.311		522	21.548		522	20.693
522.5	38.097		522.5	16.172		522.5	21.486		522.5	20.687
523	38.302		523	16.058		523	21.457		523	20.672
523.5	38.528		523.5	15.944		523.5	21.399		523.5	20.622
524	38.7		524	15.821		524	21.326		524	20.547
524.5	38.855		524.5	15.71		524.5	21.223		524.5	20.52
525	39.067		525	15.613		525	21.087		525	20.497
525.5	39.308		525.5	15.542		525.5	20.997		525.5	20.455
526	39.447		526	15.425		526	20.871		526	20.369
526.5	39.614		526.5	15.265		526.5	20.777		526.5	20.32
527	39.839		527	15.181		527	20.689		527	20.275
527.5	39.978		527.5	15.017		527.5	20.629		527.5	20.216
528	40.183		528	14.901		528	20.539		528	20.172
528.5	40.495		528.5	14.728		528.5	20.466		528.5	20.148
529	40.753		529	14.583		529	20.403		529	20.117
529.5	41.028		529.5	14.377		529.5	20.366		529.5	20.042
530	41.296		530	14.211		530	20.312		530	19.973
530.5	41.654		530.5	14.071		530.5	20.243		530.5	19.963
531	41.944		531	13.915		531	20.195		531	19.908
531.5	42.237		531.5	13.79		531.5	20.158		531.5	19.853
532	42.547		532	13.687		532	20.123		532	19.811
532.5	42.769		532.5	13.534		532.5	20.047		532.5	19.796
533	42.958		533	13.418		533	19.983		533	19.756
533.5	43.181		533.5	13.294		533.5	19.918		533.5	19.698
534	43.322		534	13.193		534	19.837		534	19.648
534.5	43.506		534.5	13.078		534.5	19.746		534.5	19.615
535	43.581		535	12.971		535	19.699		535	19.519
535.5	43.701		535.5	12.883		535.5	19.612		535.5	19.483
536	43.786		536	12.737		536	19.474		536	19.399
536.5	43.909		536.5	12.617		536.5	19.296		536.5	19.336
537	44.041		537	12.515		537	19.242		537	19.262
537.5	44.104		537.5	12.426		537.5	19.156		537.5	19.2
538	44.228		538	12.335		538	19.077		538	19.14
538.5	44.356		538.5	12.264		538.5	19.007		538.5	19.128
539	44.485		539	12.14		539	18.911		539	19.088
539.5	44.639		539.5	12.037		539.5	18.8		539.5	19.05
540	44.85		540	11.946		540	18.736		540	19.008
540.5	45.056		540.5	11.857		540.5	18.671		540.5	18.989
541	45.239		541	11.759		541	18.613		541	18.985
541.5	45.369		541.5	11.682		541.5	18.512		541.5	18.935
542	45.571		542	11.559		542	18.428		542	18.908
542.5	45.728		542.5	11.476		542.5	18.318		542.5	18.866
543	45.924		543	11.345		543	18.238		543	18.802
543.5	46.145		543.5	11.286		543.5	18.185		543.5	18.72
544	46.401		544	11.193		544	18.104		544	18.692
544.5	46.583		544.5	11.08		544.5	17.998		544.5	18.639
545	46.77		545	10.969		545	17.931		545	18.597
545.5	46.943		545.5	10.899		545.5	17.841		545.5	18.522
546	47.229		546	10.805		546	17.773		546	18.487
546.5	47.459		546.5	10.727		546.5	17.655		546.5	18.459
547	47.686		547	10.629		547	17.547		547	18.413
547.5	47.884		547.5	10.595		547.5	17.44		547.5	18.384
548	48.005		548	10.521		548	17.373		548	18.345
548.5	48.184		548.5	10.429		548.5	17.304		548.5	18.29
549	48.371		549	10.355		549	17.212		549	18.263
549.5	48.541		549.5	10.29		549.5	17.106		549.5	18.211
550	48.736		550	10.212		550	17.028		550	18.152
550.5	48.879		550.5	10.143		550.5	16.942		550.5	18.137
551	49.005		551	10.069		551	16.86		551	18.058
551.5	49.218		551.5	9.987		551.5	16.799		551.5	18.051
552	49.339		552	9.913		552	16.715		552	18.007
552.5	49.497		552.5	9.823		552.5	16.63		552.5	18.009
553	49.654		553	9.747		553	16.542		553	18.017
553.5	49.851		553.5	9.716		553.5	16.474		553.5	17.982
554	50.059		554	9.651		554	16.418		554	17.924
554.5	50.249		554.5	9.584		554.5	16.367		554.5	17.926
555	50.465		555	9.519		555	16.263		555	17.851
555.5	50.715		555.5	9.458		555.5	16.195		555.5	17.819
556	50.876		556	9.382		556	16.114		556	17.725
556.5	51.149		556.5	9.334		556.5	16.037		556.5	17.646
557	51.385		557	9.282		557	15.958		557	17.574
557.5	51.54		557.5	9.24		557.5	15.879		557.5	17.495
558	51.676		558	9.154		558	15.816		558	17.415
558.5	51.811		558.5	9.125		558.5	15.73		558.5	17.378
559	51.948		559	9.086		559	15.614		559	17.289
559.5	52.079		559.5	9.002		559.5	15.558		559.5	17.235
560	52.157		560	8.949		560	15.494		560	17.162
560.5	52.286		560.5	8.931		560.5	15.427		560.5	17.143
561	52.413		561	8.885		561	15.357		561	17.115
561.5	52.526		561.5	8.836		561.5	15.289		561.5	17.042
562	52.64		562	8.817		562	15.238		562	16.979
562.5	52.759		562.5	8.782		562.5	15.173		562.5	16.93
563	52.872		563	8.746		563	15.096		563	16.871
563.5	53.017		563.5	8.707		563.5	15.038		563.5	16.835
564	53.089		564	8.693		564	14.98		564	16.8
564.5	53.224		564.5	8.675		564.5	14.92		564.5	16.761
565	53.355		565	8.652		565	14.89		565	16.705
565.5	53.468		565.5	8.62		565.5	14.835		565.5	16.645
566	53.63		566	8.597		566	14.753		566	16.625
566.5	53.796		566.5	8.54		566.5	14.688		566.5	16.596
567	53.929		567	8.529		567	14.621		567	16.561
567.5	54.146		567.5	8.489		567.5	14.558		567.5	16.522
568	54.278		568	8.44		568	14.507		568	16.479
568.5	54.482		568.5	8.431		568.5	14.439		568.5	16.413
569	54.63		569	8.406		569	14.397		569	16.387
569.5	54.758		569.5	8.366		569.5	14.3		569.5	16.315
570	54.929		570	8.354		570	14.245		570	16.256
570.5	55.037		570.5	8.354		570.5	14.219		570.5	16.211
571	55.14		571	8.371		571	14.155		571	16.159
571.5	55.325		571.5	8.355		571.5	14.084		571.5	16.107
572	55.461		572	8.353		572	14.031		572	16.058
572.5	55.621		572.5	8.364		572.5	13.97		572.5	16.003
573	55.767		573	8.342		573	13.888		573	15.983
573.5	55.913		573.5	8.332		573.5	13.78		573.5	15.913
574	56.046		574	8.325		574	13.725		574	15.866
574.5	56.164		574.5	8.296		574.5	13.646		574.5	15.836
575	56.321		575	8.277		575	13.563		575	15.81
575.5	56.456		575.5	8.275		575.5	13.474		575.5	15.767
576	56.572		576	8.273		576	13.412		576	15.716
576.5	56.619		576.5	8.28		576.5	13.351		576.5	15.664
577	56.683		577	8.29		577	13.283		577	15.632
577.5	56.778		577.5	8.301		577.5	13.233		577.5	15.571
578	56.895		578	8.282		578	13.198		578	15.539
578.5	57.005		578.5	8.278		578.5	13.133		578.5	15.498
579	57.106		579	8.276		579	13.071		579	15.426
579.5	57.184		579.5	8.269		579.5	12.995		579.5	15.34
580	57.293		580	8.25		580	12.929		580	15.257
580.5	57.381		580.5	8.249		580.5	12.87		580.5	15.203
581	57.493		581	8.24		581	12.791		581	15.151
581.5	57.613		581.5	8.225		581.5	12.72		581.5	15.06
582	57.779		582	8.228		582	12.644		582	14.992
582.5	57.896		582.5	8.238		582.5	12.597		582.5	14.924
583	58.057		583	8.242		583	12.513		583	14.88
583.5	58.2		583.5	8.268		583.5	12.452		583.5	14.838
584	58.367		584	8.292		584	12.39		584	14.782
584.5	58.499		584.5	8.311		584.5	12.333		584.5	14.746
585	58.654		585	8.299		585	12.275		585	14.685
585.5	58.825		585.5	8.314		585.5	12.249		585.5	14.629
586	59.003		586	8.318		586	12.201		586	14.592
586.5	59.068		586.5	8.315		586.5	12.131		586.5	14.538
587	59.209		587	8.335		587	12.032		587	14.501
587.5	59.32		587.5	8.355		587.5	11.984		587.5	14.433
588	59.43		588	8.338		588	11.928		588	14.365
588.5	59.567		588.5	8.359		588.5	11.882		588.5	14.336
589	59.771		589	8.382		589	11.824		589	14.276
589.5	59.906		589.5	8.407		589.5	11.75		589.5	14.226
590	60.062		590	8.441		590	11.671		590	14.152
590.5	60.136		590.5	8.473		590.5	11.61		590.5	14.073
591	60.308		591	8.507		591	11.568		591	14.023
591.5	60.479		591.5	8.519		591.5	11.522		591.5	13.951
592	60.624		592	8.551		592	11.47		592	13.885
592.5	60.746		592.5	8.588		592.5	11.397		592.5	13.85
593	60.872		593	8.598		593	11.335		593	13.783
593.5	60.955		593.5	8.63		593.5	11.269		593.5	13.744
594	61.07		594	8.679		594	11.217		594	13.688
594.5	61.161		594.5	8.703		594.5	11.158		594.5	13.629
595	61.373		595	8.72		595	11.104		595	13.582
595.5	61.577		595.5	8.755		595.5	11.052		595.5	13.546
596	61.733		596	8.804		596	11.01		596	13.496
596.5	61.914		596.5	8.829		596.5	10.986		596.5	13.461
597	62.154		597	8.864		597	10.949		597	13.392
597.5	62.328		597.5	8.899		597.5	10.913		597.5	13.331
598	62.545		598	8.9		598	10.878		598	13.266
598.5	62.716		598.5	8.933		598.5	10.848		598.5	13.202
599	62.916		599	8.967		599	10.811		599	13.173
599.5	63.11		599.5	9.01		599.5	10.777		599.5	13.135
600	63.185		600	9.049		600	10.74		600	13.054
600.5	63.316		600.5	9.11		600.5	10.695		600.5	12.999
601	63.398		601	9.153		601	10.661		601	12.936
601.5	63.473		601.5	9.187		601.5	10.651		601.5	12.894
602	63.573		602	9.238		602	10.595		602	12.832
602.5	63.651		602.5	9.302		602.5	10.573		602.5	12.792
603	63.778		603	9.338		603	10.519		603	12.766
603.5	63.919		603.5	9.38		603.5	10.47		603.5	12.728
604	63.992		604	9.451		604	10.463		604	12.679
604.5	64.164		604.5	9.5		604.5	10.415		604.5	12.647
605	64.298		605	9.544		605	10.401		605	12.614
605.5	64.434		605.5	9.599		605.5	10.356		605.5	12.559
606	64.595		606	9.69		606	10.32		606	12.548
606.5	64.688		606.5	9.745		606.5	10.294		606.5	12.512
607	64.811		607	9.82		607	10.248		607	12.472
607.5	64.897		607.5	9.889		607.5	10.223		607.5	12.418
608	64.948		608	9.955		608	10.217		608	12.36
608.5	65.051		608.5	9.984		608.5	10.16		608.5	12.34
609	65.075		609	10.031		609	10.115		609	12.29
609.5	65.18		609.5	10.092		609.5	10.069		609.5	12.223
610	65.302		610	10.155		610	10.03		610	12.218
610.5	65.269		610.5	10.181		610.5	9.976		610.5	12.119
611	65.383		611	10.262		611	9.963		611	12.078
611.5	65.436		611.5	10.309		611.5	9.936		611.5	12.031
612	65.512		612	10.339		612	9.913		612	11.995
612.5	65.565		612.5	10.391		612.5	9.848		612.5	11.948
613	65.681		613	10.466		613	9.811		613	11.891
613.5	65.793		613.5	10.545		613.5	9.84		613.5	11.851
614	65.827		614	10.609		614	9.807		614	11.797
614.5	65.902		614.5	10.681		614.5	9.791		614.5	11.728
615	66.088		615	10.771		615	9.789		615	11.714
615.5	66.204		615.5	10.81		615.5	9.761		615.5	11.685
616	66.316		616	10.879		616	9.76		616	11.64
616.5	66.48		616.5	10.968		616.5	9.733		616.5	11.622
617	66.637		617	11.039		617	9.746		617	11.591
617.5	66.699		617.5	11.112		617.5	9.709		617.5	11.561
618	66.79		618	11.178		618	9.667		618	11.55
618.5	66.886		618.5	11.27		618.5	9.672		618.5	11.545
619	66.979		619	11.338		619	9.643		619	11.53
619.5	67.039		619.5	11.405		619.5	9.602		619.5	11.481
620	67.117		620	11.509		620	9.575		620	11.477
620.5	67.151		620.5	11.581		620.5	9.531		620.5	11.438
621	67.19		621	11.67		621	9.514		621	11.376
621.5	67.215		621.5	11.727		621.5	9.498		621.5	11.36
622	67.281		622	11.802		622	9.519		622	11.331
622.5	67.36		622.5	11.883		622.5	9.512		622.5	11.25
623	67.443		623	11.95		623	9.48		623	11.208
623.5	67.515		623.5	12.007		623.5	9.469		623.5	11.17
624	67.594		624	12.097		624	9.464		624	11.147
624.5	67.644		624.5	12.158		624.5	9.456		624.5	11.087
625	67.724		625	12.238		625	9.442		625	11.068
625.5	67.802		625.5	12.295		625.5	9.448		625.5	11.021
626	67.932		626	12.426		626	9.416		626	10.985
626.5	68.038		626.5	12.506		626.5	9.394		626.5	10.979
627	68.134		627	12.581		627	9.376		627	11.007
627.5	68.227		627.5	12.678		627.5	9.375		627.5	10.989
628	68.37		628	12.758		628	9.348		628	10.95
628.5	68.56		628.5	12.843		628.5	9.35		628.5	10.945
629	68.732		629	12.946		629	9.359		629	10.904
629.5	68.946		629.5	13.065		629.5	9.385		629.5	10.88
630	69.086		630	13.172		630	9.352		630	10.87
630.5	69.218		630.5	13.213		630.5	9.371		630.5	10.834
631	69.351		631	13.292		631	9.361		631	10.761
631.5	69.506		631.5	13.36		631.5	9.359		631.5	10.709
632	69.695		632	13.417		632	9.361		632	10.687
632.5	69.802		632.5	13.54		632.5	9.385		632.5	10.676
633	69.911		633	13.638		633	9.368		633	10.648
633.5	69.996		633.5	13.717		633.5	9.342		633.5	10.65
634	70.018		634	13.779		634	9.331		634	10.604
634.5	70.084		634.5	13.858		634.5	9.355		634.5	10.586
635	70.172		635	13.958		635	9.339		635	10.558
635.5	70.276		635.5	14.077		635.5	9.34		635.5	10.539
636	70.302		636	14.209		636	9.332		636	10.503
636.5	70.325		636.5	14.3		636.5	9.308		636.5	10.464
637	70.372		637	14.361		637	9.286		637	10.419
637.5	70.371		637.5	14.454		637.5	9.316		637.5	10.376
638	70.374		638	14.528		638	9.306		638	10.337
638.5	70.527		638.5	14.587		638.5	9.291		638.5	10.322
639	70.631		639	14.665		639	9.283		639	10.293
639.5	70.719		639.5	14.783		639.5	9.282		639.5	10.272
640	70.689		640	14.857		640	9.271		640	10.252
640.5	70.709		640.5	14.926		640.5	9.273		640.5	10.245
641	70.769		641	15.027		641	9.282		641	10.233
641.5	70.826		641.5	15.152		641.5	9.297		641.5	10.193
642	70.862		642	15.203		642	9.284		642	10.156
642.5	70.927		642.5	15.319		642.5	9.294		642.5	10.125
643	70.954		643	15.447		643	9.312		643	10.1
643.5	71		643.5	15.56		643.5	9.315		643.5	10.075
644	71.038		644	15.627		644	9.31		644	10.05
644.5	71.096		644.5	15.723		644.5	9.322		644.5	10.02
645	71.227		645	15.816		645	9.347		645	9.976
645.5	71.292		645.5	15.894		645.5	9.391		645.5	9.941
646	71.342		646	15.97		646	9.415		646	9.946
646.5	71.52		646.5	16.093		646.5	9.435		646.5	9.946
647	71.691		647	16.169		647	9.463		647	9.931
647.5	71.737		647.5	16.223		647.5	9.474		647.5	9.911
648	71.848		648	16.311		648	9.481		648	9.895
648.5	71.911		648.5	16.399		648.5	9.518		648.5	9.857
649	72.093		649	16.501		649	9.571		649	9.827
649.5	72.149		649.5	16.612		649.5	9.569		649.5	9.793
650	72.245		650	16.692		650	9.573		650	9.778
650.5	72.32		650.5	16.786		650.5	9.561		650.5	9.757
651	72.247		651	16.877		651	9.568		651	9.735
651.5	72.237		651.5	16.97		651.5	9.594		651.5	9.713
652	72.296		652	17.09		652	9.599		652	9.703
652.5	72.309		652.5	17.159		652.5	9.613		652.5	9.678
653	72.338		653	17.228		653	9.604		653	9.68
653.5	72.404		653.5	17.295		653.5	9.591		653.5	9.669
654	72.528		654	17.365		654	9.611		654	9.707
654.5	72.56		654.5	17.467		654.5	9.631		654.5	9.715
655	72.666		655	17.552		655	9.678		655	9.711
655.5	72.862		655.5	17.618		655.5	9.689		655.5	9.685
656	72.934		656	17.723		656	9.709		656	9.687
656.5	73.097		656.5	17.825		656.5	9.766		656.5	9.671
657	73.223		657	17.931		657	9.817		657	9.675
657.5	73.372		657.5	18.015		657.5	9.866		657.5	9.675
658	73.443		658	18.089		658	9.901		658	9.678
658.5	73.567		658.5	18.158		658.5	9.944		658.5	9.651
659	73.685		659	18.254		659	9.981		659	9.653
659.5	73.79		659.5	18.332		659.5	10.001		659.5	9.647
660	73.926		660	18.425		660	10.038		660	9.639
660.5	74.13		660.5	18.472		660.5	10.062		660.5	9.626
661	74.267		661	18.532		661	10.084		661	9.617
661.5	74.382		661.5	18.618		661.5	10.098		661.5	9.607
662	74.498		662	18.712		662	10.141		662	9.583
662.5	74.594		662.5	18.819		662.5	10.155		662.5	9.565
663	74.622		663	18.925		663	10.173		663	9.534
663.5	74.708		663.5	18.995		663.5	10.202		663.5	9.533
664	74.705		664	19.101		664	10.229		664	9.51
664.5	74.625		664.5	19.201		664.5	10.251		664.5	9.533
665	74.567		665	19.326		665	10.25		665	9.528
665.5	74.456		665.5	19.429		665.5	10.247		665.5	9.529
666	74.356		666	19.528		666	10.272		666	9.526
666.5	74.215		666.5	19.646		666.5	10.265		666.5	9.519
667	74.096		667	19.756		667	10.287		667	9.526
667.5	74.011		667.5	19.881		667.5	10.299		667.5	9.553
668	73.864		668	20.034		668	10.317		668	9.518
668.5	73.733		668.5	20.145		668.5	10.332		668.5	9.51
669	73.61		669	20.251		669	10.344		669	9.485
669.5	73.474		669.5	20.38		669.5	10.368		669.5	9.477
670	73.363		670	20.515		670	10.402		670	9.48
670.5	73.226		670.5	20.644		670.5	10.415		670.5	9.48
671	73.166		671	20.764		671	10.434		671	9.505
671.5	73.151		671.5	20.883		671.5	10.443		671.5	9.507
672	73.077		672	20.985		672	10.456		672	9.512
672.5	73.113		672.5	21.069		672.5	10.464		672.5	9.529
673	73.222		673	21.156		673	10.48		673	9.539
673.5	73.328		673.5	21.229		673.5	10.483		673.5	9.523
674	73.414		674	21.303		674	10.516		674	9.532
674.5	73.591		674.5	21.36		674.5	10.521		674.5	9.504
675	73.771		675	21.396		675	10.532		675	9.481
675.5	73.938		675.5	21.457		675.5	10.542		675.5	9.443
676	74.111		676	21.523		676	10.572		676	9.426
676.5	74.435		676.5	21.591		676.5	10.631		676.5	9.404
677	74.614		677	21.657		677	10.648		677	9.39
677.5	74.859		677.5	21.717		677.5	10.698		677.5	9.377
678	75.022		678	21.764		678	10.741		678	9.378
678.5	75.315		678.5	21.796		678.5	10.769		678.5	9.365
679	75.414		679	21.888		679	10.793		679	9.383
679.5	75.687		679.5	21.966		679.5	10.842		679.5	9.383
680	75.841		680	22.048		680	10.908		680	9.378
680.5	75.92		680.5	22.068		680.5	10.946		680.5	9.36
681	75.941		681	22.132		681	10.98		681	9.36
681.5	76.075		681.5	22.197		681.5	11.015		681.5	9.326
682	76.126		682	22.308		682	11.04		682	9.333
682.5	76.248		682.5	22.439		682.5	11.092		682.5	9.335
683	76.23		683	22.571		683	11.131		683	9.363
683.5	76.354		683.5	22.625		683.5	11.176		683.5	9.36
684	76.398		684	22.709		684	11.218		684	9.351
684.5	76.501		684.5	22.801		684.5	11.249		684.5	9.36
685	76.625		685	22.966		685	11.317		685	9.389
685.5	76.719		685.5	23.015		685.5	11.322		685.5	9.384
686	76.647		686	23.099		686	11.371		686	9.403
686.5	76.641		686.5	23.169		686.5	11.393		686.5	9.404
687	76.631		687	23.246		687	11.416		687	9.388
687.5	76.724		687.5	23.307		687.5	11.457		687.5	9.354
688	76.779		688	23.415		688	11.535		688	9.353
688.5	76.865		688.5	23.51		688.5	11.575		688.5	9.374
689	76.929		689	23.576		689	11.618		689	9.416
689.5	76.947		689.5	23.588		689.5	11.638		689.5	9.414
690	76.982		690	23.711		690	11.696		690	9.443
690.5	77.099		690.5	23.759		690.5	11.721		690.5	9.463
691	77.184		691	23.846		691	11.777		691	9.494
691.5	77.242		691.5	23.926		691.5	11.818		691.5	9.521
692	77.266		692	24.009		692	11.855		692	9.544
692.5	77.287		692.5	24.115		692.5	11.88		692.5	9.579
693	77.176		693	24.205		693	11.921		693	9.619
693.5	77.122		693.5	24.302		693.5	11.961		693.5	9.582
694	77.138		694	24.426		694	11.985		694	9.615
694.5	77.128		694.5	24.47		694.5	12.038		694.5	9.608
695	77.139		695	24.567		695	12.052		695	9.64
695.5	77.112		695.5	24.677		695.5	12.111		695.5	9.627
696	77.062		696	24.764		696	12.17		696	9.65
696.5	77.017		696.5	24.857		696.5	12.22		696.5	9.657
697	76.955		697	24.907		697	12.245		697	9.637
697.5	76.977		697.5	24.989		697.5	12.266		697.5	9.644
698	76.923		698	25.056		698	12.302		698	9.687
698.5	76.939		698.5	25.138		698.5	12.364		698.5	9.69
699	76.932		699	25.251		699	12.393		699	9.738
699.5	76.941		699.5	25.343		699.5	12.441		699.5	9.724
700	76.954		700	25.392		700	12.449		700	9.772
700.5	76.975		700.5	25.422		700.5	12.493		700.5	9.807
701	77.035		701	25.479		701	12.536		701	9.844
701.5	77.061		701.5	25.517		701.5	12.594		701.5	9.888
702	77.116		702	25.583		702	12.657		702	9.898
702.5	77.188		702.5	25.7		702.5	12.71		702.5	9.926
703	77.144		703	25.725		703	12.729		703	9.958
703.5	77.26		703.5	25.811		703.5	12.771		703.5	9.938
704	77.403		704	25.894		704	12.844		704	9.97
704.5	77.489		704.5	25.957		704.5	12.933		704.5	9.972
705	77.711		705	26.078		705	12.968		705	9.979
705.5	77.807		705.5	26.174		705.5	12.978		705.5	9.967
706	77.955		706	26.288		706	13.016		706	9.99
706.5	78.073		706.5	26.36		706.5	13.061		706.5	10.024
707	78.278		707	26.392		707	13.126		707	10.022
707.5	78.384		707.5	26.513		707.5	13.2		707.5	10.017
708	78.41		708	26.543		708	13.244		708	10.052
708.5	78.466		708.5	26.643		708.5	13.311		708.5	10.085
709	78.493		709	26.688		709	13.312		709	10.083
709.5	78.437		709.5	26.748		709.5	13.348		709.5	10.119
710	78.469		710	26.798		710	13.457		710	10.184
710.5	78.495		710.5	26.882		710.5	13.509		710.5	10.21
711	78.509		711	26.958		711	13.595		711	10.231
711.5	78.499		711.5	27.063		711.5	13.613		711.5	10.283
712	78.583		712	27.1		712	13.672		712	10.332
712.5	78.651		712.5	27.192		712.5	13.768		712.5	10.345
713	78.648		713	27.217		713	13.822		713	10.35
713.5	78.771		713.5	27.32		713.5	13.924		713.5	10.384
714	78.993		714	27.383		714	14.027		714	10.41
714.5	79.071		714.5	27.417		714.5	14.068		714.5	10.416
715	79.144		715	27.443		715	14.159		715	10.447
715.5	79.26		715.5	27.483		715.5	14.21		715.5	10.465
716	79.352		716	27.496		716	14.294		716	10.496
716.5	79.518		716.5	27.572		716.5	14.377		716.5	10.555
717	79.634		717	27.625		717	14.437		717	10.624
717.5	79.733		717.5	27.668		717.5	14.512		717.5	10.674
718	79.802		718	27.681		718	14.575		718	10.747
718.5	79.785		718.5	27.734		718.5	14.631		718.5	10.778
719	79.889		719	27.793		719	14.727		719	10.825
719.5	79.986		719.5	27.838		719.5	14.779		719.5	10.872
720	80.053		720	27.875		720	14.868		720	10.934
720.5	80.124		720.5	27.948		720.5	14.953		720.5	10.951
721	80.203		721	27.986		721	15.028		721	10.99
721.5	80.286		721.5	28.033		721.5	15.093		721.5	11.031
722	80.368		722	28.07		722	15.172		722	11.07
722.5	80.452		722.5	28.122		722.5	15.248		722.5	11.116
723	80.53		723	28.179		723	15.32		723	11.162
723.5	80.619		723.5	28.237		723.5	15.392		723.5	11.21
724	80.697		724	28.288		724	15.465		724	11.25
724.5	80.746		724.5	28.334		724.5	15.538		724.5	11.295
725	80.814		725	28.396		725	15.613		725	11.338
725.5	80.893		725.5	28.452		725.5	15.686		725.5	11.377
726	80.954		726	28.514		726	15.755		726	11.424
726.5	81.02		726.5	28.571		726.5	15.831		726.5	11.468
727	81.078		727	28.618		727	15.909		727	11.503
727.5	81.133		727.5	28.666		727.5	15.981		727.5	11.546
728	81.191		728	28.723		728	16.061		728	11.593
728.5	81.257		728.5	28.786		728.5	16.135		728.5	11.635
729	81.304		729	28.837		729	16.207		729	11.687
729.5	81.359		729.5	28.901		729.5	16.271		729.5	11.736
730	81.422		730	28.966		730	16.349		730	11.78
730.5	81.479		730.5	29.031		730.5	16.419		730.5	11.823
731	81.527		731	29.096		731	16.493		731	11.874
731.5	81.586		731.5	29.164		731.5	16.562		731.5	11.914
732	81.63		732	29.22		732	16.631		732	11.962
732.5	81.671		732.5	29.279		732.5	16.709		732.5	12.007
733	81.717		733	29.343		733	16.786		733	12.056
733.5	81.753		733.5	29.419		733.5	16.864		733.5	12.109
734	81.785		734	29.487		734	16.934		734	12.148
734.5	81.816		734.5	29.543		734.5	17.008		734.5	12.202
735	81.839		735	29.605		735	17.076		735	12.249
735.5	81.863		735.5	29.67		735.5	17.148		735.5	12.3
736	81.889		736	29.733		736	17.219		736	12.349
736.5	81.902		736.5	29.796		736.5	17.294		736.5	12.397
737	81.909		737	29.87		737	17.373		737	12.438
737.5	81.93		737.5	29.935		737.5	17.45		737.5	12.488
738	81.936		738	30.008		738	17.524		738	12.527
738.5	81.939		738.5	30.079		738.5	17.6		738.5	12.58
739	81.952		739	30.146		739	17.666		739	12.622
739.5	81.96		739.5	30.201		739.5	17.728		739.5	12.671
740	81.968		740	30.265		740	17.793		740	12.721
740.5	81.955		740.5	30.323		740.5	17.864		740.5	12.772
741	81.953		741	30.387		741	17.935		741	12.819
741.5	81.966		741.5	30.451		741.5	18.007		741.5	12.867
742	81.964		742	30.516		742	18.076		742	12.921
742.5	81.959		742.5	30.581		742.5	18.159		742.5	12.972
743	81.96		743	30.642		743	18.232		743	13.026
743.5	81.948		743.5	30.721		743.5	18.3		743.5	13.077
744	81.935		744	30.797		744	18.376		744	13.13
744.5	81.923		744.5	30.859		744.5	18.442		744.5	13.182
745	81.869		745	30.903		745	18.506		745	13.231
745.5	81.827		745.5	30.951		745.5	18.571		745.5	13.271
746	81.775		746	30.993		746	18.649		746	13.315
746.5	81.731		746.5	31.041		746.5	18.721		746.5	13.365
747	81.681		747	31.091		747	18.781		747	13.408
747.5	81.626		747.5	31.133		747.5	18.854		747.5	13.454
748	81.563		748	31.177		748	18.919		748	13.499
748.5	81.521		748.5	31.233		748.5	18.997		748.5	13.546
749	81.49		749	31.304		749	19.07		749	13.6
749.5	81.473		749.5	31.376		749.5	19.138		749.5	13.66
750	81.464		750	31.437		750	19.217		750	13.712
750.5	81.443		750.5	31.505		750.5	19.293		750.5	13.77
751	81.379		751	31.566		751	19.362		751	13.815
751.5	81.335		751.5	31.609		751.5	19.435		751.5	13.87
752	81.307		752	31.661		752	19.512		752	13.922
752.5	81.257		752.5	31.708		752.5	19.577		752.5	13.968
753	81.234		753	31.758		753	19.651		753	14.016
753.5	81.196		753.5	31.801		753.5	19.721		753.5	14.077
754	81.159		754	31.85		754	19.782		754	14.131
754.5	81.138		754.5	31.896		754.5	19.861		754.5	14.187
755	81.128		755	31.956		755	19.939		755	14.239
755.5	81.105		755.5	32.016		755.5	20.02		755.5	14.299
756	81.109		756	32.086		756	20.106		756	14.367
756.5	81.109		756.5	32.155		756.5	20.199		756.5	14.429
757	81.134		757	32.227		757	20.282		757	14.495
757.5	81.148		757.5	32.302		757.5	20.358		757.5	14.556
758	81.124		758	32.354		758	20.439		758	14.621
758.5	81.105		758.5	32.401		758.5	20.513		758.5	14.679
759	81.104		759	32.454		759	20.587		759	14.732
759.5	81.103		759.5	32.51		759.5	20.664		759.5	14.786
760	81.112		760	32.555		760	20.742		760	14.849
760.5	81.104		760.5	32.605		760.5	20.819		760.5	14.91
761	81.107		761	32.662		761	20.895		761	14.967
761.5	81.152		761.5	32.741		761.5	20.986		761.5	15.027
762	81.2		762	32.822		762	21.076		762	15.098
762.5	81.265		762.5	32.913		762.5	21.168		762.5	15.166
763	81.339		763	33.001		763	21.252		763	15.23
763.5	81.371		763.5	33.072		763.5	21.341		763.5	15.303
764	81.426		764	33.142		764	21.431		764	15.374
764.5	81.508		764.5	33.226		764.5	21.53		764.5	15.453
765	81.573		765	33.301		765	21.61		765	15.529
765.5	81.588		765.5	33.347		765.5	21.692		765.5	15.594
766	81.599		766	33.401		766	21.784		766	15.646
766.5	81.605		766.5	33.457		766.5	21.862		766.5	15.71
767	81.627		767	33.51		767	21.94		767	15.777
767.5	81.699		767.5	33.57		767.5	22.024		767.5	15.847
768	81.746		768	33.65		768	22.116		768	15.905
768.5	81.782		768.5	33.715		768.5	22.2		768.5	15.97
769	81.822		769	33.777		769	22.288		769	16.043
769.5	81.865		769.5	33.85		769.5	22.376		769.5	16.113
770	81.909		770	33.916		770	22.462		770	16.18
770.5	81.988		770.5	34.006		770.5	22.563		770.5	16.251
771	82.07		771	34.092		771	22.655		771	16.33
771.5	82.146		771.5	34.169		771.5	22.747		771.5	16.4
772	82.232		772	34.25		772	22.843		772	16.481
772.5	82.24		772.5	34.298		772.5	22.927		772.5	16.54
773	82.25		773	34.341		773	23.001		773	16.598
773.5	82.26		773.5	34.386		773.5	23.087		773.5	16.664
774	82.272		774	34.435		774	23.166		774	16.726
774.5	82.308		774.5	34.499		774.5	23.248		774.5	16.792
775	82.343		775	34.568		775	23.337		775	16.863
775.5	82.366		775.5	34.619		775.5	23.419		775.5	16.935
776	82.405		776	34.685		776	23.505		776	17.007
776.5	82.452		776.5	34.762		776.5	23.592		776.5	17.079
777	82.492		777	34.819		777	23.675		777	17.148
777.5	82.537		777.5	34.882		777.5	23.762		777.5	17.215
778	82.58		778	34.951		778	23.849		778	17.289
778.5	82.622		778.5	35.019		778.5	23.933		778.5	17.358
779	82.63		779	35.058		779	24		779	17.425
779.5	82.649		779.5	35.116		779.5	24.084		779.5	17.499
780	82.674		780	35.168		780	24.172		780	17.554
780.5	82.691		780.5	35.228		780.5	24.247		780.5	17.611
781	82.701		781	35.273		781	24.319		781	17.659
781.5	82.709		781.5	35.324		781.5	24.407		781.5	17.715
782	82.762		782	35.393		782	24.489		782	17.781
782.5	82.822		782.5	35.468		782.5	24.564		782.5	17.857
783	82.859		783	35.528		783	24.651		783	17.925
783.5	82.901		783.5	35.589		783.5	24.742		783.5	17.994
784	82.946		784	35.661		784	24.825		784	18.058
784.5	82.991		784.5	35.725		784.5	24.906		784.5	18.125
785	83.046		785	35.8		785	24.989		785	18.198
785.5	83.122		785.5	35.887		785.5	25.077		785.5	18.28
786	83.188		786	35.961		786	25.158		786	18.355
786.5	83.27		786.5	36.05		786.5	25.244		786.5	18.427
787	83.321		787	36.114		787	25.328		787	18.506
787.5	83.365		787.5	36.186		787.5	25.407		787.5	18.576
788	83.405		788	36.254		788	25.488		788	18.648
788.5	83.442		788.5	36.318		788.5	25.565		788.5	18.71
789	83.53		789	36.4		789	25.642		789	18.778
789.5	83.615		789.5	36.489		789.5	25.73		789.5	18.846
790	83.693		790	36.578		790	25.813		790	18.92
790.5	83.753		790.5	36.648		790.5	25.905		790.5	18.99
791	83.774		791	36.704		791	25.975		791	19.054
791.5	83.805		791.5	36.762		791.5	26.056		791.5	19.112
792	83.837		792	36.819		792	26.12		792	19.174
792.5	83.846		792.5	36.864		792.5	26.18		792.5	19.23
793	83.846		793	36.898		793	26.234		793	19.284
793.5	83.868		793.5	36.945		793.5	26.29		793.5	19.336
794	83.884		794	36.989		794	26.345		794	19.393
794.5	83.89		794.5	37.017		794.5	26.391		794.5	19.44
795	83.897		795	37.043		795	26.438		795	19.486
795.5	83.914		795.5	37.085		795.5	26.492		795.5	19.531
796	83.901		796	37.102		796	26.531		796	19.572
796.5	83.929		796.5	37.141		796.5	26.57		796.5	19.626
797	83.948		797	37.175		797	26.611		797	19.674
797.5	83.959		797.5	37.21		797.5	26.648		797.5	19.724
798	83.969		798	37.237		798	26.679		798	19.764
798.5	83.969		798.5	37.261		798.5	26.711		798.5	19.799
799	83.952		799	37.263		799	26.737		799	19.829
799.5	83.954		799.5	37.284		799.5	26.759		799.5	19.859
800	83.949		800	37.297		800	26.779		800	19.881

## Sheet: Fig. 4b
Simulations
PDMS 05			PDMS 10			PDMS 15			PDMS 20
lambda(m)	R		lambda(m)	R		lambda(m)	R		lambda(m)	R		(R normlised to 1)
8e-07	0.166572		8e-07	0.178479		8e-07	0.154669		8e-07	0.111651
7.96319e-07	0.165027		7.96319e-07	0.177213		7.96319e-07	0.153754		7.96319e-07	0.112208
7.92672e-07	0.163516		7.92672e-07	0.175953		7.92672e-07	0.152849		7.92672e-07	0.112803
7.89058e-07	0.162036		7.89058e-07	0.174697		7.89058e-07	0.151956		7.89058e-07	0.113428
7.85477e-07	0.160583		7.85477e-07	0.173432		7.85477e-07	0.151078		7.85477e-07	0.114078
7.81928e-07	0.159151		7.81928e-07	0.172153		7.81928e-07	0.150221		7.81928e-07	0.114758
7.78411e-07	0.157744		7.78411e-07	0.170858		7.78411e-07	0.14939		7.78411e-07	0.115474
7.74925e-07	0.156365		7.74925e-07	0.169557		7.74925e-07	0.14859		7.74925e-07	0.116235
7.71471e-07	0.155014		7.71471e-07	0.168255		7.71471e-07	0.147821		7.71471e-07	0.117046
7.68047e-07	0.153685		7.68047e-07	0.166956		7.68047e-07	0.147081		7.68047e-07	0.117906
7.64654e-07	0.152374		7.64654e-07	0.16565		7.64654e-07	0.146367		7.64654e-07	0.118808
7.6129e-07	0.151083		7.6129e-07	0.164329		7.6129e-07	0.145675		7.6129e-07	0.119742
7.57956e-07	0.149814		7.57956e-07	0.162985		7.57956e-07	0.145003		7.57956e-07	0.120697
7.54651e-07	0.148566		7.54651e-07	0.161621		7.54651e-07	0.144352		7.54651e-07	0.121667
7.51375e-07	0.147332		7.51375e-07	0.160243		7.51375e-07	0.143725		7.51375e-07	0.122651
7.48127e-07	0.146107		7.48127e-07	0.158856		7.48127e-07	0.143126		7.48127e-07	0.123653
7.44907e-07	0.14489		7.44907e-07	0.157459		7.44907e-07	0.142559		7.44907e-07	0.124681
7.41714e-07	0.143681		7.41714e-07	0.156047		7.41714e-07	0.142027		7.41714e-07	0.125743
7.38549e-07	0.142473		7.38549e-07	0.154615		7.38549e-07	0.141527		7.38549e-07	0.126842
7.35411e-07	0.141253		7.35411e-07	0.153167		7.35411e-07	0.141058		7.35411e-07	0.127977
7.32299e-07	0.140009		7.32299e-07	0.151715		7.32299e-07	0.140615		7.32299e-07	0.129142
7.29213e-07	0.138739		7.29213e-07	0.150274		7.29213e-07	0.140195		7.29213e-07	0.130326
7.26154e-07	0.137442		7.26154e-07	0.148853		7.26154e-07	0.139796		7.26154e-07	0.131524
7.2312e-07	0.136101		7.2312e-07	0.147454		7.2312e-07	0.139419		7.2312e-07	0.13273
7.20111e-07	0.134693		7.20111e-07	0.146081		7.20111e-07	0.139066		7.20111e-07	0.133945
7.17127e-07	0.133205		7.17127e-07	0.144745		7.17127e-07	0.138742		7.17127e-07	0.135175
7.14168e-07	0.131663		7.14168e-07	0.143467		7.14168e-07	0.138448		7.14168e-07	0.136425
7.11233e-07	0.13012		7.11233e-07	0.142276		7.11233e-07	0.138184		7.11233e-07	0.137702
7.08322e-07	0.128623		7.08322e-07	0.141184		7.08322e-07	0.137946		7.08322e-07	0.139005
7.05435e-07	0.127171		7.05435e-07	0.140171		7.05435e-07	0.137731		7.05435e-07	0.14033
7.02571e-07	0.125715		7.02571e-07	0.139187		7.02571e-07	0.137534		7.02571e-07	0.141669
6.9973e-07	0.124201		6.9973e-07	0.138159		6.9973e-07	0.137353		6.9973e-07	0.143014
6.96913e-07	0.122618		6.96913e-07	0.137031		6.96913e-07	0.137187		6.96913e-07	0.144359
6.94118e-07	0.121014		6.94118e-07	0.135779		6.94118e-07	0.137038		6.94118e-07	0.145701
6.91345e-07	0.119451		6.91345e-07	0.134429		6.91345e-07	0.136908		6.91345e-07	0.147043
6.88594e-07	0.117967		6.88594e-07	0.13304		6.88594e-07	0.1368		6.88594e-07	0.148391
6.85865e-07	0.116551		6.85865e-07	0.131674		6.85865e-07	0.136712		6.85865e-07	0.14975
6.83158e-07	0.115172		6.83158e-07	0.130369		6.83158e-07	0.136643		6.83158e-07	0.151121
6.80472e-07	0.113819		6.80472e-07	0.129126		6.80472e-07	0.136588		6.80472e-07	0.152503
6.77807e-07	0.112513		6.77807e-07	0.127918		6.77807e-07	0.136545		6.77807e-07	0.153888
6.75163e-07	0.111295		6.75163e-07	0.126709		6.75163e-07	0.136509		6.75163e-07	0.15527
6.72539e-07	0.110198		6.72539e-07	0.125478		6.72539e-07	0.136482		6.72539e-07	0.156642
6.69935e-07	0.10923		6.69935e-07	0.124225		6.69935e-07	0.136466		6.69935e-07	0.158004
6.67352e-07	0.10839		6.67352e-07	0.122967		6.67352e-07	0.136461		6.67352e-07	0.159358
6.64789e-07	0.107672		6.64789e-07	0.121722		6.64789e-07	0.136471		6.64789e-07	0.16071
6.62245e-07	0.107076		6.62245e-07	0.120498		6.62245e-07	0.136496		6.62245e-07	0.162066
6.5972e-07	0.106594		6.5972e-07	0.119288		6.5972e-07	0.136533		6.5972e-07	0.16343
6.57215e-07	0.106203		6.57215e-07	0.118077		6.57215e-07	0.13658		6.57215e-07	0.164797
6.54729e-07	0.105867		6.54729e-07	0.116855		6.54729e-07	0.136633		6.54729e-07	0.166162
6.52261e-07	0.105548		6.52261e-07	0.115621		6.52261e-07	0.136693		6.52261e-07	0.167519
6.49812e-07	0.105217		6.49812e-07	0.114388		6.49812e-07	0.136762		6.49812e-07	0.168863
6.47382e-07	0.104861		6.47382e-07	0.113175		6.47382e-07	0.136845		6.47382e-07	0.170202
6.44969e-07	0.104474		6.44969e-07	0.111997		6.44969e-07	0.136951		6.44969e-07	0.171549
6.42574e-07	0.104062		6.42574e-07	0.110861		6.42574e-07	0.137085		6.42574e-07	0.172928
6.40197e-07	0.103631		6.40197e-07	0.109766		6.40197e-07	0.137253		6.40197e-07	0.174361
6.37838e-07	0.103188		6.37838e-07	0.108703		6.37838e-07	0.137455		6.37838e-07	0.175867
6.35496e-07	0.102727		6.35496e-07	0.107665		6.35496e-07	0.137688		6.35496e-07	0.177449
6.33171e-07	0.102226		6.33171e-07	0.106647		6.33171e-07	0.137945		6.33171e-07	0.179096
6.30863e-07	0.101666		6.30863e-07	0.105654		6.30863e-07	0.138218		6.30863e-07	0.180777
6.28571e-07	0.101046		6.28571e-07	0.10469		6.28571e-07	0.138497		6.28571e-07	0.182454
6.26297e-07	0.100404		6.26297e-07	0.103762		6.26297e-07	0.138776		6.26297e-07	0.184087
6.24038e-07	0.0997935		6.24038e-07	0.102868		6.24038e-07	0.13905		6.24038e-07	0.185643
6.21796e-07	0.0992585		6.21796e-07	0.102006		6.21796e-07	0.139318		6.21796e-07	0.187105
6.1957e-07	0.0988001		6.1957e-07	0.10117		6.1957e-07	0.139582		6.1957e-07	0.188473
6.1736e-07	0.0983807		6.1736e-07	0.100359		6.1736e-07	0.139847		6.1736e-07	0.189763
6.15166e-07	0.0979549		6.15166e-07	0.0995771		6.15166e-07	0.140119		6.15166e-07	0.191001
6.12987e-07	0.0975012		6.12987e-07	0.0988331		6.12987e-07	0.140406		6.12987e-07	0.192212
6.10824e-07	0.0970294		6.10824e-07	0.0981358		6.10824e-07	0.140715		6.10824e-07	0.193415
6.08675e-07	0.0965602		6.08675e-07	0.097489		6.08675e-07	0.141049		6.08675e-07	0.19462
6.06542e-07	0.0961004		6.06542e-07	0.0968896		6.06542e-07	0.141412		6.06542e-07	0.195821
6.04424e-07	0.095638		6.04424e-07	0.0963293		6.04424e-07	0.1418		6.04424e-07	0.197008
6.0232e-07	0.0951576		6.0232e-07	0.0958008		6.0232e-07	0.142208		6.0232e-07	0.198164
6.00231e-07	0.0946576		6.00231e-07	0.0953023		6.00231e-07	0.142627		6.00231e-07	0.199276
5.98157e-07	0.0941506		5.98157e-07	0.094839		5.98157e-07	0.143051		5.98157e-07	0.200337
5.96096e-07	0.0936488		5.96096e-07	0.0944184		5.96096e-07	0.143475		5.96096e-07	0.201347
5.9405e-07	0.0931535		5.9405e-07	0.094045		5.9405e-07	0.143898		5.9405e-07	0.202313
5.92018e-07	0.0926581		5.92018e-07	0.0937155		5.92018e-07	0.144323		5.92018e-07	0.203244
5.9e-07	0.0921605		5.9e-07	0.0934206		5.9e-07	0.144757		5.9e-07	0.20415
5.87995e-07	0.0916697		5.87995e-07	0.0931501		5.87995e-07	0.145206		5.87995e-07	0.205035
5.86005e-07	0.0911993		5.86005e-07	0.0928992		5.86005e-07	0.145672		5.86005e-07	0.205902
5.84027e-07	0.0907575		5.84027e-07	0.0926708		5.84027e-07	0.146156		5.84027e-07	0.206746
5.82063e-07	0.0903444		5.82063e-07	0.0924718		5.82063e-07	0.14665		5.82063e-07	0.207561
5.80112e-07	0.0899589		5.80112e-07	0.0923066		5.80112e-07	0.147148		5.80112e-07	0.20834
5.78174e-07	0.0896069		5.78174e-07	0.0921727		5.78174e-07	0.147639		5.78174e-07	0.209079
5.76249e-07	0.0892992		5.76249e-07	0.092061		5.76249e-07	0.148119		5.76249e-07	0.209777
5.74336e-07	0.0890451		5.74336e-07	0.0919616		5.74336e-07	0.148587		5.74336e-07	0.210436
5.72437e-07	0.0888473		5.72437e-07	0.0918704		5.72437e-07	0.149046		5.72437e-07	0.211061
5.70549e-07	0.0887058		5.70549e-07	0.0917911		5.70549e-07	0.149503		5.70549e-07	0.211658
5.68675e-07	0.0886236		5.68675e-07	0.0917324		5.68675e-07	0.149963		5.68675e-07	0.212231
5.66812e-07	0.0886082		5.66812e-07	0.0917005		5.66812e-07	0.150431		5.66812e-07	0.212781
5.64962e-07	0.0886674		5.64962e-07	0.0916948		5.64962e-07	0.150905		5.64962e-07	0.213306
5.63124e-07	0.0888042		5.63124e-07	0.0917085		5.63124e-07	0.151383		5.63124e-07	0.213801
5.61297e-07	0.0890171		5.61297e-07	0.0917342		5.61297e-07	0.151857		5.61297e-07	0.214258
5.59483e-07	0.0893041		5.59483e-07	0.0917703		5.59483e-07	0.152323		5.59483e-07	0.214672
5.5768e-07	0.0896651		5.5768e-07	0.0918229		5.5768e-07	0.152778		5.5768e-07	0.215036
5.55889e-07	0.0901		5.55889e-07	0.0919026		5.55889e-07	0.153223		5.55889e-07	0.21535
5.54109e-07	0.0906051		5.54109e-07	0.0920174		5.54109e-07	0.153662		5.54109e-07	0.215613
5.5234e-07	0.0911733		5.5234e-07	0.0921681		5.5234e-07	0.1541		5.5234e-07	0.21583
5.50583e-07	0.0917968		5.50583e-07	0.0923494		5.50583e-07	0.154538		5.50583e-07	0.216005
5.48837e-07	0.0924702		5.48837e-07	0.0925562		5.48837e-07	0.154976		5.48837e-07	0.216141
5.47102e-07	0.0931907		5.47102e-07	0.0927887		5.47102e-07	0.155412		5.47102e-07	0.216237
5.45378e-07	0.0939556		5.45378e-07	0.0930544		5.45378e-07	0.15584		5.45378e-07	0.216293
5.43665e-07	0.0947616		5.43665e-07	0.0933629		5.43665e-07	0.156256		5.43665e-07	0.216303
5.41962e-07	0.0956051		5.41962e-07	0.0937196		5.41962e-07	0.156658		5.41962e-07	0.216261
5.40271e-07	0.0964844		5.40271e-07	0.0941209		5.40271e-07	0.157049		5.40271e-07	0.216165
5.38589e-07	0.0973992		5.38589e-07	0.0945561		5.38589e-07	0.157432		5.38589e-07	0.216012
5.36918e-07	0.0983499		5.36918e-07	0.0950134		5.36918e-07	0.157812		5.36918e-07	0.215804
5.35258e-07	0.0993362		5.35258e-07	0.0954862		5.35258e-07	0.158193		5.35258e-07	0.215544
5.33607e-07	0.100357		5.33607e-07	0.0959731		5.33607e-07	0.158575		5.33607e-07	0.215238
5.31967e-07	0.101411		5.31967e-07	0.0964745		5.31967e-07	0.158956		5.31967e-07	0.21489
5.30337e-07	0.102498		5.30337e-07	0.0969861		5.30337e-07	0.159332		5.30337e-07	0.2145
5.28717e-07	0.103617		5.28717e-07	0.0974968		5.28717e-07	0.1597		5.28717e-07	0.214068
5.27107e-07	0.104771		5.27107e-07	0.0979915		5.27107e-07	0.160056		5.27107e-07	0.213589
5.25506e-07	0.105962		5.25506e-07	0.0984586		5.25506e-07	0.160403		5.25506e-07	0.21306
5.23915e-07	0.107191		5.23915e-07	0.0988949		5.23915e-07	0.160743		5.23915e-07	0.21248
5.22334e-07	0.108458		5.22334e-07	0.0993054		5.22334e-07	0.161081		5.22334e-07	0.21185
5.20762e-07	0.109765		5.20762e-07	0.0996979		5.20762e-07	0.161421		5.20762e-07	0.211174
5.192e-07	0.111118		5.192e-07	0.100077		5.192e-07	0.161763		5.192e-07	0.210457
5.17647e-07	0.112522		5.17647e-07	0.100441		5.17647e-07	0.162106		5.17647e-07	0.209705
5.16103e-07	0.11398		5.16103e-07	0.100788		5.16103e-07	0.162448		5.16103e-07	0.208922
5.14569e-07	0.115491		5.14569e-07	0.101122		5.14569e-07	0.162786		5.14569e-07	0.208108
5.13043e-07	0.117053		5.13043e-07	0.101454		5.13043e-07	0.163116		5.13043e-07	0.207261
5.11527e-07	0.118672		5.11527e-07	0.101799		5.11527e-07	0.16344		5.11527e-07	0.206378
5.1002e-07	0.120359		5.1002e-07	0.10217		5.1002e-07	0.163761		5.1002e-07	0.205458
5.08521e-07	0.122115		5.08521e-07	0.10257		5.08521e-07	0.164082		5.08521e-07	0.204501
5.07031e-07	0.123927		5.07031e-07	0.102997		5.07031e-07	0.164405		5.07031e-07	0.203509
5.0555e-07	0.12578		5.0555e-07	0.103446		5.0555e-07	0.164733		5.0555e-07	0.20249
5.04078e-07	0.127684		5.04078e-07	0.103927		5.04078e-07	0.165062		5.04078e-07	0.20145
5.02614e-07	0.129702		5.02614e-07	0.104468		5.02614e-07	0.165391		5.02614e-07	0.200393
5.01158e-07	0.131916		5.01158e-07	0.105102		5.01158e-07	0.165716		5.01158e-07	0.199322
4.99711e-07	0.134374		4.99711e-07	0.105853		4.99711e-07	0.166036		4.99711e-07	0.198237
4.98273e-07	0.137025		4.98273e-07	0.106719		4.98273e-07	0.166349		4.98273e-07	0.197136
4.96842e-07	0.139732		4.96842e-07	0.107666		4.96842e-07	0.166658		4.96842e-07	0.196017
4.9542e-07	0.142341		4.9542e-07	0.108642		4.9542e-07	0.166963		4.9542e-07	0.194881
4.94006e-07	0.144779		4.94006e-07	0.109597		4.94006e-07	0.167266		4.94006e-07	0.193733
4.926e-07	0.147092		4.926e-07	0.110509		4.926e-07	0.167566		4.926e-07	0.192579
4.91202e-07	0.149396		4.91202e-07	0.111386		4.91202e-07	0.16786		4.91202e-07	0.191427
4.89811e-07	0.151785		4.89811e-07	0.112266		4.89811e-07	0.168147		4.89811e-07	0.190284
4.88429e-07	0.154263		4.88429e-07	0.113187		4.88429e-07	0.168422		4.88429e-07	0.189155
4.87054e-07	0.156761		4.87054e-07	0.114172		4.87054e-07	0.168682		4.87054e-07	0.188042
4.85688e-07	0.159205		4.85688e-07	0.115219		4.85688e-07	0.168927		4.85688e-07	0.186944
4.84328e-07	0.16158		4.84328e-07	0.116306		4.84328e-07	0.169156		4.84328e-07	0.185862
4.82977e-07	0.163931		4.82977e-07	0.117405		4.82977e-07	0.169371		4.82977e-07	0.184797
4.81633e-07	0.166315		4.81633e-07	0.118498		4.81633e-07	0.16957		4.81633e-07	0.183753
4.80296e-07	0.168738		4.80296e-07	0.119583		4.80296e-07	0.169754		4.80296e-07	0.182738
4.78967e-07	0.171148		4.78967e-07	0.120675		4.78967e-07	0.169918		4.78967e-07	0.18176
4.77645e-07	0.173483		4.77645e-07	0.12179		4.77645e-07	0.170061		4.77645e-07	0.180828
4.7633e-07	0.175728		4.7633e-07	0.122934		4.7633e-07	0.17018		4.7633e-07	0.179947
4.75023e-07	0.17792		4.75023e-07	0.124106		4.75023e-07	0.170274		4.75023e-07	0.179119
4.73723e-07	0.180114		4.73723e-07	0.125293		4.73723e-07	0.170342		4.73723e-07	0.178343
4.72429e-07	0.182314		4.72429e-07	0.126484		4.72429e-07	0.170387		4.72429e-07	0.177618
4.71143e-07	0.184458		4.71143e-07	0.127674		4.71143e-07	0.170408		4.71143e-07	0.176941
4.69864e-07	0.186453		4.69864e-07	0.128866		4.69864e-07	0.170406		4.69864e-07	0.176315
4.68592e-07	0.188252		4.68592e-07	0.130069		4.68592e-07	0.170379		4.68592e-07	0.175747
4.67327e-07	0.189893		4.67327e-07	0.131289		4.67327e-07	0.170326		4.67327e-07	0.175242
4.66068e-07	0.191473		4.66068e-07	0.132521		4.66068e-07	0.170245		4.66068e-07	0.17481
4.64816e-07	0.193085		4.64816e-07	0.133754		4.64816e-07	0.170137		4.64816e-07	0.174453
4.63571e-07	0.19476		4.63571e-07	0.134971		4.63571e-07	0.170001		4.63571e-07	0.174173
4.62333e-07	0.196472		4.62333e-07	0.136159		4.62333e-07	0.169842		4.62333e-07	0.173963
4.61101e-07	0.198179		4.61101e-07	0.137318		4.61101e-07	0.169661		4.61101e-07	0.173817
4.59876e-07	0.19986		4.59876e-07	0.138462		4.59876e-07	0.169457		4.59876e-07	0.173729
4.58657e-07	0.201521		4.58657e-07	0.139609		4.58657e-07	0.16923		4.58657e-07	0.173698
4.57445e-07	0.203179		4.57445e-07	0.140774		4.57445e-07	0.168975		4.57445e-07	0.173728
4.56239e-07	0.204835		4.56239e-07	0.141957		4.56239e-07	0.16869		4.56239e-07	0.173832
4.55039e-07	0.206484		4.55039e-07	0.14314		4.55039e-07	0.168373		4.55039e-07	0.174025
4.53846e-07	0.208116		4.53846e-07	0.144299		4.53846e-07	0.16803		4.53846e-07	0.174322
4.52659e-07	0.209727		4.52659e-07	0.14542		4.52659e-07	0.167674		4.52659e-07	0.174736
4.51478e-07	0.211321		4.51478e-07	0.146511		4.51478e-07	0.167322		4.51478e-07	0.175272
4.50304e-07	0.212933		4.50304e-07	0.147608		4.50304e-07	0.166991		4.50304e-07	0.175924
4.49135e-07	0.214643		4.49135e-07	0.148759		4.49135e-07	0.166696		4.49135e-07	0.176679
4.47972e-07	0.216557		4.47972e-07	0.15		4.47972e-07	0.16644		4.47972e-07	0.177517
4.46816e-07	0.218732		4.46816e-07	0.151339		4.46816e-07	0.166219		4.46816e-07	0.178415
4.45665e-07	0.221091		4.45665e-07	0.152737		4.45665e-07	0.166013		4.45665e-07	0.179352
4.44521e-07	0.223422		4.44521e-07	0.154126		4.44521e-07	0.1658		4.44521e-07	0.180308
4.43382e-07	0.225486		4.43382e-07	0.155431		4.43382e-07	0.165553		4.43382e-07	0.18127
4.42249e-07	0.227182		4.42249e-07	0.156598		4.42249e-07	0.165257		4.42249e-07	0.18223
4.41121e-07	0.228619		4.41121e-07	0.157616		4.41121e-07	0.164907		4.41121e-07	0.183187
4.4e-07	0.230032		4.4e-07	0.158517		4.4e-07	0.164511		4.4e-07	0.184146
4.38884e-07	0.231587		4.38884e-07	0.159357		4.38884e-07	0.164087		4.38884e-07	0.185114
4.37774e-07	0.23326		4.37774e-07	0.160194		4.37774e-07	0.163661		4.37774e-07	0.186104
4.36669e-07	0.234886		4.36669e-07	0.16106		4.36669e-07	0.163252		4.36669e-07	0.187126
4.3557e-07	0.236324		4.3557e-07	0.161957		4.3557e-07	0.162875		4.3557e-07	0.18819
4.34477e-07	0.237592		4.34477e-07	0.162859		4.34477e-07	0.16253		4.34477e-07	0.189299
4.33389e-07	0.238831		4.33389e-07	0.163731		4.33389e-07	0.162209		4.33389e-07	0.190451
4.32306e-07	0.240162		4.32306e-07	0.164547		4.32306e-07	0.161896		4.32306e-07	0.191637
4.31229e-07	0.241568		4.31229e-07	0.165299		4.31229e-07	0.161578		4.31229e-07	0.192844
4.30157e-07	0.24293		4.30157e-07	0.166001		4.30157e-07	0.161244		4.30157e-07	0.194056
4.29091e-07	0.244156		4.29091e-07	0.166678		4.29091e-07	0.160894		4.29091e-07	0.195261
4.2803e-07	0.245273		4.2803e-07	0.167353		4.2803e-07	0.160538		4.2803e-07	0.196452
4.26974e-07	0.246392		4.26974e-07	0.168037		4.26974e-07	0.160187		4.26974e-07	0.197629
4.25923e-07	0.247584		4.25923e-07	0.168723		4.25923e-07	0.159857		4.25923e-07	0.1988
4.24877e-07	0.248816		4.24877e-07	0.169392		4.24877e-07	0.159557		4.24877e-07	0.199972
4.23837e-07	0.249992		4.23837e-07	0.170025		4.23837e-07	0.159288		4.23837e-07	0.201156
4.22801e-07	0.251064		4.22801e-07	0.170612		4.22801e-07	0.159047		4.22801e-07	0.202354
4.21771e-07	0.252077		4.21771e-07	0.171162		4.21771e-07	0.158824		4.21771e-07	0.203566
4.20746e-07	0.253116		4.20746e-07	0.171692		4.20746e-07	0.158608		4.20746e-07	0.204782
4.19725e-07	0.254215		4.19725e-07	0.172223		4.19725e-07	0.158395		4.19725e-07	0.20599
4.1871e-07	0.255322		4.1871e-07	0.172764		4.1871e-07	0.158184		4.1871e-07	0.207178
4.17699e-07	0.256368		4.17699e-07	0.173307		4.17699e-07	0.157981		4.17699e-07	0.208339
4.16693e-07	0.257337		4.16693e-07	0.173835		4.16693e-07	0.157794		4.16693e-07	0.209471
4.15693e-07	0.258286		4.15693e-07	0.174331		4.15693e-07	0.157633		4.15693e-07	0.210579
4.14696e-07	0.259275		4.14696e-07	0.17479		4.14696e-07	0.157503		4.14696e-07	0.211669
4.13705e-07	0.260303		4.13705e-07	0.175223		4.13705e-07	0.157403		4.13705e-07	0.21275
4.12719e-07	0.261315		4.12719e-07	0.175649		4.12719e-07	0.15733		4.12719e-07	0.213824
4.11737e-07	0.262263		4.11737e-07	0.176085		4.11737e-07	0.157275		4.11737e-07	0.214889
4.10759e-07	0.263163		4.10759e-07	0.176531		4.10759e-07	0.157234		4.10759e-07	0.21594
4.09787e-07	0.26407		4.09787e-07	0.176977		4.09787e-07	0.157201		4.09787e-07	0.216969
4.08819e-07	0.265017		4.08819e-07	0.177403		4.08819e-07	0.157182		4.08819e-07	0.217969
4.07855e-07	0.265978		4.07855e-07	0.177798		4.07855e-07	0.157182		4.07855e-07	0.218943
4.06897e-07	0.266902		4.06897e-07	0.178168		4.06897e-07	0.157213		4.06897e-07	0.219896
4.05942e-07	0.267769		4.05942e-07	0.178528		4.05942e-07	0.157286		4.05942e-07	0.220845
4.04992e-07	0.268613		4.04992e-07	0.178896		4.04992e-07	0.157406		4.04992e-07	0.221805
4.04047e-07	0.269478		4.04047e-07	0.17928		4.04047e-07	0.157578		4.04047e-07	0.22279
4.03106e-07	0.270372		4.03106e-07	0.179672		4.03106e-07	0.157798		4.03106e-07	0.223807
4.02169e-07	0.271253		4.02169e-07	0.180056		4.02169e-07	0.158058		4.02169e-07	0.224853
4.01236e-07	0.272084		4.01236e-07	0.180419		4.01236e-07	0.158348		4.01236e-07	0.225916
4.00308e-07	0.272871		4.00308e-07	0.180759		4.00308e-07	0.158653		4.00308e-07	0.226975
3.99385e-07	0.273655		3.99385e-07	0.18109		3.99385e-07	0.15896		3.99385e-07	0.228006
3.98465e-07	0.274463		3.98465e-07	0.18143		3.98465e-07	0.159257		3.98465e-07	0.228988
3.9755e-07	0.275279		3.9755e-07	0.181787		3.9755e-07	0.159533		3.9755e-07	0.229904
3.96639e-07	0.276058		3.96639e-07	0.182158		3.96639e-07	0.159779		3.96639e-07	0.230746
3.95732e-07	0.276783		3.95732e-07	0.182529		3.95732e-07	0.159991		3.95732e-07	0.231516
3.94829e-07	0.277482		3.94829e-07	0.182884		3.94829e-07	0.16017		3.94829e-07	0.232221
3.9393e-07	0.278191		3.9393e-07	0.183222		3.9393e-07	0.160324		3.9393e-07	0.232874
3.93036e-07	0.278916		3.93036e-07	0.183552		3.93036e-07	0.160463		3.93036e-07	0.233488
3.92145e-07	0.279619		3.92145e-07	0.183888		3.92145e-07	0.160604		3.92145e-07	0.234078
3.91258e-07	0.280267		3.91258e-07	0.18424		3.91258e-07	0.160762		3.91258e-07	0.234655
3.90376e-07	0.280869		3.90376e-07	0.184606		3.90376e-07	0.160948		3.90376e-07	0.235224
3.89497e-07	0.281465		3.89497e-07	0.184975		3.89497e-07	0.161165		3.89497e-07	0.23579
3.88623e-07	0.282085		3.88623e-07	0.185333		3.88623e-07	0.161409		3.88623e-07	0.236349
3.87752e-07	0.282711		3.87752e-07	0.185676		3.87752e-07	0.161668		3.87752e-07	0.236896
3.86885e-07	0.283299		3.86885e-07	0.186007		3.86885e-07	0.161924		3.86885e-07	0.237424
3.86022e-07	0.283828		3.86022e-07	0.18634		3.86022e-07	0.162165		3.86022e-07	0.237924
3.85163e-07	0.284315		3.85163e-07	0.186681		3.85163e-07	0.16238		3.85163e-07	0.23839
3.84308e-07	0.284793		3.84308e-07	0.187029		3.84308e-07	0.16257		3.84308e-07	0.238819
3.83456e-07	0.285268		3.83456e-07	0.187374		3.83456e-07	0.162742		3.83456e-07	0.239215
3.82609e-07	0.285712		3.82609e-07	0.187707		3.82609e-07	0.16291		3.82609e-07	0.239583
3.81765e-07	0.2861		3.81765e-07	0.188021		3.81765e-07	0.163089		3.81765e-07	0.239935
3.80924e-07	0.286436		3.80924e-07	0.188323		3.80924e-07	0.163286		3.80924e-07	0.240278
3.80088e-07	0.286753		3.80088e-07	0.188621		3.80088e-07	0.163503		3.80088e-07	0.240621
3.79255e-07	0.287067		3.79255e-07	0.188924		3.79255e-07	0.163731		3.79255e-07	0.240965
3.78426e-07	0.287361		3.78426e-07	0.189229		3.78426e-07	0.163958		3.78426e-07	0.241307
3.776e-07	0.287606		3.776e-07	0.189531		3.776e-07	0.164169		3.776e-07	0.241639
3.76778e-07	0.287794		3.76778e-07	0.189819		3.76778e-07	0.164354		3.76778e-07	0.241952
3.75959e-07	0.287948		3.75959e-07	0.19009		3.75959e-07	0.164513		3.75959e-07	0.242241
3.75145e-07	0.288096		3.75145e-07	0.190347		3.75145e-07	0.16465		3.75145e-07	0.242504
3.74333e-07	0.288233		3.74333e-07	0.1906		3.74333e-07	0.164777		3.74333e-07	0.242744
3.73525e-07	0.288333		3.73525e-07	0.190853		3.73525e-07	0.164907		3.73525e-07	0.242969
3.72721e-07	0.288375		3.72721e-07	0.191107		3.72721e-07	0.165049		3.72721e-07	0.243189
3.7192e-07	0.288375		3.7192e-07	0.191356		3.7192e-07	0.165203		3.7192e-07	0.243413
3.71122e-07	0.28836		3.71122e-07	0.191594		3.71122e-07	0.165363		3.71122e-07	0.243645
3.70328e-07	0.288342		3.70328e-07	0.191819		3.70328e-07	0.165518		3.70328e-07	0.243883
3.69537e-07	0.288298		3.69537e-07	0.192034		3.69537e-07	0.165657		3.69537e-07	0.244121
3.6875e-07	0.288203		3.6875e-07	0.192243		3.6875e-07	0.165773		3.6875e-07	0.244351
3.67966e-07	0.28806		3.67966e-07	0.192453		3.67966e-07	0.165864		3.67966e-07	0.244567
3.67185e-07	0.287896		3.67185e-07	0.192664		3.67185e-07	0.165938		3.67185e-07	0.244764
3.66408e-07	0.287729		3.66408e-07	0.192872		3.66408e-07	0.166006		3.66408e-07	0.244947
3.65634e-07	0.287549		3.65634e-07	0.193073		3.65634e-07	0.166077		3.65634e-07	0.245121
3.64863e-07	0.28733		3.64863e-07	0.193266		3.64863e-07	0.166158		3.64863e-07	0.245295
3.64095e-07	0.287061		3.64095e-07	0.193454		3.64095e-07	0.16625		3.64095e-07	0.245478
3.63331e-07	0.286764		3.63331e-07	0.19364		3.63331e-07	0.166345		3.63331e-07	0.245671
3.6257e-07	0.286464		3.6257e-07	0.193826		3.6257e-07	0.166435		3.6257e-07	0.245875
3.61812e-07	0.286162		3.61812e-07	0.194011		3.61812e-07	0.166511		3.61812e-07	0.246084
3.61057e-07	0.285833		3.61057e-07	0.194197		3.61057e-07	0.166568		3.61057e-07	0.246289
3.60305e-07	0.285458		3.60305e-07	0.194382		3.60305e-07	0.166609		3.60305e-07	0.246486
3.59557e-07	0.28505		3.59557e-07	0.194569		3.59557e-07	0.166639		3.59557e-07	0.24667
3.58811e-07	0.284639		3.58811e-07	0.194755		3.58811e-07	0.16667		3.58811e-07	0.246844
3.58069e-07	0.284236		3.58069e-07	0.194939		3.58069e-07	0.166709		3.58069e-07	0.247014
3.5733e-07	0.283819		3.5733e-07	0.195115		3.5733e-07	0.166759		3.5733e-07	0.247187
3.56593e-07	0.283359		3.56593e-07	0.195283		3.56593e-07	0.16682		3.56593e-07	0.247369
3.5586e-07	0.282858		3.5586e-07	0.195457		3.5586e-07	0.166884		3.5586e-07	0.247562
3.5513e-07	0.282361		3.5513e-07	0.195665		3.5513e-07	0.166943		3.5513e-07	0.247764
3.54403e-07	0.281928		3.54403e-07	0.195944		3.54403e-07	0.166991		3.54403e-07	0.247969
3.53678e-07	0.281584		3.53678e-07	0.196325		3.53678e-07	0.167027		3.53678e-07	0.248171
3.52957e-07	0.281304		3.52957e-07	0.196815		3.52957e-07	0.167054		3.52957e-07	0.248365
3.52239e-07	0.281027		3.52239e-07	0.197387		3.52239e-07	0.16708		3.52239e-07	0.248547
3.51523e-07	0.280696		3.51523e-07	0.197985		3.51523e-07	0.167112		3.51523e-07	0.24872
3.50811e-07	0.280279		3.50811e-07	0.198546		3.50811e-07	0.167157		3.50811e-07	0.248889
3.50101e-07	0.279778		3.50101e-07	0.199018		3.50101e-07	0.167215		3.50101e-07	0.249061
3.49394e-07	0.27922		3.49394e-07	0.199386		3.49394e-07	0.167283		3.49394e-07	0.249238
3.4869e-07	0.278645		3.4869e-07	0.19967		3.4869e-07	0.167354		3.4869e-07	0.249422
3.47989e-07	0.278087		3.47989e-07	0.199916		3.47989e-07	0.167421		3.47989e-07	0.249611
3.47291e-07	0.277551		3.47291e-07	0.200174		3.47291e-07	0.167482		3.47291e-07	0.249798
3.46595e-07	0.277007		3.46595e-07	0.200472		3.46595e-07	0.167536		3.46595e-07	0.249978
3.45903e-07	0.276422		3.45903e-07	0.200814		3.45903e-07	0.167588		3.45903e-07	0.250146
3.45213e-07	0.275789		3.45213e-07	0.201178		3.45213e-07	0.167647		3.45213e-07	0.250301
3.44526e-07	0.275138		3.44526e-07	0.201531		3.44526e-07	0.167717		3.44526e-07	0.250447
3.43841e-07	0.274504		3.43841e-07	0.201851		3.43841e-07	0.167803		3.43841e-07	0.250587
3.43159e-07	0.273896		3.43159e-07	0.202132		3.43159e-07	0.167901		3.43159e-07	0.250726
3.4248e-07	0.273284		3.4248e-07	0.202386		3.4248e-07	0.168009		3.4248e-07	0.250868
3.41804e-07	0.272636		3.41804e-07	0.202637		3.41804e-07	0.168119		3.41804e-07	0.251011
3.4113e-07	0.271951		3.4113e-07	0.202904		3.4113e-07	0.168228		3.4113e-07	0.251154
3.40459e-07	0.271263		3.40459e-07	0.203196		3.40459e-07	0.168334		3.40459e-07	0.251291
3.39791e-07	0.270602		3.39791e-07	0.203506		3.39791e-07	0.16844		3.39791e-07	0.251417
3.39125e-07	0.269963		3.39125e-07	0.203816		3.39125e-07	0.168552		3.39125e-07	0.251529
3.38462e-07	0.269312		3.38462e-07	0.204106		3.38462e-07	0.168677		3.38462e-07	0.251628
3.37801e-07	0.268629		3.37801e-07	0.204366		3.37801e-07	0.168817		3.37801e-07	0.251718
3.37143e-07	0.267928		3.37143e-07	0.204599		3.37143e-07	0.168973		3.37143e-07	0.251803
3.36487e-07	0.267238		3.36487e-07	0.204822		3.36487e-07	0.169143		3.36487e-07	0.251886
3.35834e-07	0.266573		3.35834e-07	0.205054		3.35834e-07	0.169322		3.35834e-07	0.251971
3.35184e-07	0.26592		3.35184e-07	0.205315		3.35184e-07	0.169504		3.35184e-07	0.252056
3.34536e-07	0.265264		3.34536e-07	0.205609		3.34536e-07	0.169689		3.34536e-07	0.252138
3.33891e-07	0.264614		3.33891e-07	0.205931		3.33891e-07	0.169876		3.33891e-07	0.252213
3.33248e-07	0.264003		3.33248e-07	0.206268		3.33248e-07	0.170071		3.33248e-07	0.252277
3.32607e-07	0.263446		3.32607e-07	0.206605		3.32607e-07	0.170279		3.32607e-07	0.25233
3.31969e-07	0.262915		3.31969e-07	0.206935		3.31969e-07	0.170504		3.31969e-07	0.252374
3.31334e-07	0.26236		3.31334e-07	0.207251		3.31334e-07	0.170749		3.31334e-07	0.252413
3.30701e-07	0.261751		3.30701e-07	0.207549		3.30701e-07	0.171011		3.30701e-07	0.252451
3.3007e-07	0.261103		3.3007e-07	0.207823		3.3007e-07	0.171288		3.3007e-07	0.252491
3.29442e-07	0.260464		3.29442e-07	0.208064		3.29442e-07	0.171575		3.29442e-07	0.252535
3.28816e-07	0.259865		3.28816e-07	0.208266		3.28816e-07	0.171869		3.28816e-07	0.25258
3.28192e-07	0.2593		3.28192e-07	0.208434		3.28192e-07	0.17217		3.28192e-07	0.252624
3.27571e-07	0.258739		3.27571e-07	0.208584		3.27571e-07	0.172482		3.27571e-07	0.252664
3.26952e-07	0.258162		3.26952e-07	0.208739		3.26952e-07	0.172809		3.26952e-07	0.252698
3.26336e-07	0.257579		3.26336e-07	0.208916		3.26336e-07	0.173156		3.26336e-07	0.252726
3.25721e-07	0.257011		3.25721e-07	0.209117		3.25721e-07	0.173526		3.25721e-07	0.252752
3.2511e-07	0.256472		3.2511e-07	0.209325		3.2511e-07	0.173919		3.2511e-07	0.252781
3.245e-07	0.255956		3.245e-07	0.209517		3.245e-07	0.174332		3.245e-07	0.252815
3.23893e-07	0.25545		3.23893e-07	0.209673		3.23893e-07	0.174761		3.23893e-07	0.252857
3.23288e-07	0.254947		3.23288e-07	0.209791		3.23288e-07	0.175204		3.23288e-07	0.252905
3.22685e-07	0.254453		3.22685e-07	0.209891		3.22685e-07	0.175658		3.22685e-07	0.252957
3.22084e-07	0.253976		3.22084e-07	0.210001		3.22084e-07	0.176126		3.22084e-07	0.253009
3.21486e-07	0.253524		3.21486e-07	0.210139		3.21486e-07	0.176611		3.21486e-07	0.253062
3.2089e-07	0.253095		3.2089e-07	0.210304		3.2089e-07	0.177121		3.2089e-07	0.253115
3.20296e-07	0.252685		3.20296e-07	0.210475		3.20296e-07	0.177659		3.20296e-07	0.253175
3.19704e-07	0.25229		3.19704e-07	0.210621		3.19704e-07	0.17823		3.19704e-07	0.25325
3.19115e-07	0.251905		3.19115e-07	0.210726		3.19115e-07	0.178835		3.19115e-07	0.253346
3.18528e-07	0.251536		3.18528e-07	0.210797		3.18528e-07	0.179472		3.18528e-07	0.25347
3.17942e-07	0.2512		3.17942e-07	0.210865		3.17942e-07	0.180142		3.17942e-07	0.253624
3.17359e-07	0.250922		3.17359e-07	0.210967		3.17359e-07	0.180841		3.17359e-07	0.253804
3.16779e-07	0.250723		3.16779e-07	0.211132		3.16779e-07	0.181568		3.16779e-07	0.254002
3.162e-07	0.2506		3.162e-07	0.211365		3.162e-07	0.182322		3.162e-07	0.25421
3.15623e-07	0.250529		3.15623e-07	0.211648		3.15623e-07	0.183101		3.15623e-07	0.254418
3.15049e-07	0.250467		3.15049e-07	0.211948		3.15049e-07	0.183903		3.15049e-07	0.254616
3.14476e-07	0.250375		3.14476e-07	0.212235		3.14476e-07	0.184723		3.14476e-07	0.254802
3.13906e-07	0.250231		3.13906e-07	0.212492		3.13906e-07	0.185557		3.13906e-07	0.254975
3.13337e-07	0.250046		3.13337e-07	0.212711		3.13337e-07	0.186403		3.13337e-07	0.255136
3.12771e-07	0.249851		3.12771e-07	0.212896		3.12771e-07	0.18726		3.12771e-07	0.255291
3.12207e-07	0.249686		3.12207e-07	0.213052		3.12207e-07	0.188129		3.12207e-07	0.255444
3.11645e-07	0.249574		3.11645e-07	0.213187		3.11645e-07	0.189016		3.11645e-07	0.2556
3.11084e-07	0.249502		3.11084e-07	0.213311		3.11084e-07	0.189929		3.11084e-07	0.255763
3.10526e-07	0.249438		3.10526e-07	0.213438		3.10526e-07	0.190873		3.10526e-07	0.255936
3.0997e-07	0.249359		3.0997e-07	0.213578		3.0997e-07	0.191852		3.0997e-07	0.256122
3.09416e-07	0.24927		3.09416e-07	0.213738		3.09416e-07	0.192866		3.09416e-07	0.256323
3.08864e-07	0.249202		3.08864e-07	0.213909		3.08864e-07	0.193911		3.08864e-07	0.256538
3.08314e-07	0.249183		3.08314e-07	0.214074		3.08314e-07	0.194981		3.08314e-07	0.256767
3.07765e-07	0.249207		3.07765e-07	0.214216		3.07765e-07	0.19607		3.07765e-07	0.257006
3.07219e-07	0.249245		3.07219e-07	0.214325		3.07219e-07	0.197172		3.07219e-07	0.257251
3.06675e-07	0.249272		3.06675e-07	0.21441		3.06675e-07	0.198287		3.06675e-07	0.257498
3.06132e-07	0.249296		3.06132e-07	0.214492		3.06132e-07	0.199415		3.06132e-07	0.257744
3.05592e-07	0.249345		3.05592e-07	0.214592		3.05592e-07	0.200562		3.05592e-07	0.25799
3.05053e-07	0.249441		3.05053e-07	0.214718		3.05053e-07	0.201733		3.05053e-07	0.258236
3.04516e-07	0.249572		3.04516e-07	0.214857		3.04516e-07	0.202929		3.04516e-07	0.258489
3.03981e-07	0.24971		3.03981e-07	0.214988		3.03981e-07	0.204151		3.03981e-07	0.258754
3.03448e-07	0.24984		3.03448e-07	0.21509		3.03448e-07	0.205398		3.03448e-07	0.259035
3.02917e-07	0.249976		3.02917e-07	0.215159		3.02917e-07	0.206664		3.02917e-07	0.259335
3.02388e-07	0.250145		3.02388e-07	0.21521		3.02388e-07	0.207946		3.02388e-07	0.259653
3.0186e-07	0.250353		3.0186e-07	0.215268		3.0186e-07	0.209243		3.0186e-07	0.259986
3.01335e-07	0.250585		3.01335e-07	0.21535		3.01335e-07	0.210554		3.01335e-07	0.260329
3.00811e-07	0.250819		3.00811e-07	0.215457		3.00811e-07	0.211883		3.00811e-07	0.260678
3.00289e-07	0.25105		3.00289e-07	0.21557		3.00289e-07	0.213233		3.00289e-07	0.261034
2.99769e-07	0.251297		2.99769e-07	0.215664		2.99769e-07	0.214606		2.99769e-07	0.261396
2.99251e-07	0.251577		2.99251e-07	0.215729		2.99251e-07	0.216002		2.99251e-07	0.261769
2.98734e-07	0.251888		2.98734e-07	0.21577		2.98734e-07	0.217416		2.98734e-07	0.262157
2.98219e-07	0.25221		2.98219e-07	0.215809		2.98219e-07	0.218841		2.98219e-07	0.262561
2.97706e-07	0.252533		2.97706e-07	0.215869		2.97706e-07	0.220269		2.97706e-07	0.262981
2.97195e-07	0.25286		2.97195e-07	0.215957		2.97195e-07	0.221692		2.97195e-07	0.263411
2.96686e-07	0.25321		2.96686e-07	0.21606		2.96686e-07	0.223104		2.96686e-07	0.263844
2.96178e-07	0.253588		2.96178e-07	0.216157		2.96178e-07	0.2245		2.96178e-07	0.264272
2.95672e-07	0.253986		2.95672e-07	0.216231		2.95672e-07	0.22588		2.95672e-07	0.264689
2.95168e-07	0.254389		2.95168e-07	0.216282		2.95168e-07	0.227249		2.95168e-07	0.265094
2.94665e-07	0.254793		2.94665e-07	0.216325		2.94665e-07	0.228608		2.94665e-07	0.26549
2.94164e-07	0.255209		2.94164e-07	0.216385		2.94164e-07	0.229963		2.94164e-07	0.265882
2.93665e-07	0.255647		2.93665e-07	0.216473		2.93665e-07	0.231317		2.93665e-07	0.26628
2.93168e-07	0.256106		2.93168e-07	0.216584		2.93168e-07	0.232671		2.93168e-07	0.266689
2.92672e-07	0.256576		2.92672e-07	0.216699		2.92672e-07	0.234024		2.92672e-07	0.267115
2.92178e-07	0.257047		2.92178e-07	0.216801		2.92178e-07	0.235374		2.92178e-07	0.267555
2.91685e-07	0.257524		2.91685e-07	0.216885		2.91685e-07	0.236715		2.91685e-07	0.268008
2.91195e-07	0.258015		2.91195e-07	0.216961		2.91195e-07	0.238044		2.91195e-07	0.268466
2.90705e-07	0.258524		2.90705e-07	0.21705		2.90705e-07	0.239354		2.90705e-07	0.268924
2.90218e-07	0.259046		2.90218e-07	0.217166		2.90218e-07	0.240642		2.90218e-07	0.269377
2.89732e-07	0.259572		2.89732e-07	0.217309		2.89732e-07	0.241906		2.89732e-07	0.269824
2.89248e-07	0.260102		2.89248e-07	0.217464		2.89248e-07	0.243148		2.89248e-07	0.270266
2.88765e-07	0.260638		2.88765e-07	0.217613		2.88765e-07	0.244368		2.88765e-07	0.270705
2.88284e-07	0.261187		2.88284e-07	0.21775		2.88284e-07	0.24557		2.88284e-07	0.271145
2.87805e-07	0.261747		2.87805e-07	0.21788		2.87805e-07	0.246758		2.87805e-07	0.271589
2.87327e-07	0.262315		2.87327e-07	0.218022		2.87327e-07	0.247933		2.87327e-07	0.272041
2.86851e-07	0.262886		2.86851e-07	0.218189		2.86851e-07	0.249094		2.86851e-07	0.272506
2.86376e-07	0.26346		2.86376e-07	0.218385		2.86376e-07	0.250241		2.86376e-07	0.27299
2.85903e-07	0.264039		2.85903e-07	0.218598		2.85903e-07	0.251368		2.85903e-07	0.273499
2.85432e-07	0.264628		2.85432e-07	0.218812		2.85432e-07	0.252473		2.85432e-07	0.27404
2.84962e-07	0.265224		2.84962e-07	0.219019		2.84962e-07	0.253552		2.84962e-07	0.274622
2.84493e-07	0.265824		2.84493e-07	0.219222		2.84493e-07	0.254605		2.84493e-07	0.275246
2.84026e-07	0.266426		2.84026e-07	0.219434		2.84026e-07	0.255635		2.84026e-07	0.275912
2.83561e-07	0.26703		2.83561e-07	0.219671		2.83561e-07	0.256642		2.83561e-07	0.276614
2.83097e-07	0.267637		2.83097e-07	0.219936		2.83097e-07	0.257628		2.83097e-07	0.277337
2.82635e-07	0.268251		2.82635e-07	0.220221		2.82635e-07	0.25859		2.82635e-07	0.278068
2.82174e-07	0.268872		2.82174e-07	0.220512		2.82174e-07	0.259523		2.82174e-07	0.278789
2.81715e-07	0.269494		2.81715e-07	0.220801		2.81715e-07	0.260419		2.81715e-07	0.279489
2.81257e-07	0.270113		2.81257e-07	0.221088		2.81257e-07	0.261268		2.81257e-07	0.280158
2.808e-07	0.270729		2.808e-07	0.221387		2.808e-07	0.262066		2.808e-07	0.280795
2.80346e-07	0.27135		2.80346e-07	0.221709		2.80346e-07	0.262809		2.80346e-07	0.281406
2.79892e-07	0.271979		2.79892e-07	0.222058		2.79892e-07	0.263503		2.79892e-07	0.282
2.7944e-07	0.272615		2.7944e-07	0.222427		2.7944e-07	0.264158		2.7944e-07	0.28259
2.7899e-07	0.273248		2.7899e-07	0.222803		2.7899e-07	0.264786		2.7899e-07	0.283187
2.78541e-07	0.273874		2.78541e-07	0.223181		2.78541e-07	0.2654		2.78541e-07	0.283802
2.78093e-07	0.274508		2.78093e-07	0.223567		2.78093e-07	0.266009		2.78093e-07	0.284441
2.77647e-07	0.275184		2.77647e-07	0.223983		2.77647e-07	0.266614		2.77647e-07	0.285107
2.77202e-07	0.275933		2.77202e-07	0.224449		2.77202e-07	0.267211		2.77202e-07	0.285799
2.76759e-07	0.276754		2.76759e-07	0.224976		2.76759e-07	0.267791		2.76759e-07	0.286511
2.76317e-07	0.277609		2.76317e-07	0.225554		2.76317e-07	0.268344		2.76317e-07	0.287239
2.75877e-07	0.278438		2.75877e-07	0.226159		2.75877e-07	0.268863		2.75877e-07	0.287975
2.75438e-07	0.279199		2.75438e-07	0.226761		2.75438e-07	0.269346		2.75438e-07	0.288714
2.75e-07	0.279892		2.75e-07	0.227339		2.75e-07	0.269796		2.75e-07	0.289452
2.74564e-07	0.28056		2.74564e-07	0.227893		2.74564e-07	0.270224		2.74564e-07	0.290191
2.74129e-07	0.281253		2.74129e-07	0.228434		2.74129e-07	0.27064		2.74129e-07	0.290935
2.73695e-07	0.281997		2.73695e-07	0.228986		2.73695e-07	0.271054		2.73695e-07	0.291689
2.73263e-07	0.282773		2.73263e-07	0.229564		2.73263e-07	0.27147		2.73263e-07	0.292463
2.72832e-07	0.283545		2.72832e-07	0.230175		2.72832e-07	0.271888		2.72832e-07	0.293262
2.72403e-07	0.284282		2.72403e-07	0.230818		2.72403e-07	0.272305		2.72403e-07	0.29409
2.71975e-07	0.284991		2.71975e-07	0.231483		2.71975e-07	0.272713		2.71975e-07	0.294948
2.71548e-07	0.285705		2.71548e-07	0.232162		2.71548e-07	0.273108		2.71548e-07	0.29583
2.71123e-07	0.286452		2.71123e-07	0.232849		2.71123e-07	0.273485		2.71123e-07	0.296729
2.70699e-07	0.287234		2.70699e-07	0.233542		2.70699e-07	0.273846		2.70699e-07	0.297635
2.70276e-07	0.288024		2.70276e-07	0.234242		2.70276e-07	0.274197		2.70276e-07	0.298544
2.69854e-07	0.28879		2.69854e-07	0.234954		2.69854e-07	0.274546		2.69854e-07	0.299453
2.69434e-07	0.289529		2.69434e-07	0.235682		2.69434e-07	0.274898		2.69434e-07	0.300365
2.69016e-07	0.290269		2.69016e-07	0.236431		2.69016e-07	0.275258		2.69016e-07	0.301285
2.68598e-07	0.291036		2.68598e-07	0.237207		2.68598e-07	0.275627		2.68598e-07	0.302223
2.68182e-07	0.291832		2.68182e-07	0.238006		2.68182e-07	0.276002		2.68182e-07	0.303183
2.67767e-07	0.292631		2.67767e-07	0.238825		2.67767e-07	0.27638		2.67767e-07	0.304168
2.67353e-07	0.293404		2.67353e-07	0.239651		2.67353e-07	0.276754		2.67353e-07	0.305174
2.66941e-07	0.29415		2.66941e-07	0.24048		2.66941e-07	0.277123		2.66941e-07	0.306194
2.6653e-07	0.294896		2.6653e-07	0.24131		2.6653e-07	0.277487		2.6653e-07	0.307219
2.6612e-07	0.295665		2.6612e-07	0.24215		2.6612e-07	0.277847		2.6612e-07	0.308241
2.65711e-07	0.296453		2.65711e-07	0.24301		2.65711e-07	0.278209		2.65711e-07	0.309253
2.65304e-07	0.297231		2.65304e-07	0.243896		2.65304e-07	0.278575		2.65304e-07	0.310258
2.64898e-07	0.297976		2.64898e-07	0.244806		2.64898e-07	0.27895		2.64898e-07	0.311259
2.64493e-07	0.298695		2.64493e-07	0.245728		2.64493e-07	0.279333		2.64493e-07	0.312262
2.6409e-07	0.299415		2.6409e-07	0.24665		2.6409e-07	0.279721		2.6409e-07	0.313273
2.63687e-07	0.300153		2.63687e-07	0.247564		2.63687e-07	0.280111		2.63687e-07	0.314294
2.63286e-07	0.300892		2.63286e-07	0.248476		2.63286e-07	0.280498		2.63286e-07	0.315323
2.62886e-07	0.301605		2.62886e-07	0.249395		2.62886e-07	0.28088		2.62886e-07	0.316352
2.62487e-07	0.302279		2.62487e-07	0.250333		2.62487e-07	0.281255		2.62487e-07	0.317374
2.6209e-07	0.302928		2.6209e-07	0.251291		2.6209e-07	0.281624		2.6209e-07	0.318381
2.61694e-07	0.303576		2.61694e-07	0.252262		2.61694e-07	0.281989		2.61694e-07	0.319367
2.61298e-07	0.304228		2.61298e-07	0.253231		2.61298e-07	0.282352		2.61298e-07	0.320333
2.60905e-07	0.304862		2.60905e-07	0.254187		2.60905e-07	0.282716		2.60905e-07	0.321282
2.60512e-07	0.305455		2.60512e-07	0.255128		2.60512e-07	0.283079		2.60512e-07	0.322219
2.6012e-07	0.306008		2.6012e-07	0.256064		2.6012e-07	0.283439		2.6012e-07	0.32315
2.5973e-07	0.306539		2.5973e-07	0.257007		2.5973e-07	0.283793		2.5973e-07	0.324075
2.59341e-07	0.307063		2.59341e-07	0.257963		2.59341e-07	0.284137		2.59341e-07	0.324992
2.58953e-07	0.307574		2.58953e-07	0.258927		2.58953e-07	0.28447		2.58953e-07	0.325898
2.58566e-07	0.308049		2.58566e-07	0.259886		2.58566e-07	0.284789		2.58566e-07	0.326786
2.5818e-07	0.308476		2.5818e-07	0.260828		2.5818e-07	0.285096		2.5818e-07	0.327649
2.57795e-07	0.308865		2.57795e-07	0.261748		2.57795e-07	0.285392		2.57795e-07	0.328485
2.57412e-07	0.309234		2.57412e-07	0.26265		2.57412e-07	0.285679		2.57412e-07	0.329295
2.5703e-07	0.309588		2.5703e-07	0.263547		2.5703e-07	0.285957		2.5703e-07	0.330081
2.56649e-07	0.309912		2.56649e-07	0.264446		2.56649e-07	0.286226		2.56649e-07	0.33085
2.56269e-07	0.310191		2.56269e-07	0.265348		2.56269e-07	0.286484		2.56269e-07	0.331604
2.5589e-07	0.310424		2.5589e-07	0.266242		2.5589e-07	0.286728		2.5589e-07	0.332346
2.55512e-07	0.310626		2.55512e-07	0.267115		2.55512e-07	0.286956		2.55512e-07	0.333075
2.55135e-07	0.310807		2.55135e-07	0.267962		2.55135e-07	0.287167		2.55135e-07	0.333788
2.5476e-07	0.310966		2.5476e-07	0.268783		2.5476e-07	0.287362		2.5476e-07	0.334481
2.54385e-07	0.311087		2.54385e-07	0.26959		2.54385e-07	0.287543		2.54385e-07	0.335152
2.54012e-07	0.311164		2.54012e-07	0.27039		2.54012e-07	0.287712		2.54012e-07	0.335798
2.53639e-07	0.311204		2.53639e-07	0.271187		2.53639e-07	0.287872		2.53639e-07	0.336423
2.53268e-07	0.31122		2.53268e-07	0.271974		2.53268e-07	0.288023		2.53268e-07	0.337028
2.52898e-07	0.311216		2.52898e-07	0.272742		2.52898e-07	0.288164		2.52898e-07	0.337619
2.52529e-07	0.311187		2.52529e-07	0.273482		2.52529e-07	0.288293		2.52529e-07	0.338198
2.52161e-07	0.311122		2.52161e-07	0.274196		2.52161e-07	0.288409		2.52161e-07	0.338768
2.51794e-07	0.311023		2.51794e-07	0.274891		2.51794e-07	0.288512		2.51794e-07	0.339329
2.51429e-07	0.310898		2.51429e-07	0.275577		2.51429e-07	0.288603		2.51429e-07	0.339881
2.51064e-07	0.310755		2.51064e-07	0.276259		2.51064e-07	0.288687		2.51064e-07	0.340422
2.507e-07	0.310602		2.507e-07	0.276935		2.507e-07	0.288771		2.507e-07	0.340953
2.50338e-07	0.310446		2.50338e-07	0.277602		2.50338e-07	0.288862		2.50338e-07	0.341477
2.49976e-07	0.310297		2.49976e-07	0.278253		2.49976e-07	0.288966		2.49976e-07	0.341996
2.49615e-07	0.310157		2.49615e-07	0.27889		2.49615e-07	0.289084		2.49615e-07	0.342514
2.49256e-07	0.310016		2.49256e-07	0.279517		2.49256e-07	0.289216		2.49256e-07	0.343033
2.48897e-07	0.309851		2.48897e-07	0.280141		2.48897e-07	0.289358		2.48897e-07	0.343555
2.4854e-07	0.309642		2.4854e-07	0.280759		2.4854e-07	0.289505		2.4854e-07	0.344079
2.48184e-07	0.30939		2.48184e-07	0.281367		2.48184e-07	0.289649		2.48184e-07	0.344601
2.47828e-07	0.309121		2.47828e-07	0.281956		2.47828e-07	0.289786		2.47828e-07	0.345116
2.47474e-07	0.308862		2.47474e-07	0.282521		2.47474e-07	0.289911		2.47474e-07	0.345619
2.4712e-07	0.308625		2.4712e-07	0.283064		2.4712e-07	0.290021		2.4712e-07	0.346106
2.46768e-07	0.308395		2.46768e-07	0.283598		2.46768e-07	0.290114		2.46768e-07	0.346574
2.46417e-07	0.308153		2.46417e-07	0.284136		2.46417e-07	0.290193		2.46417e-07	0.347025
2.46066e-07	0.307891		2.46066e-07	0.284686		2.46066e-07	0.290259		2.46066e-07	0.347459
2.45717e-07	0.307622		2.45717e-07	0.285248		2.45717e-07	0.290315		2.45717e-07	0.34788
2.45369e-07	0.307367		2.45369e-07	0.285812		2.45369e-07	0.290369		2.45369e-07	0.348294
2.45021e-07	0.307134		2.45021e-07	0.286369		2.45021e-07	0.290426		2.45021e-07	0.348705
2.44675e-07	0.306916		2.44675e-07	0.286911		2.44675e-07	0.290494		2.44675e-07	0.349117
2.44329e-07	0.306701		2.44329e-07	0.287442		2.44329e-07	0.290581		2.44329e-07	0.349532
2.43985e-07	0.306484		2.43985e-07	0.287973		2.43985e-07	0.29069		2.43985e-07	0.349953
2.43641e-07	0.306274		2.43641e-07	0.288517		2.43641e-07	0.29082		2.43641e-07	0.350378
2.43299e-07	0.306089		2.43299e-07	0.289086		2.43299e-07	0.290969		2.43299e-07	0.350805
2.42957e-07	0.305941		2.42957e-07	0.289683		2.42957e-07	0.291128		2.42957e-07	0.351232
2.42617e-07	0.305832		2.42617e-07	0.290309		2.42617e-07	0.291289		2.42617e-07	0.351653
2.42277e-07	0.305753		2.42277e-07	0.290962		2.42277e-07	0.291444		2.42277e-07	0.352068
2.41938e-07	0.30569		2.41938e-07	0.291634		2.41938e-07	0.291592		2.41938e-07	0.352472
2.41601e-07	0.305628		2.41601e-07	0.29232		2.41601e-07	0.291735		2.41601e-07	0.352867
2.41264e-07	0.305559		2.41264e-07	0.293008		2.41264e-07	0.291878		2.41264e-07	0.353253
2.40928e-07	0.30548		2.40928e-07	0.293686		2.40928e-07	0.292033		2.40928e-07	0.353634
2.40593e-07	0.305403		2.40593e-07	0.29434		2.40593e-07	0.292205		2.40593e-07	0.354013
2.40259e-07	0.305342		2.40259e-07	0.294966		2.40259e-07	0.292401		2.40259e-07	0.354392
2.39926e-07	0.305312		2.39926e-07	0.295569		2.39926e-07	0.292617		2.39926e-07	0.354773
2.39594e-07	0.305318		2.39594e-07	0.296165		2.39594e-07	0.292848		2.39594e-07	0.355156
2.39263e-07	0.305346		2.39263e-07	0.296774		2.39263e-07	0.293084		2.39263e-07	0.355536
2.38932e-07	0.305382		2.38932e-07	0.297409		2.38932e-07	0.293314		2.38932e-07	0.355911
2.38603e-07	0.305417		2.38603e-07	0.298071		2.38603e-07	0.293535		2.38603e-07	0.356276
2.38274e-07	0.305458		2.38274e-07	0.298748		2.38274e-07	0.293743		2.38274e-07	0.356628
2.37947e-07	0.305523		2.37947e-07	0.299419		2.37947e-07	0.293945		2.37947e-07	0.356967
2.3762e-07	0.305622		2.3762e-07	0.300068		2.3762e-07	0.294148		2.3762e-07	0.357293
2.37294e-07	0.30575		2.37294e-07	0.300688		2.37294e-07	0.294359		2.37294e-07	0.357609
2.36969e-07	0.305889		2.36969e-07	0.301291		2.36969e-07	0.294583		2.36969e-07	0.357915
2.36645e-07	0.306025		2.36645e-07	0.301893		2.36645e-07	0.294819		2.36645e-07	0.358216
2.36322e-07	0.306166		2.36322e-07	0.302513		2.36322e-07	0.295062		2.36322e-07	0.358511
2.36e-07	0.306338		2.36e-07	0.303156		2.36e-07	0.295303		2.36e-07	0.358799
2.35679e-07	0.306562		2.35679e-07	0.303818		2.35679e-07	0.295534		2.35679e-07	0.359077
2.35358e-07	0.306836		2.35358e-07	0.304481		2.35358e-07	0.295749		2.35358e-07	0.359342
2.35038e-07	0.307136		2.35038e-07	0.305128		2.35038e-07	0.295947		2.35038e-07	0.359591
2.3472e-07	0.307432		2.3472e-07	0.305751		2.3472e-07	0.296133		2.3472e-07	0.35982
2.34402e-07	0.307706		2.34402e-07	0.306348		2.34402e-07	0.296311		2.34402e-07	0.360029
2.34085e-07	0.307962		2.34085e-07	0.306925		2.34085e-07	0.29649		2.34085e-07	0.360218
2.33769e-07	0.308214		2.33769e-07	0.30749		2.33769e-07	0.296671		2.33769e-07	0.360389
2.33453e-07	0.308475		2.33453e-07	0.308045		2.33453e-07	0.296854		2.33453e-07	0.360542
2.33139e-07	0.30875		2.33139e-07	0.308588		2.33139e-07	0.297035		2.33139e-07	0.36068
2.32825e-07	0.309039		2.32825e-07	0.309111		2.32825e-07	0.297206		2.32825e-07	0.360803
2.32512e-07	0.309339		2.32512e-07	0.309609		2.32512e-07	0.297363		2.32512e-07	0.360908
2.322e-07	0.309643		2.322e-07	0.310081		2.322e-07	0.297501		2.322e-07	0.360994
2.31889e-07	0.30994		2.31889e-07	0.310534		2.31889e-07	0.29762		2.31889e-07	0.361058
2.31579e-07	0.310227		2.31579e-07	0.310972		2.31579e-07	0.297723		2.31579e-07	0.361097
2.31269e-07	0.310509		2.31269e-07	0.3114		2.31269e-07	0.297817		2.31269e-07	0.361109
2.30961e-07	0.310798		2.30961e-07	0.311816		2.30961e-07	0.297904		2.30961e-07	0.361094
2.30653e-07	0.3111		2.30653e-07	0.312213		2.30653e-07	0.297988		2.30653e-07	0.361052
2.30346e-07	0.31141		2.30346e-07	0.312583		2.30346e-07	0.298067		2.30346e-07	0.360984
2.3004e-07	0.311709		2.3004e-07	0.312922		2.3004e-07	0.298138		2.3004e-07	0.360894
2.29735e-07	0.311987		2.29735e-07	0.313231		2.29735e-07	0.298197		2.29735e-07	0.360781
2.2943e-07	0.312251		2.2943e-07	0.313516		2.2943e-07	0.298238		2.2943e-07	0.360647
2.29126e-07	0.312517		2.29126e-07	0.313785		2.29126e-07	0.298261		2.29126e-07	0.360492
2.28823e-07	0.312793		2.28823e-07	0.314041		2.28823e-07	0.298266		2.28823e-07	0.360313
2.28521e-07	0.313069		2.28521e-07	0.314282		2.28521e-07	0.298257		2.28521e-07	0.36011
2.2822e-07	0.313328		2.2822e-07	0.314502		2.2822e-07	0.298237		2.2822e-07	0.359879
2.27919e-07	0.31356		2.27919e-07	0.314693		2.27919e-07	0.29821		2.27919e-07	0.359621
2.27619e-07	0.313777		2.27619e-07	0.314852		2.27619e-07	0.298176		2.27619e-07	0.359337
2.2732e-07	0.313995		2.2732e-07	0.314979		2.2732e-07	0.298135		2.2732e-07	0.359029
2.27022e-07	0.314218		2.27022e-07	0.315082		2.27022e-07	0.298084		2.27022e-07	0.358699
2.26725e-07	0.314433		2.26725e-07	0.315169		2.26725e-07	0.298021		2.26725e-07	0.358353
2.26428e-07	0.31462		2.26428e-07	0.315243		2.26428e-07	0.297944		2.26428e-07	0.357993
2.26132e-07	0.314778		2.26132e-07	0.315303		2.26132e-07	0.297854		2.26132e-07	0.35762
2.25837e-07	0.31492		2.25837e-07	0.315342		2.25837e-07	0.297753		2.25837e-07	0.357234
2.25543e-07	0.315062		2.25543e-07	0.315353		2.25543e-07	0.297644		2.25543e-07	0.356835
2.25249e-07	0.315204		2.25249e-07	0.315332		2.25249e-07	0.29753		2.25249e-07	0.356421
2.24957e-07	0.315329		2.24957e-07	0.315281		2.24957e-07	0.297414		2.24957e-07	0.355992
2.24665e-07	0.315422		2.24665e-07	0.315208		2.24665e-07	0.297297		2.24665e-07	0.355551
2.24373e-07	0.31549		2.24373e-07	0.315124		2.24373e-07	0.297178		2.24373e-07	0.355101
2.24083e-07	0.315556		2.24083e-07	0.315037		2.24083e-07	0.297055		2.24083e-07	0.354647
2.23793e-07	0.315647		2.23793e-07	0.314954		2.23793e-07	0.296925		2.23793e-07	0.354193
2.23504e-07	0.315765		2.23504e-07	0.314873		2.23504e-07	0.296787		2.23504e-07	0.353742
2.23216e-07	0.315889		2.23216e-07	0.314792		2.23216e-07	0.296639		2.23216e-07	0.353295
2.22928e-07	0.315989		2.22928e-07	0.314708		2.22928e-07	0.296483		2.22928e-07	0.35285
2.22642e-07	0.316044		2.22642e-07	0.314616		2.22642e-07	0.29632		2.22642e-07	0.352404
2.22355e-07	0.316052		2.22355e-07	0.314512		2.22355e-07	0.296153		2.22355e-07	0.351954
2.2207e-07	0.316023		2.2207e-07	0.314388		2.2207e-07	0.295984		2.2207e-07	0.351498
2.21786e-07	0.31597		2.21786e-07	0.314237		2.21786e-07	0.295815		2.21786e-07	0.351037
2.21502e-07	0.315904		2.21502e-07	0.314055		2.21502e-07	0.295649		2.21502e-07	0.350576
2.21219e-07	0.315833		2.21219e-07	0.313844		2.21219e-07	0.295487		2.21219e-07	0.350122
2.20936e-07	0.315757		2.20936e-07	0.313613		2.20936e-07	0.295328		2.20936e-07	0.349681
2.20654e-07	0.315669		2.20654e-07	0.31338		2.20654e-07	0.295175		2.20654e-07	0.349259
2.20374e-07	0.315559		2.20374e-07	0.313158		2.20374e-07	0.295026		2.20374e-07	0.348858
2.20093e-07	0.315419		2.20093e-07	0.312953		2.20093e-07	0.294882		2.20093e-07	0.348477
2.19814e-07	0.315253		2.19814e-07	0.312761		2.19814e-07	0.294743		2.19814e-07	0.34811
2.19535e-07	0.315077		2.19535e-07	0.312565		2.19535e-07	0.294611		2.19535e-07	0.347752
2.19257e-07	0.314904		2.19257e-07	0.312352		2.19257e-07	0.294488		2.19257e-07	0.347398
2.18979e-07	0.314732		2.18979e-07	0.312112		2.18979e-07	0.294374		2.18979e-07	0.347043
2.18703e-07	0.314546		2.18703e-07	0.311853		2.18703e-07	0.294274		2.18703e-07	0.34669
2.18427e-07	0.31433		2.18427e-07	0.31159		2.18427e-07	0.29419		2.18427e-07	0.346341
2.18151e-07	0.314086		2.18151e-07	0.311341		2.18151e-07	0.294123		2.18151e-07	0.346003
2.17877e-07	0.313831		2.17877e-07	0.311114		2.17877e-07	0.294075		2.17877e-07	0.345679
2.17603e-07	0.313582		2.17603e-07	0.310904		2.17603e-07	0.294043		2.17603e-07	0.345372
2.17329e-07	0.313341		2.17329e-07	0.310696		2.17329e-07	0.294027		2.17329e-07	0.34508
2.17057e-07	0.313087		2.17057e-07	0.310472		2.17057e-07	0.294022		2.17057e-07	0.344798
2.16785e-07	0.312802		2.16785e-07	0.310226		2.16785e-07	0.294023		2.16785e-07	0.344517
2.16514e-07	0.312485		2.16514e-07	0.309964		2.16514e-07	0.294024		2.16514e-07	0.344229
2.16243e-07	0.312157		2.16243e-07	0.309701		2.16243e-07	0.294022		2.16243e-07	0.343923
2.15973e-07	0.311839		2.15973e-07	0.309451		2.15973e-07	0.294013		2.15973e-07	0.343596
2.15704e-07	0.311528		2.15704e-07	0.309218		2.15704e-07	0.293997		2.15704e-07	0.343243
2.15436e-07	0.311199		2.15436e-07	0.308992		2.15436e-07	0.293974		2.15436e-07	0.342866
2.15168e-07	0.310831		2.15168e-07	0.308757		2.15168e-07	0.293947		2.15168e-07	0.342465
2.14901e-07	0.310431		2.14901e-07	0.3085		2.14901e-07	0.29392		2.14901e-07	0.342045
2.14634e-07	0.310021		2.14634e-07	0.308217		2.14634e-07	0.293898		2.14634e-07	0.341608
2.14368e-07	0.309621		2.14368e-07	0.307916		2.14368e-07	0.293882		2.14368e-07	0.341155
2.14103e-07	0.309219		2.14103e-07	0.307612		2.14103e-07	0.293873		2.14103e-07	0.340686
2.13839e-07	0.308785		2.13839e-07	0.307312		2.13839e-07	0.293868		2.13839e-07	0.340201
2.13575e-07	0.308303		2.13575e-07	0.307014		2.13575e-07	0.293864		2.13575e-07	0.339695
2.13311e-07	0.307788		2.13311e-07	0.306705		2.13311e-07	0.293854		2.13311e-07	0.339165
2.13049e-07	0.307267		2.13049e-07	0.30637		2.13049e-07	0.293831		2.13049e-07	0.338606
2.12787e-07	0.30675		2.12787e-07	0.306002		2.12787e-07	0.293791		2.12787e-07	0.338014
2.12526e-07	0.306215		2.12526e-07	0.305601		2.12526e-07	0.293729		2.12526e-07	0.337383
2.12265e-07	0.305633		2.12265e-07	0.305176		2.12265e-07	0.293647		2.12265e-07	0.336712
2.12005e-07	0.304997		2.12005e-07	0.304737		2.12005e-07	0.293545		2.12005e-07	0.336
2.11746e-07	0.30433		2.11746e-07	0.304287		2.11746e-07	0.293428		2.11746e-07	0.335248
2.11487e-07	0.303658		2.11487e-07	0.303819		2.11487e-07	0.293297		2.11487e-07	0.33446
2.11229e-07	0.302979		2.11229e-07	0.303321		2.11229e-07	0.293154		2.11229e-07	0.333642
2.10971e-07	0.302262		2.10971e-07	0.302784		2.10971e-07	0.292997		2.10971e-07	0.332798
2.10714e-07	0.301484		2.10714e-07	0.302207		2.10714e-07	0.292821		2.10714e-07	0.331931
2.10458e-07	0.300654		2.10458e-07	0.301593		2.10458e-07	0.292619		2.10458e-07	0.331042
2.10202e-07	0.299803		2.10202e-07	0.300952		2.10202e-07	0.292384		2.10202e-07	0.330127
2.09947e-07	0.298947		2.09947e-07	0.300288		2.09947e-07	0.292111		2.09947e-07	0.329183
2.09693e-07	0.298069		2.09693e-07	0.299598		2.09693e-07	0.291797		2.09693e-07	0.328203
2.09439e-07	0.297137		2.09439e-07	0.298875		2.09439e-07	0.291442		2.09439e-07	0.327184
2.09186e-07	0.29614		2.09186e-07	0.298112		2.09186e-07	0.291052		2.09186e-07	0.326127
2.08934e-07	0.295104		2.08934e-07	0.297306		2.08934e-07	0.290633		2.08934e-07	0.325034
2.08682e-07	0.294057		2.08682e-07	0.296463		2.08682e-07	0.29019		2.08682e-07	0.323915
2.0843e-07	0.293		2.0843e-07	0.295588		2.0843e-07	0.289727		2.0843e-07	0.322779
2.0818e-07	0.291908		2.0818e-07	0.294689		2.0818e-07	0.289246		2.0818e-07	0.321635
2.0793e-07	0.290756		2.0793e-07	0.293766		2.0793e-07	0.288746		2.0793e-07	0.320488
2.0768e-07	0.289554		2.0768e-07	0.292815		2.0768e-07	0.288223		2.0768e-07	0.319342
2.07431e-07	0.288332		2.07431e-07	0.291833		2.07431e-07	0.287673		2.07431e-07	0.318193
2.07183e-07	0.28711		2.07183e-07	0.290817		2.07183e-07	0.287094		2.07183e-07	0.317036
2.06935e-07	0.285873		2.06935e-07	0.28977		2.06935e-07	0.286486		2.06935e-07	0.315866
2.06688e-07	0.284592		2.06688e-07	0.288698		2.06688e-07	0.28585		2.06688e-07	0.314682
2.06441e-07	0.28326		2.06441e-07	0.287609		2.06441e-07	0.285192		2.06441e-07	0.313484
2.06195e-07	0.281901		2.06195e-07	0.286504		2.06195e-07	0.284516		2.06195e-07	0.312277
2.0595e-07	0.280543		2.0595e-07	0.285383		2.0595e-07	0.283828		2.0595e-07	0.311071
2.05705e-07	0.27919		2.05705e-07	0.284246		2.05705e-07	0.28313		2.05705e-07	0.309874
2.05461e-07	0.277818		2.05461e-07	0.283092		2.05461e-07	0.282426		2.05461e-07	0.308693
2.05217e-07	0.276409		2.05217e-07	0.281925		2.05217e-07	0.281714		2.05217e-07	0.307531
2.04974e-07	0.274972		2.04974e-07	0.28075		2.04974e-07	0.280996		2.04974e-07	0.306387
2.04732e-07	0.273536		2.04732e-07	0.279571		2.04732e-07	0.280271		2.04732e-07	0.305257
2.0449e-07	0.272117		2.0449e-07	0.27839		2.0449e-07	0.27954		2.0449e-07	0.304136
2.04249e-07	0.270704		2.04249e-07	0.27721		2.04249e-07	0.278805		2.04249e-07	0.303023
2.04008e-07	0.26927		2.04008e-07	0.276029		2.04008e-07	0.278069		2.04008e-07	0.301915
2.03768e-07	0.267814		2.03768e-07	0.274849		2.03768e-07	0.277335		2.03768e-07	0.300815
2.03528e-07	0.266357		2.03528e-07	0.273672		2.03528e-07	0.276607		2.03528e-07	0.299729
2.03289e-07	0.264923		2.03289e-07	0.272502		2.03289e-07	0.275885		2.03289e-07	0.298662
2.0305e-07	0.263514		2.0305e-07	0.271344		2.0305e-07	0.275174		2.0305e-07	0.297617
2.02812e-07	0.262108		2.02812e-07	0.270199		2.02812e-07	0.274472		2.02812e-07	0.296597
2.02575e-07	0.260692		2.02575e-07	0.269068		2.02575e-07	0.273782		2.02575e-07	0.295599
2.02338e-07	0.259274		2.02338e-07	0.267951		2.02338e-07	0.273104		2.02338e-07	0.29462
2.02102e-07	0.257881		2.02102e-07	0.26685		2.02102e-07	0.27244		2.02102e-07	0.293657
2.01866e-07	0.256522		2.01866e-07	0.265766		2.01866e-07	0.27179		2.01866e-07	0.292707
2.01631e-07	0.255184		2.01631e-07	0.264701		2.01631e-07	0.271156		2.01631e-07	0.29177
2.01396e-07	0.253848		2.01396e-07	0.263656		2.01396e-07	0.27054		2.01396e-07	0.290847
2.01162e-07	0.25251		2.01162e-07	0.262629		2.01162e-07	0.269942		2.01162e-07	0.289941
2.00929e-07	0.251189		2.00929e-07	0.261622		2.00929e-07	0.269362		2.00929e-07	0.289057
2.00696e-07	0.249909		2.00696e-07	0.260636		2.00696e-07	0.268803		2.00696e-07	0.288195
2.00463e-07	0.248678		2.00463e-07	0.25968		2.00463e-07	0.268262		2.00463e-07	0.287355
2.00231e-07	0.247495		2.00231e-07	0.258764		2.00231e-07	0.267741		2.00231e-07	0.286534
2e-07	0.246358		2e-07	0.257895		2e-07	0.267235		2e-07	0.285727

## Sheet: Fig. 4c
PDMS 05
	Abs(E)^2	vs	position,	x=3.30872e-24(m),			lambda=3.65634e-07(m)			(113,33)
z(nm)	-176.336	-163.777	-152.703	-142.938	-133.608	-124.998	-116.387	-107.777	-99.1663	-90.5559	-81.9454	-73.3349	-64.7245	-56.114	-47.5035	-38.8931	-30.2826	-21.6721	-13.0617	-4.4512	4.15926	12.7697	21.3802	29.9907	38.6011	49.9564	63.1234	78.0984	97.847	117.596	137.344	157.093	176.842
y(nm)
-500	0.0147762	0.0113726	0.00932258	0.00922306	0.0119323	0.0179292	0.0102362	0.0114774	0.0131381	0.0232091	0.0943826	0.0240958	0.0302414	0.0531271	0.108484	1.21597	13.3666	1.31169	2.61015	3.19263	1.14473	1.08544	2.91221	1.47505	1.33117	1.59512	2.0203	2.42622	2.62274	2.33083	1.65569	0.874825	0.315505
-491.071	0.0148823	0.0110807	0.00854363	0.00808056	0.0119707	0.0282303	0.0162743	0.0427299	0.0262332	0.111727	0.117211	0.0396913	0.0156516	0.0155793	0.0500126	0.366838	3.12823	2.85754	1.38636	1.81551	1.05155	2.41465	1.62444	1.29757	1.33503	1.63491	2.06696	2.47314	2.66406	2.36176	1.67373	0.880102	0.310738
-482.143	0.0152283	0.0112379	0.00834418	0.00720947	0.00962689	0.0238879	0.124816	0.155007	0.132399	0.102102	0.123942	0.0165804	0.0370899	0.0729762	0.27894	0.237909	0.656466	0.967117	2.01625	2.79309	2.87625	1.55327	1.20247	1.16369	1.31404	1.65747	2.1022	2.51121	2.69873	2.38806	1.68901	0.88421	0.305997
-473.214	0.0156652	0.0117037	0.0086478	0.00680431	0.00643826	0.00979906	0.0548154	0.180085	0.0539535	0.132925	0.0798601	0.0667086	0.162791	0.0875234	0.104692	0.223222	0.21808	0.479426	0.941921	1.37014	1.39829	1.07758	0.998122	1.08855	1.29656	1.6693	2.12608	2.53944	2.72577	2.40902	1.70111	0.886977	0.301293
-464.286	0.0160652	0.0123378	0.00939842	0.00737649	0.00586328	0.00452232	0.00334337	0.0131961	0.0064646	0.0199973	0.0308846	0.0250943	0.0362947	0.0927708	0.0336074	0.0794822	0.172379	0.386603	0.709886	0.968138	1.00417	0.910639	0.929079	1.05711	1.28504	1.67259	2.13879	2.55729	2.74459	2.42417	1.70973	0.888286	0.296649
-455.357	0.0163347	0.0129913	0.0103804	0.00875368	0.00834837	0.010103	0.0053113	0.0060528	0.00549813	0.00787121	0.00567823	0.0425325	0.0127792	0.0147866	0.0457911	0.0806319	0.177697	0.43158	0.911425	1.06514	1.1988	0.959538	0.994409	1.06981	1.28137	1.66895	2.14095	2.56479	2.75491	2.43324	1.71471	0.888091	0.292105
-446.429	0.016435	0.0135567	0.0112668	0.00976701	0.00974619	0.0164125	0.010855	0.0128751	0.0109853	0.0155738	0.0505389	0.0154447	0.0148679	0.0250883	0.0729955	0.289152	0.359172	0.710288	0.419598	0.492948	0.604758	1.19029	1.52639	1.18324	1.2997	1.66213	2.13396	2.56247	2.75689	2.43625	1.71603	0.886404	0.287717
-437.5	0.016394	0.0140681	0.0122034	0.0110035	0.0113929	0.0186007	0.0674128	0.0513709	0.0597835	0.0605452	0.00529408	0.0238497	0.0448207	0.0402432	0.13937	0.746322	3.00465	0.277714	0.0972141	0.0957848	0.112913	0.348818	1.13111	1.67989	1.37201	1.65686	2.1197	2.5513	2.75099	2.43343	1.71383	0.883319	0.283554
-428.571	0.0162773	0.0145979	0.0133212	0.0127206	0.0138265	0.0201081	0.0435649	0.127974	0.119821	0.0364078	0.00818497	0.0294386	0.267939	0.0975163	0.298464	2.04293	4.69592	0.20756	0.113368	0.123216	0.0835881	0.126296	0.664776	1.613	1.40491	1.64791	2.09939	2.53244	2.73795	2.42522	1.70836	0.878979	0.27971
-419.643	0.0161527	0.0151862	0.0146324	0.0149625	0.0178037	0.0271268	0.0532378	0.113117	0.124165	0.0695043	0.0424978	0.042827	0.0815625	0.0932468	0.285393	1.92189	0.759848	0.109568	0.200044	0.125089	0.0956825	0.114487	0.589872	1.58158	1.40545	1.63168	2.07365	2.50696	2.71864	2.4122	1.69996	0.873589	0.276284
-410.714	0.0160658	0.0158042	0.0159742	0.017416	0.0233062	0.0416565	0.0958983	0.290767	0.373836	0.148834	0.0773701	0.0194525	0.108474	0.199411	0.4587	0.604105	0.294494	0.115048	0.0922327	0.119521	0.101826	0.130924	0.915082	1.91042	1.43054	1.60933	2.04217	2.47563	2.694	2.39509	1.6891	0.86739	0.273385
-401.786	0.0160395	0.0163738	0.0170294	0.0191878	0.0283996	0.0635723	0.224669	0.235425	0.248247	0.399325	0.221709	0.104449	0.083771	0.099791	0.133013	0.138984	0.30107	0.273097	0.214645	0.26096	0.312147	0.817769	1.83773	1.36723	1.30391	1.56398	2.00299	2.43894	2.66498	2.37464	1.67625	0.860645	0.271124
-392.857	0.0160965	0.0168656	0.0175913	0.019084	0.026095	0.0551705	0.185193	0.291803	0.351409	0.759631	1.08877	0.505553	0.178683	0.0899375	0.120744	0.115348	0.27592	1.42744	5.05062	5.72955	4.98937	2.50962	1.32363	1.129	1.20642	1.50954	1.95631	2.39754	2.63259	2.35168	1.66193	0.853632	0.269614
-383.929	0.0162768	0.0173889	0.0180664	0.0184486	0.0214821	0.0407103	0.11773	0.215639	0.532034	0.459168	0.796418	0.311355	0.108328	0.063363	0.68574	0.219116	0.290844	0.624926	1.60489	2.03337	1.95472	1.29615	1.01848	0.991274	1.12242	1.44654	1.90287	2.35258	2.59796	2.32703	1.64666	0.84662	0.268951
-375	0.0166108	0.0180959	0.0191591	0.0200012	0.0251504	0.0681727	0.0326628	0.025926	0.0492015	0.319022	0.247785	0.0771522	0.0614275	0.0726963	0.179039	0.212206	0.438908	0.538083	0.880527	1.49217	1.57177	1.1915	0.950583	0.916881	1.0471	1.37808	1.84536	2.30594	2.56238	2.30153	1.63094	0.839864	0.269219
-366.071	0.017082	0.0190063	0.0213389	0.0278541	0.0820878	0.10438	0.0316419	0.0202486	0.0197883	0.0684728	0.104971	0.0565358	0.0526516	0.0713433	0.120246	0.283924	0.694702	1.07953	1.81859	5.03026	4.49346	2.08367	1.19493	0.932712	0.993653	1.31194	1.78834	2.26019	2.5272	2.27596	1.61522	0.833582	0.270487
-357.143	0.0176094	0.0198607	0.0237729	0.0389631	0.171031	0.0488257	0.0555918	0.0301403	0.0220694	0.0849808	0.0722726	0.0629309	0.0600974	0.0792627	0.139298	0.544157	2.98803	2.00677	4.90066	14.5733	7.57343	4.89679	1.89402	1.05685	0.968986	1.25536	1.73689	2.21805	2.49372	2.25101	1.59988	0.82796	0.272799
-348.214	0.0180878	0.0201442	0.023383	0.0319125	0.0664708	0.230686	0.0735596	0.0561959	0.0344812	0.166199	0.730754	0.142845	0.0737057	0.081715	0.141387	0.350533	1.29857	2.91136	12.9727	13.0427	10.8439	7.1657	2.49067	1.14937	0.946882	1.21048	1.6951	2.18184	2.46297	2.22723	1.58522	0.823134	0.276176
-339.286	0.0185093	0.019982	0.0218068	0.025536	0.0368199	0.0732049	0.17926	0.211686	0.18585	0.100352	0.126927	0.143142	0.0898515	0.234579	0.606476	0.350904	1.17909	3.47045	16.0723	14.6888	10.5112	7.56549	2.28792	1.06713	0.902469	1.17739	1.66529	2.15287	2.43556	2.20496	1.57144	0.819191	0.280614
-330.357	0.0189396	0.0197108	0.0201636	0.0208297	0.024249	0.0383673	0.0926469	0.0739462	0.0556942	0.07604	0.06774	0.233565	0.294256	0.918547	1.07134	1.28664	0.972319	2.29292	6.99328	7.0449	5.89277	2.86257	1.33831	0.838569	0.839033	1.15638	1.64751	2.13114	2.41156	2.18432	1.55866	0.816176	0.286082
-321.429	0.0194626	0.0196976	0.0195059	0.0194916	0.0244782	0.0517935	0.0203616	0.04202	0.0403204	0.0430819	0.344488	0.296822	0.253618	0.0917231	1.6613	1.48554	0.81659	1.19592	1.98425	2.11081	1.78375	1.16956	0.780073	0.678546	0.800576	1.15126	1.6402	2.1155	2.39059	2.16525	1.54689	0.814081	0.292532
-312.5	0.0201109	0.0201167	0.0204477	0.0225576	0.0324159	0.0646472	0.0237634	0.0253291	0.0276107	0.177477	0.40717	0.623658	0.0574162	0.0588806	0.311361	0.303843	0.797615	0.870799	1.25085	2.23191	1.42829	0.771723	0.597917	0.624797	0.796709	1.159	1.63968	2.10395	2.37192	2.14754	1.53608	0.812864	0.299887
-303.571	0.0208238	0.0206927	0.0221489	0.0289163	0.0543294	0.149296	0.0368876	0.0323959	0.0438058	0.0415603	0.339161	0.362381	0.346092	0.0946841	0.266625	0.655381	0.738525	1.55296	1.6791	0.89465	1.42178	1.19951	0.649757	0.642527	0.814169	1.17186	1.64136	2.09422	2.35472	2.13093	1.52613	0.812447	0.308053
-294.643	0.0215141	0.0209122	0.0221965	0.028452	0.0469944	0.0888175	0.157644	0.0696095	0.071634	0.100517	0.152555	0.690064	0.560306	0.749858	0.998882	0.943545	2.90816	0.592531	0.243881	0.524887	0.271606	0.353414	0.784217	0.687211	0.835031	1.18198	1.64132	2.0844	2.33824	2.11512	1.51693	0.812733	0.31691
-285.714	0.0221917	0.0207864	0.0209234	0.0247362	0.0359601	0.058197	0.0931553	0.157901	0.137019	0.103268	0.157336	0.395739	1.21833	1.26757	1.61058	3.31491	0.820841	0.799025	0.277536	0.145772	0.0992631	0.0931036	0.347845	0.795595	0.852862	1.18508	1.63743	2.07337	2.32196	2.0999	1.50832	0.813596	0.326331
-276.786	0.0229395	0.0206079	0.0192829	0.0205599	0.0268407	0.0403877	0.0632361	0.0935519	0.109721	0.145124	0.283086	0.685041	0.758426	0.598043	0.613033	0.895998	0.692315	0.152374	0.11473	0.0785697	0.0665499	0.0673999	0.198666	0.657992	0.833533	1.17932	1.62958	2.06084	2.30565	2.08509	1.5002	0.814905	0.336155
-267.857	0.0238449	0.0206785	0.0179962	0.0170666	0.0196868	0.0280672	0.0448963	0.0718789	0.102243	0.18728	0.524573	1.45709	0.713718	0.512077	0.638484	1.49285	0.438915	0.306861	0.117265	0.064587	0.0624209	0.0940777	0.389158	0.632906	0.824811	1.17112	1.6194	2.0473	2.28934	2.07059	1.49243	0.816511	0.346223
-258.929	0.0249467	0.021186	0.0175164	0.0149373	0.0146355	0.0183429	0.0275161	0.0416767	0.0800738	0.241623	0.955514	0.341174	0.176471	0.0943682	0.177675	0.265419	0.828916	0.191181	0.17757	0.0493242	0.0434665	0.0798094	0.318277	0.700959	0.817167	1.16146	1.60854	2.03352	2.27316	2.05637	1.48491	0.818261	0.35635
-250	0.0262105	0.0221438	0.0180043	0.0147308	0.0131517	0.0141724	0.0180588	0.0285663	0.0825449	0.497766	0.423908	0.158841	0.0404974	0.0113135	0.026955	0.109136	0.120985	0.121571	1.89077	0.501005	0.19301	0.247581	0.528062	0.603988	0.798919	1.15295	1.59859	2.02029	2.2573	2.04239	1.47751	0.819994	0.366345
-241.071	0.0275447	0.0233784	0.01912	0.0159648	0.0153114	0.0188148	0.0266529	0.0369499	0.0787824	0.480933	0.41579	0.816961	0.118002	0.0160008	0.0301096	0.140743	0.290701	1.70572	1.07004	1.20541	0.617905	0.514182	0.478795	0.587716	0.789694	1.14595	1.59	2.00799	2.24187	2.02859	1.47013	0.821547	0.376012
-232.143	0.0288603	0.0246873	0.0203612	0.0176127	0.0197385	0.0328227	0.063046	0.104288	0.121138	0.191887	0.871022	0.31671	0.174837	0.140145	0.268464	0.370021	1.07878	0.365401	0.385732	0.243104	0.104176	0.168409	0.49932	0.578456	0.775074	1.13747	1.58234	1.9966	2.22681	2.0149	1.46264	0.822756	0.385149
-223.214	0.030126	0.0259915	0.0214251	0.018904	0.0260209	0.0629132	0.163443	0.0703747	0.104352	0.227436	0.371775	1.31284	0.78468	0.818023	1.16219	1.77085	0.486917	0.117106	0.0756209	0.0581619	0.0482604	0.0970457	0.162055	0.566492	0.758334	1.12855	1.57561	1.98592	2.21198	2.0012	1.45494	0.823474	0.39356
-214.286	0.0313784	0.0273976	0.022347	0.0191551	0.0320013	0.10739	0.0141092	0.0140199	0.0183653	0.099316	0.155619	0.456026	0.872237	0.972426	1.75761	1.07259	0.443917	0.104022	0.0506387	0.0304472	0.0315278	0.0530322	0.0739179	0.450573	0.822027	1.12686	1.57055	1.97564	2.19714	1.98739	1.44693	0.823561	0.401063
-205.357	0.0326843	0.0291839	0.0238019	0.0191838	0.0691426	0.0313593	0.0417786	0.0159239	0.0164818	0.0429089	0.0976413	0.210854	0.569746	0.6711	3.81481	1.15696	0.349326	0.0969607	0.053475	0.0429396	0.0365504	0.0517119	0.08003	0.468849	0.798738	1.12773	1.56678	1.96527	2.18206	1.97338	1.43854	0.822906	0.407489
-196.429	0.034058	0.031581	0.0272137	0.0224514	0.0487965	0.0628563	0.0311086	0.0181087	0.0227766	0.0907513	0.192059	0.345959	0.205616	0.394009	0.281505	0.930331	0.317407	0.138638	0.0742422	0.059371	0.0481078	0.0625807	0.0918071	0.448398	0.737207	1.1284	1.56298	1.95422	2.16651	1.95912	1.42975	0.821438	0.412695
-187.5	0.0353957	0.0342833	0.031735	0.0284343	0.0310052	0.0756696	0.0319331	0.0479546	0.0558851	0.0544029	0.320877	0.150037	0.122888	0.100631	0.289697	0.242143	0.590698	0.384462	0.219227	0.170585	0.0750985	0.0997018	0.293731	0.52165	0.765357	1.13653	1.55863	1.94201	2.15039	1.94464	1.4206	0.819124	0.416573
-178.571	0.0365483	0.0367927	0.0358309	0.0337705	0.0324219	0.0403399	0.0757722	0.183294	0.0710003	0.048436	0.0551637	0.110085	0.0999901	0.0881931	0.0728471	0.112204	0.521206	0.422227	0.218751	0.200767	0.153021	0.301067	0.379444	0.557443	0.791383	1.143	1.55227	1.92834	2.13374	1.93008	1.41118	0.815969	0.419047
-169.643	0.0374187	0.0388358	0.038827	0.0365924	0.0315179	0.0278264	0.0728031	0.682161	0.879877	0.116714	0.27285	0.101866	0.0750029	0.0746753	0.0700227	0.2275	0.363858	0.668158	0.328703	0.424565	0.317067	0.348774	0.444252	0.602711	0.814555	1.14657	1.54367	1.9133	2.11678	1.91567	1.40166	0.812048	0.42008
-160.714	0.0380035	0.0404742	0.0410983	0.0380301	0.0294095	0.0225182	0.0499183	0.132508	0.153931	0.476545	0.238189	0.32895	0.0887875	0.055389	0.0964942	0.194742	0.712623	0.615441	0.822423	1.06415	0.759894	0.58428	0.574425	0.668513	0.843271	1.14992	1.53365	1.89731	2.0999	1.90175	1.39229	0.807462	0.419675
-151.786	0.0383586	0.041958	0.0435306	0.0402584	0.030372	0.0200097	0.0783535	0.0397938	0.0664375	0.356892	2.48686	0.262783	0.137397	0.107756	0.479835	0.445212	0.518527	0.885505	1.36054	1.44046	1.20568	0.873534	0.747903	0.754397	0.87929	1.1543	1.5229	1.88093	2.0836	1.88873	1.38333	0.802369	0.417878
-142.857	0.03854	0.0435215	0.047132	0.0470706	0.0484983	0.0235198	0.0839668	0.0332962	0.0563315	0.300381	0.560832	0.701982	0.277151	0.329795	0.626414	0.610451	0.565614	1.09814	1.75337	1.77558	1.57193	1.12384	0.897193	0.831716	0.912885	1.15771	1.51149	1.86471	2.06849	1.87709	1.37513	0.79696	0.414764
-133.929	0.0385452	0.0450983	0.0515014	0.0556817	0.0563684	0.0889917	0.452111	0.0277396	0.0608378	1.54657	2.32167	0.331652	0.156758	0.0800741	0.860841	1.05174	0.77311	1.15252	1.71817	2.07784	1.83502	1.29279	0.984107	0.880634	0.935301	1.15746	1.49913	1.84917	2.05522	1.86738	1.36805	0.79145	0.410442
-125	0.038315	0.0464606	0.0562183	0.0668289	0.0785547	0.0936429	0.131998	0.111144	0.200873	1.54018	1.00942	0.943841	0.217658	0.0816948	0.296931	1.01463	0.972133	1.08115	1.48245	1.69818	1.54864	1.25168	0.99928	0.899481	0.943838	1.15201	1.48576	1.83491	2.04449	1.86012	1.36245	0.786074	0.40505
-116.071	0.0377435	0.0471811	0.0600057	0.0768437	0.100486	0.132268	0.174972	0.211584	0.255322	1.11722	0.645627	0.918832	0.175235	0.0783644	0.168743	0.305569	0.723992	0.912814	1.22596	1.4077	1.33779	1.14604	0.967665	0.893441	0.93944	1.14142	1.47182	1.8227	2.03701	1.85585	1.3587	0.781072	0.398738
-107.143	0.0367281	0.0468436	0.061692	0.083033	0.115778	0.162307	0.223308	0.266973	0.266918	0.246356	0.529812	0.0786819	0.131126	0.0637335	0.0912505	0.359448	0.537713	0.8329	1.13845	1.31576	1.27357	1.11619	0.957418	0.887108	0.929977	1.1277	1.45828	1.81339	2.03349	1.85506	1.35712	0.776669	0.391673
-98.2143	0.0352241	0.0452059	0.0605544	0.0838156	0.121533	0.178025	0.255353	0.302427	0.25479	0.184697	0.299679	0.157319	0.474391	0.0877675	0.0953651	0.230768	0.504446	0.905108	1.33251	1.54734	1.47564	1.23726	1.01042	0.899757	0.923212	1.11346	1.44644	1.80791	2.03455	1.85815	1.358	0.773077	0.384022
-89.2857	0.0332835	0.0422967	0.0564412	0.0785043	0.11575	0.17486	0.26136	0.256328	0.219743	0.205348	0.273159	0.161683	0.112856	0.131917	0.166016	0.130151	0.50407	1.19063	2.12301	2.38616	2.2065	1.62854	1.17255	0.94736	0.924736	1.10094	1.43771	1.80723	2.04077	1.86547	1.36156	0.770475	0.375956
-80.3571	0.0310606	0.0384676	0.049971	0.0678089	0.0980757	0.147243	0.223106	0.237206	0.249956	0.589801	0.233966	0.160778	0.0821957	0.0923915	0.181527	0.239531	0.496	1.7025	4.5803	4.68225	4.18571	2.4693	1.47779	1.03172	0.933592	1.09111	1.43349	1.81225	2.05255	1.87721	1.36793	0.769014	0.367636
-71.4286	0.0287758	0.0343392	0.0426494	0.0550317	0.0754857	0.108951	0.165705	0.234833	0.265669	0.656979	0.337027	0.206452	0.113478	0.106856	0.191063	0.283506	0.535401	1.66122	3.90163	3.46375	3.34191	4.09216	1.83736	1.09889	0.93214	1.08238	1.43485	1.82365	2.07014	1.89345	1.37719	0.768795	0.359215
-62.5	0.0266284	0.0305196	0.0360361	0.0437136	0.0553378	0.0724553	0.0988274	0.13293	0.147138	0.190626	0.46193	0.0656563	0.161294	0.192518	0.204963	0.314176	0.617975	1.5836	3.807	3.30431	3.28087	2.14061	1.4693	0.987741	0.889539	1.07239	1.44239	1.84172	2.09346	1.91409	1.38929	0.769882	0.350831
-53.5714	0.0247225	0.0273483	0.0310178	0.0360019	0.043031	0.0517156	0.0613674	0.0748722	0.0742194	0.0766499	0.113413	0.301558	0.172893	0.545312	0.259543	0.218993	0.551456	1.21409	2.19633	5.37537	2.55745	1.52143	1.03625	0.815067	0.82876	1.06436	1.45618	1.86608	2.12218	1.93887	1.40412	0.772291	0.342609
-44.6429	0.0230533	0.0248461	0.0276908	0.0324524	0.0414649	0.057751	0.0858999	0.0443428	0.0417804	0.0421979	0.0345387	0.0765825	0.39933	0.311335	0.244835	0.187281	0.361885	0.687449	1.14515	1.82826	1.45159	0.952292	0.713397	0.668439	0.773958	1.06059	1.47505	1.89568	2.15563	1.96739	1.42147	0.775999	0.334658
-35.7143	0.0215416	0.022799	0.0254738	0.0319643	0.0512895	0.108535	0.0347468	0.0474555	0.0380792	0.0161554	0.0256515	0.0683498	0.0697609	0.175043	0.21909	0.251908	0.231166	0.407449	0.75506	0.988109	0.817091	0.583209	0.502179	0.5643	0.732592	1.06081	1.49722	1.92919	2.19297	1.99913	1.44108	0.780947	0.32707
-26.7857	0.0200906	0.0208945	0.0231588	0.0292993	0.0472053	0.0930863	0.0206995	0.0560867	0.0633591	0.0140359	0.0580091	0.0353199	0.0239884	0.0495602	0.131553	0.20302	0.352243	0.410435	0.894533	0.803993	0.676372	0.516761	0.41499	0.502793	0.703656	1.06325	1.52099	1.96533	2.23331	2.0335	1.46261	0.787039	0.319924
-17.8571	0.0186402	0.0189786	0.0204517	0.0247243	0.0372171	0.0793358	0.0354122	0.0334584	0.0245969	0.00850092	0.110844	0.0359415	0.0547143	0.0567706	0.127957	0.131369	0.40409	0.648712	0.313672	0.729619	0.307728	0.25605	0.525633	0.482625	0.683148	1.06629	1.54546	2.0032	2.27581	2.06987	1.48572	0.794165	0.31329
-8.92857	0.0171779	0.0170437	0.0174309	0.0187719	0.022868	0.0380561	0.104867	0.023835	0.0289017	0.028345	0.0588997	0.0318595	0.168379	0.204256	0.274739	0.374028	1.71859	0.320221	0.20239	0.172224	0.191564	0.0765833	0.293986	0.555322	0.668036	1.06996	1.57089	2.04234	2.31974	2.10764	1.51002	0.802189	0.307216
3.30872e-15	0.0157301	0.0152251	0.0147478	0.0141368	0.0157775	0.0440853	0.0243218	0.0213358	0.0196717	0.0296278	0.129338	0.0480139	0.132327	0.829402	0.319661	2.30435	1.06689	0.668062	0.175748	0.293982	0.137242	0.191086	0.251536	0.386898	0.640096	1.07767	1.59884	2.08266	2.36441	2.14617	1.53512	0.810966	0.301749
8.92857	0.0143232	0.0136152	0.0127519	0.0120869	0.0275385	0.0169964	0.0167255	0.0109666	0.0139364	0.0465427	0.0724889	0.20166	0.293273	1.19143	0.451368	1.43681	0.891032	0.471106	0.143863	0.102179	0.0927438	0.161746	0.196091	0.385163	0.647343	1.09782	1.63106	2.12398	2.40917	2.18488	1.56065	0.820343	0.296917
17.8571	0.012967	0.0121876	0.0111896	0.00977471	0.0174856	0.0225126	0.0184975	0.0144597	0.0181744	0.0193346	0.12142	0.115961	0.0860936	0.21671	0.189318	0.386053	1.25475	0.18805	0.180171	0.0752105	0.116459	0.147898	0.243824	0.39006	0.67264	1.1283	1.66684	2.16557	2.45327	2.22317	1.58622	0.830161	0.292745
26.7857	0.011671	0.0108956	0.00996082	0.00824208	0.00619176	0.0379994	0.0235299	0.022578	0.0135617	0.0304507	0.101067	0.0697293	0.112395	0.18675	0.147873	0.168316	0.367257	0.577641	0.261871	0.138635	0.197048	0.266975	0.255178	0.432286	0.714038	1.16515	1.70386	2.20615	2.49593	2.26047	1.61148	0.840274	0.289246
35.7143	0.0104645	0.00974408	0.00904184	0.00818462	0.00740059	0.0121403	0.0858804	0.0153639	0.00681069	0.0502888	0.0496621	0.088231	0.145526	0.176136	0.163259	0.137503	0.191379	0.328054	0.585882	0.847356	0.396418	0.244868	0.295908	0.480934	0.756402	1.20085	1.73874	2.24426	2.53639	2.29627	1.63609	0.850523	0.286422
44.6429	0.00938705	0.00874876	0.00827048	0.00807081	0.00853848	0.011111	0.0189711	0.0135467	0.0105957	0.0182739	0.0471483	0.107141	0.199929	0.219977	0.238683	0.171668	0.180492	0.275277	0.460723	0.686864	0.406169	0.276767	0.335392	0.517472	0.787851	1.22911	1.76864	2.27865	2.57402	2.33014	1.65976	0.86077	0.284273
53.5714	0.00848141	0.00793331	0.00759979	0.00774235	0.00886921	0.0117597	0.016773	0.0186423	0.0201545	0.0243764	0.0486142	0.109731	0.206377	0.221103	0.250243	0.201943	0.235785	0.363323	0.635909	1.70558	0.8385	0.353385	0.366392	0.537136	0.804638	1.24748	1.79225	2.30869	2.60843	2.36174	1.68223	0.870874	0.28278
62.5	0.00779598	0.00734802	0.007092	0.00734162	0.00872196	0.0123794	0.0205182	0.0282913	0.0373181	0.0508071	0.0727665	0.13278	0.307454	0.204186	0.221653	0.219402	0.405663	0.638033	1.06313	0.792725	0.983688	0.610395	0.405793	0.546574	0.81011	1.25721	1.80996	2.33441	2.63943	2.39081	1.70326	0.880709	0.281929
71.4286	0.00738155	0.00706811	0.00687929	0.0071247	0.00843026	0.011961	0.0204423	0.0375414	0.061212	0.0891986	0.138898	0.237234	0.44176	0.891948	0.47281	0.5956	1.71053	0.283054	0.145324	0.448721	0.191469	0.18199	0.446836	0.560209	0.813381	1.2623	1.82335	2.35635	2.66704	2.41717	1.72269	0.890154	0.281691
80.3571	0.00728141	0.00716767	0.00709037	0.00728651	0.00826026	0.0110179	0.0183065	0.0363918	0.0741586	0.138821	0.23628	0.0557538	0.10763	0.168169	0.279781	2.85925	1.03774	0.64041	0.123062	0.135491	0.0820181	0.116748	0.299499	0.625278	0.827471	1.2674	1.83436	2.37526	2.69138	2.44073	1.74033	0.899097	0.282029
89.2857	0.00752166	0.00771726	0.0078806	0.00810403	0.00862056	0.0100367	0.0147852	0.0321988	0.089838	0.254205	0.196833	0.0444844	0.0446331	0.0624122	0.100881	0.521897	1.14244	0.115537	0.0913774	0.0745789	0.0579229	0.10842	0.398167	0.651445	0.849881	1.27392	1.84433	2.39181	2.7126	2.46138	1.75606	0.907429	0.282907
98.2143	0.00810052	0.00877678	0.00948058	0.0101611	0.0107216	0.0109686	0.0117073	0.0229468	0.0790338	0.201564	0.236856	0.0387798	0.0357538	0.0423691	0.0742964	0.518532	1.18348	0.127283	0.111432	0.0861274	0.0623155	0.0962647	0.240286	0.673186	0.847712	1.27681	1.85361	2.40647	2.73079	2.47907	1.76975	0.915049	0.284277
107.143	0.00896905	0.0103544	0.0121549	0.0144737	0.0175423	0.0211277	0.0283884	0.0288404	0.0818477	0.185562	0.190358	0.138704	0.104073	0.0531756	0.161653	2.40406	1.1638	0.59488	0.155877	0.0968812	0.0661232	0.106519	0.36167	0.676494	0.831958	1.27867	1.86284	2.41945	2.74598	2.49369	1.78129	0.92187	0.286093
116.071	0.0100107	0.0123164	0.0159648	0.022182	0.0347911	0.0650332	0.0370735	0.0242847	0.0251703	0.0999689	0.669869	0.0829693	0.625918	0.0403604	0.359679	0.732526	1.55919	0.335385	0.921342	1.32103	0.941024	0.395568	0.595279	0.564847	0.810239	1.28173	1.87212	2.43074	2.75812	2.50517	1.79057	0.927795	0.288306
125	0.0110381	0.0142832	0.0202305	0.0325886	0.0625679	0.125338	0.0269225	0.0448632	0.0395028	0.0311955	0.171933	0.412396	0.0735974	0.102336	0.225154	0.118044	0.210534	1.23687	1.90754	2.08078	1.67098	0.849681	0.361591	0.503661	0.796071	1.286	1.881	2.4401	2.7671	2.51342	1.7975	0.932749	0.29086
133.929	0.0118399	0.0156525	0.0230116	0.0396269	0.0855168	0.202278	0.0437127	0.0704071	0.043149	0.030026	0.0571766	0.0208431	0.0106937	0.0187777	0.0389455	0.106883	0.116419	0.266909	0.580735	0.341767	0.111453	0.0972139	0.256432	0.45867	0.784107	1.29042	1.88902	2.44726	2.77276	2.51832	1.80199	0.936663	0.293707
142.857	0.0122958	0.0160559	0.0227462	0.0359618	0.0691772	0.173261	0.126686	0.0525507	0.0312309	0.0726956	0.0338553	0.0470661	0.00723995	0.00734781	0.022458	0.231019	0.53425	0.162066	0.0955898	0.0527956	0.0344087	0.0373493	0.0535821	0.394731	0.769946	1.29513	1.896	2.45192	2.77492	2.51981	1.804	0.939474	0.296794
151.786	0.0124507	0.0158411	0.0213049	0.0303104	0.0477802	0.0844356	0.187086	0.234826	0.124028	0.0336012	0.0868822	0.0277547	0.00731065	0.00719322	0.017777	0.152825	0.454139	0.102532	0.0528377	0.0331228	0.029441	0.0371753	0.0328431	0.378596	0.773762	1.3038	1.902	2.45371	2.77341	2.51779	1.80346	0.941137	0.30007
160.714	0.0124115	0.015424	0.0201741	0.027487	0.0403664	0.0648631	0.118517	0.194679	0.138976	0.150276	0.0406825	0.147778	0.0354937	0.0283301	0.0199904	0.201243	0.469138	0.0961951	0.0480917	0.0355901	0.0367236	0.0498397	0.0341172	0.405978	0.796338	1.31587	1.90614	2.4521	2.76802	2.5122	1.80035	0.941613	0.30349
169.643	0.0122561	0.0149697	0.0196554	0.0276491	0.0439248	0.0823065	0.198156	0.468122	0.340331	0.11504	0.139895	0.038603	0.0644013	0.241042	0.108035	0.240325	0.0705513	0.0783918	0.0517112	0.0569481	0.0616782	0.130226	0.471351	0.544328	0.840777	1.32816	1.90676	2.44647	2.75859	2.50304	1.79467	0.940887	0.307009
178.571	0.012014	0.014391	0.0191736	0.0286485	0.0514403	0.116506	0.396017	0.716148	0.462098	0.129607	0.0458982	0.0781696	0.231195	0.153371	0.392127	0.16809	0.0775457	0.0303837	0.0884907	0.0709407	0.0650825	0.276765	0.345616	0.545837	0.84933	1.32909	1.90138	2.43625	2.74505	2.49032	1.78647	0.938959	0.310589
187.5	0.0117081	0.0135363	0.017882	0.0273911	0.0520038	0.122793	0.314445	0.280622	0.178116	0.0784068	0.0229721	0.0361515	0.116486	0.441189	0.200586	0.178	0.213114	0.351726	0.632792	0.465608	0.315005	0.17609	0.279574	0.521392	0.836666	1.31878	1.88956	2.42137	2.72745	2.47414	1.77581	0.935851	0.314197
196.429	0.0114041	0.0124148	0.0153906	0.0216085	0.034545	0.0588546	0.0959639	0.144452	0.0935302	0.132789	0.0303247	0.0570203	0.142458	0.217167	0.206111	0.217527	0.406186	0.883225	1.95536	1.38226	0.795748	0.361971	0.288742	0.502758	0.815918	1.3008	1.87238	2.40226	2.70605	2.4547	1.76282	0.931606	0.317806
205.357	0.0112277	0.0113759	0.012961	0.0165802	0.0233324	0.0322343	0.0400337	0.0244961	0.0195587	0.013902	0.0280148	0.225321	0.698568	0.885582	0.14422	0.213908	0.676576	2.15765	1.31182	0.762929	0.848678	0.542718	0.440844	0.502999	0.794071	1.27911	1.85176	2.37978	2.68124	2.43222	1.74766	0.926298	0.321398
214.286	0.011285	0.010677	0.0111979	0.0138209	0.0223971	0.03932	0.0439595	0.0114627	0.00412295	0.0397186	0.0366005	0.0998435	0.12252	0.196023	0.123289	0.179591	2.52024	1.29479	0.13517	0.825544	0.344449	0.289023	0.44841	0.49475	0.775128	1.25848	1.83011	2.35499	2.65351	2.40703	1.73053	0.920017	0.324963
223.214	0.0116262	0.0103915	0.00982646	0.0106649	0.0216754	0.00776865	0.016384	0.00375381	0.00356629	0.0143047	0.0453435	0.036022	0.0292484	0.0400285	0.0856608	0.527277	2.85755	3.13487	0.808692	0.66008	0.147453	0.1692	0.422417	0.498653	0.768664	1.24352	1.80948	2.32882	2.62336	2.37947	1.71168	0.912882	0.328496
232.143	0.0122622	0.0106185	0.00921287	0.0076433	0.00524299	0.00640298	0.00520915	0.00237194	0.00373166	0.0100989	0.399342	0.0749854	0.02199	0.0259382	0.0669477	0.503403	2.5072	2.87932	0.126683	0.179976	0.128875	0.181423	0.439989	0.507732	0.767739	1.23267	1.79012	2.30177	2.59118	2.3499	1.69137	0.90503	0.331997
241.071	0.013153	0.0113529	0.00968723	0.00768629	0.00476975	0.00438063	0.00588519	0.00501258	0.00851759	0.0590677	0.0973083	0.0570618	0.0243628	0.0278702	0.0718813	0.223529	1.99015	0.606729	0.0738007	0.142029	0.0964349	0.178445	0.305783	0.478001	0.756597	1.22083	1.7709	2.27388	2.55736	2.31871	1.66991	0.896617	0.335472
250	0.0142247	0.0124377	0.0108432	0.00914961	0.00720872	0.0067156	0.015143	0.0162659	0.0179597	0.0286952	0.0594307	0.0391101	0.0339467	0.0264244	0.275422	0.649933	1.24118	0.198972	0.134063	0.0498886	0.057804	0.0885582	0.220609	0.42131	0.726981	1.20349	1.75051	2.245	2.52215	2.28629	1.64762	0.887805	0.338924
258.929	0.0154176	0.0137176	0.01227	0.01087	0.00937353	0.00847957	0.00961916	0.0109305	0.0123519	0.0148754	0.0205124	0.0450952	0.0387505	0.0527697	0.106681	0.61985	0.335196	0.117189	0.0721352	0.0471404	0.0452643	0.0770142	0.117238	0.341148	0.677981	1.18048	1.72881	2.21512	2.48586	2.25302	1.62482	0.878772	0.342355
267.857	0.0167226	0.0151499	0.0138851	0.0128119	0.0118375	0.0113888	0.0123312	0.0151367	0.0254135	0.0254241	0.0296954	0.0387523	0.0422298	0.0426249	0.0951926	0.292253	0.285848	0.0933515	0.0569411	0.0438771	0.0419516	0.0592314	0.0779498	0.260011	0.627018	1.15809	1.70728	2.18445	2.4488	2.21935	1.60187	0.869688	0.345764
276.786	0.0181873	0.0168154	0.0159045	0.0156239	0.0164575	0.0198253	0.0300287	0.0595448	0.0866893	0.056569	0.0601251	0.0687062	0.106815	0.0926024	0.104486	0.175907	0.201439	0.0886578	0.0581605	0.0549468	0.0464178	0.0618896	0.0873462	0.293913	0.627738	1.15395	1.68828	2.15323	2.41132	2.1857	1.57912	0.860731	0.349134
285.714	0.0198877	0.0188478	0.0186722	0.020282	0.0259294	0.0399079	0.0730125	0.193693	0.19128	0.0674727	0.0986625	0.131678	0.224909	0.156822	0.165462	0.263652	0.829207	0.169995	0.0751081	0.0548211	0.0500217	0.0679912	0.114097	0.415331	0.694601	1.16539	1.67076	2.12134	2.37379	2.15254	1.55692	0.852054	0.352442
294.643	0.0218791	0.0213024	0.0223524	0.0277401	0.0446951	0.0857083	0.162145	0.0912187	0.0663738	0.0549047	0.261014	0.529908	0.690325	0.342015	0.321045	0.211354	0.142885	0.245873	0.109823	0.0689391	0.0751363	0.0854022	0.193967	0.500922	0.754062	1.17242	1.65101	2.08848	2.33665	2.12036	1.53561	0.84381	0.355648
303.571	0.0241603	0.0240503	0.0265422	0.0381406	0.083426	0.241414	0.102876	0.0376178	0.0400241	0.0599021	0.366553	0.994013	0.622988	0.499454	0.415388	0.144465	0.552796	0.298979	0.421306	0.290723	0.321953	0.414266	0.555017	0.567314	0.786799	1.16934	1.62752	2.05478	2.30045	2.08965	1.51553	0.836127	0.358704
312.5	0.0266769	0.0267594	0.0294166	0.0419455	0.0928425	0.281959	0.108634	0.0548042	0.0579649	0.0936265	0.740261	1.36426	1.3283	0.848476	0.794082	0.308271	0.261202	0.750892	0.954352	2.34428	0.852712	0.74318	0.489809	0.571219	0.78611	1.15373	1.60012	2.02085	2.26584	2.06095	1.49699	0.829116	0.361543
321.429	0.0293771	0.0293295	0.030585	0.0369504	0.0586557	0.117235	0.262723	0.196104	0.181237	0.140665	0.272878	1.09899	1.14145	1.04465	0.878294	0.215589	0.167863	0.316608	0.916935	0.409728	0.927949	0.363687	0.35375	0.519178	0.757798	1.12786	1.57014	1.98771	2.23358	2.03476	1.4803	0.822861	0.364094
330.357	0.0322209	0.0319492	0.0317002	0.0335579	0.042531	0.0705501	0.160571	0.649855	0.651732	0.164913	0.157598	0.293899	0.492997	0.973331	0.317242	0.14165	0.0723203	0.0453577	0.0774407	0.604614	0.0866229	0.0932871	0.18458	0.439057	0.714383	1.09661	1.53976	1.95657	2.20439	2.01155	1.4657	0.817432	0.366279
339.286	0.0351353	0.0346897	0.0331486	0.031868	0.0347074	0.0555743	0.164318	0.209437	0.223418	0.236628	0.101258	0.217573	0.502262	0.820836	0.437669	0.0768417	0.0404294	0.126151	0.259104	0.218252	0.187342	0.233249	0.234735	0.399665	0.676462	1.06635	1.5114	1.92861	2.17899	1.99177	1.45342	0.812878	0.368017
348.214	0.0380063	0.0375128	0.0348574	0.0309057	0.0298193	0.0497109	0.0626092	0.054953	0.0578558	0.0779265	0.0472294	0.203053	0.14966	0.398729	0.120862	0.201508	1.41973	0.437392	0.195116	0.465404	0.179011	0.228914	0.278551	0.397197	0.658834	1.04307	1.48709	1.90474	2.15794	1.97578	1.44364	0.809232	0.369234
357.143	0.0406918	0.0403437	0.036676	0.0299126	0.0300755	0.0553444	0.0138981	0.0111229	0.0143329	0.02056	0.520329	0.13418	0.0785417	0.0829242	0.081359	1.44597	0.723758	1.8363	0.359368	0.178344	0.130735	0.202184	0.362457	0.534158	0.675481	1.02965	1.46773	1.8855	2.14169	1.96388	1.43651	0.806514	0.369868
366.071	0.0430449	0.0431953	0.0388636	0.0279729	0.0287069	0.20087	0.0460995	0.0096993	0.00935699	0.0101139	0.00111704	0.043428	0.046262	0.051454	0.0784889	0.357011	1.77958	0.77045	0.374358	0.246659	0.141214	0.288146	0.646479	0.536295	0.682023	1.0195	1.45254	1.87112	2.1306	1.95634	1.43216	0.804751	0.36987
375	0.04491	0.0462215	0.0432481	0.0325643	0.0138836	0.0922285	0.0301407	0.012862	0.0160701	0.0384965	0.156135	0.07266	0.0595303	0.0714074	0.0825681	0.224745	0.579364	0.608718	0.474487	0.319098	0.394816	0.698799	0.482276	0.50124	0.670456	1.00753	1.44054	1.86179	2.125	1.95336	1.43069	0.803948	0.369214
383.929	0.0460397	0.0490561	0.0495058	0.0455648	0.0339546	0.0175851	0.0214537	0.0244539	0.0274239	0.182452	0.0985718	0.106389	0.178598	0.290297	0.234901	0.241701	0.59944	0.463299	0.539188	0.483534	0.467485	0.361191	0.357406	0.457058	0.649586	0.994182	1.43195	1.85797	2.12524	1.95515	1.43217	0.804124	0.367898
392.857	0.0461258	0.0508092	0.0549606	0.0587498	0.0626471	0.067226	0.0742759	0.098642	0.0993327	0.105513	0.107653	0.300382	0.437712	1.80052	0.676023	1.00285	0.684407	0.799991	0.994447	0.797804	0.510808	0.350736	0.334613	0.43728	0.634001	0.984053	1.42848	1.86055	2.13174	1.96185	1.43664	0.805292	0.365937
401.786	0.0449512	0.0507202	0.057453	0.0667103	0.0825647	0.11118	0.165659	0.243108	0.220166	0.155301	0.112028	0.171786	0.518267	0.831172	0.988559	0.68297	0.906771	1.48635	2.33845	2.39403	1.65746	0.688194	0.45102	0.469439	0.63868	0.983571	1.4329	1.87073	2.14493	1.97361	1.44412	0.807456	0.363377
410.714	0.0425126	0.0485346	0.0561151	0.0669835	0.0855275	0.116994	0.169477	0.230557	0.209884	0.167282	0.0792607	0.0911083	0.261457	0.511174	0.639585	0.527579	1.19624	2.77427	4.02835	2.42291	2.57086	1.81162	0.791846	0.580608	0.675521	0.998602	1.4481	1.88975	2.16517	1.99044	1.45457	0.810611	0.360275
419.643	0.0390472	0.0446088	0.0517357	0.061722	0.077965	0.104322	0.14868	0.210259	0.181328	0.10112	0.0294941	0.0391145	0.266107	1.05112	0.187837	0.290394	1.29216	4.43985	3.17177	4.05193	2.01201	1.71719	1.38408	0.763561	0.742805	1.03141	1.47602	1.9185	2.19261	2.01226	1.46788	0.814739	0.356705
428.571	0.034946	0.0396199	0.0457565	0.0542402	0.0674169	0.0871786	0.115211	0.121712	0.0934486	0.0615362	0.0422897	0.0317079	0.0682892	0.15807	0.229548	0.817398	2.06106	5.07404	3.59096	3.96344	2.50064	2.23864	1.77173	0.898386	0.812877	1.07852	1.51679	1.95713	2.22708	2.0388	1.48386	0.81978	0.352748
437.5	0.0306348	0.0342373	0.0393992	0.047185	0.0610953	0.0886804	0.172068	0.0888663	0.0343717	0.125132	0.18769	0.0530001	0.0406681	0.0605632	0.146329	0.695604	1.26833	4.79058	6.33437	2.63761	4.87583	2.55518	1.28489	0.856629	0.854936	1.13298	1.56854	2.00483	2.26801	2.06961	1.50224	0.825649	0.34849
446.429	0.02649	0.0289596	0.0332761	0.0413432	0.0625005	0.152221	0.0868242	0.0436796	0.0378628	0.215988	0.225131	0.0417903	0.0300667	0.0337657	0.0961197	0.491404	3.97781	2.28446	3.32115	5.21719	2.75996	1.44456	0.933011	0.795953	0.887564	1.19215	1.62857	2.06	2.31439	2.10402	1.52262	0.832222	0.34401
455.357	0.0228012	0.0241066	0.0274394	0.0347313	0.0524827	0.090742	0.0187324	0.0127048	0.0202085	0.232616	0.658473	0.0744201	0.0455175	0.040156	0.0730765	0.233254	1.04623	0.785882	1.13869	1.43556	1.09166	0.817552	0.716101	0.761338	0.924312	1.2551	1.69408	2.12057	2.3649	2.14118	1.54452	0.839329	0.339376
464.286	0.0197603	0.0198948	0.0220256	0.0277244	0.0416463	0.0734929	0.0250574	0.0112975	0.0127032	0.10344	0.570273	0.128751	0.132983	0.12255	0.180464	0.353787	0.466323	0.436402	0.50233	0.565837	0.555674	0.56877	0.634651	0.76852	0.972382	1.32129	1.76252	2.18425	2.41798	2.18009	1.5674	0.846767	0.334651
473.214	0.0174648	0.0164765	0.0172814	0.0207884	0.0283264	0.0376724	0.0481215	0.0361379	0.0464568	0.0828776	0.330008	0.591976	0.764794	0.899347	0.610344	0.579874	0.413478	0.398692	0.389759	0.394735	0.436844	0.529488	0.65192	0.815425	1.03371	1.38999	1.83164	2.24881	2.47197	2.21966	1.59061	0.854298	0.329874
482.143	0.0159246	0.013942	0.0135673	0.0155511	0.0220806	0.0467506	0.0269009	0.0483686	0.0736514	0.0635098	0.164521	0.234823	0.565773	0.420562	0.534439	0.370238	0.48376	0.616167	0.585169	0.56232	0.571176	0.689307	0.783025	0.911452	1.11153	1.46046	1.89932	2.31205	2.52519	2.25872	1.6135	0.861667	0.325081
491.071	0.0150711	0.0122753	0.0109331	0.0115984	0.0151792	0.0243429	0.017611	0.0176137	0.0205854	0.0277058	0.094786	0.102211	0.185022	0.213203	0.233447	0.528242	1.20662	2.12315	1.47512	1.38184	1.17357	1.56561	1.19166	1.10064	1.21316	1.53114	1.96324	2.37189	2.57596	2.29615	1.63542	0.868596	0.320287
500	0.0147762	0.0113726	0.00932258	0.00922306	0.0119323	0.0179292	0.0102362	0.0114774	0.0131381	0.0232091	0.0943826	0.0240958	0.0302414	0.0531271	0.108484	1.21597	13.3666	1.31169	2.61015	3.19263	1.14473	1.08544	2.91221	1.47505	1.33117	1.59512	2.0203	2.42622	2.62274	2.33083	1.65569	0.874825	0.315505
PDMS 15
	Abs(E)^2	vs	position,		lambda=4.42249e-07(m)			(181,50)
z(nm)	-176.699	-168.571	-161.039	-154.94	-150	-145.06	-140.121	-135.181	-130.241	-125.302	-120.362	-115.423	-110.483	-105.543	-100.604	-95.6641	-90.7245	-85.7849	-80.8452	-75.9056	-70.966	-66.0264	-61.0867	-56.1471	-51.2075	-46.2679	-41.3282	-36.3886	-31.449	-26.5094	-21.5697	-16.6301	-11.6905	-6.75087	-1.81125	3.12838	8.068	13.0076	17.9473	22.8869	29.4181	38.0536	49.4715	64.5683	82.7698	102.731	122.692	142.653	162.614
y(nm)
-450	0.169104	0.175774	0.182297	0.187593	0.192586	0.219402	0.622176	0.448969	0.218432	0.521004	0.836811	0.522664	0.490783	0.246049	0.220907	0.423577	0.471669	0.622471	0.518213	1.61574	1.28164	0.528556	1.03566	0.38226	0.20119	0.206734	0.197372	0.196107	0.211385	0.325694	1.08073	0.438546	0.353649	0.419425	0.466101	0.469736	0.428731	0.402334	0.416269	0.464134	0.564363	0.739851	1.01881	1.42006	1.85898	2.15774	2.17439	1.90193	1.42423
-445	0.16886	0.175774	0.183186	0.190451	0.19809	0.212323	0.266629	0.674435	0.546733	0.828424	0.36578	0.527106	0.489813	0.736671	0.250123	0.263899	0.350342	0.549919	1.05988	0.553716	0.435324	0.189367	0.356199	0.267463	0.243475	0.188636	0.123862	0.121281	0.134783	0.177442	0.27334	0.464805	0.394641	0.446832	0.466379	0.464554	0.40512	0.386361	0.406243	0.457478	0.559739	0.736153	1.01566	1.41777	1.85795	2.15789	2.17509	1.90241	1.42387
-440	0.168146	0.1752	0.183464	0.193032	0.205087	0.225177	0.261144	0.325794	0.375037	0.373415	0.373855	0.532174	0.868355	0.351981	0.256343	0.545797	0.619742	0.433589	0.32788	0.489947	0.457883	0.065245	0.42383	0.204142	0.159268	0.427258	0.0816933	0.120269	0.119022	0.158281	0.551698	0.516012	0.556199	0.762317	0.64937	0.802938	0.452075	0.390784	0.400508	0.4512	0.554962	0.732374	1.01237	1.41524	1.85668	2.15784	2.17563	1.90273	1.42335
-435	0.166983	0.173996	0.182797	0.194326	0.21144	0.245425	0.318119	0.466631	0.798698	0.562998	0.563145	0.7841	0.681794	0.446622	0.0517605	0.0904847	0.102369	0.0764792	0.407887	0.409291	0.0522801	0.170269	0.119552	0.292952	0.152697	0.0822448	0.0544275	0.119668	0.1004	0.310983	0.566048	0.983762	0.768441	0.389895	0.279965	0.374354	0.709638	0.450189	0.406889	0.446512	0.549824	0.72837	1.00898	1.41258	1.85525	2.15766	2.17603	1.90292	1.42271
-430	0.165422	0.172178	0.180972	0.193291	0.213774	0.262619	0.401606	0.822612	0.836042	1.10734	1.11261	0.693421	0.510617	0.156805	0.0317842	0.0349668	0.044088	0.0779998	0.604466	0.5324	0.0732886	0.0248689	0.0738135	0.161607	0.283791	0.325792	0.50007	0.368027	0.413693	0.484268	1.01536	0.44052	0.207496	0.063171	0.0522532	0.0655468	0.215435	0.600741	0.438447	0.445854	0.544548	0.724177	1.00556	1.40989	1.85377	2.1574	2.17637	1.90304	1.42197
-425	0.163545	0.169842	0.177984	0.188794	0.204765	0.236172	0.301976	0.433632	0.818521	0.483837	0.528376	0.750913	0.551868	0.217398	0.0636304	0.032438	0.0338417	0.0631973	0.548081	0.677312	0.114657	0.0591859	0.103754	0.147685	0.434669	0.973126	2.4068	1.49787	1.56072	0.89442	1.07369	0.316086	0.0899684	0.0727932	0.052229	0.0494885	0.0613783	0.308939	0.520843	0.44753	0.539116	0.719951	1.00222	1.40726	1.85231	2.15715	2.17668	1.90311	1.42116
-420	0.161454	0.167178	0.174391	0.183046	0.193365	0.207548	0.221652	0.218649	0.0770861	0.121093	0.287666	0.530835	0.452256	0.162732	0.0347785	0.0444646	0.0435194	0.0713543	0.916273	0.406203	0.310682	0.24531	0.247997	0.272579	0.982993	2.38398	1.68283	1.33799	1.34008	2.03286	0.531066	0.123119	0.0769186	0.051575	0.0433713	0.0449035	0.0553467	0.219465	0.468437	0.437585	0.533625	0.716042	0.999106	1.4048	1.85096	2.15696	2.17703	1.90317	1.4203
-415	0.159252	0.164385	0.170779	0.178011	0.185455	0.193751	0.215013	0.0870252	0.0738335	0.0673488	0.361643	0.80471	0.748625	0.33934	0.126118	0.112877	0.0941664	0.0917646	0.232588	0.953385	0.92592	0.745916	0.633298	0.761566	2.68833	1.87026	1.66326	1.53521	1.13147	1.50151	1.31494	0.099794	0.0621901	0.0461283	0.0409757	0.0382241	0.0567142	0.25147	0.458123	0.434611	0.529981	0.712803	0.996331	1.40258	1.84981	2.15692	2.17746	1.90327	1.41945
-410	0.157027	0.1616	0.167414	0.174349	0.182413	0.19438	0.22905	0.0956725	0.11227	0.048594	0.925654	0.617957	0.540685	0.554806	0.259174	0.192139	0.168176	0.213014	0.308923	0.541754	0.79771	0.868786	0.777147	1.07009	2.92068	1.83863	1.38792	1.59881	0.967726	1.07747	1.30441	0.319296	0.046368	0.0514033	0.046374	0.030756	0.0494237	0.284979	0.636743	0.448742	0.528315	0.710265	0.993983	1.40071	1.84892	2.15709	2.17804	1.90344	1.4186
-405	0.154859	0.158886	0.164209	0.171272	0.181366	0.200613	0.242465	0.377369	0.0652317	0.319834	0.380627	0.502269	0.455743	0.429672	0.302222	0.302544	0.31239	0.341831	0.452891	0.708433	0.947052	1.30439	1.05093	0.977156	1.43064	2.59762	1.78419	1.66811	1.57062	1.66317	0.660902	0.730228	0.188417	0.0669975	0.059111	0.0429567	0.176886	0.576442	0.396361	0.416212	0.523143	0.708037	0.99208	1.39922	1.84838	2.15751	2.17879	1.90371	1.41781
-400	0.152812	0.156282	0.160953	0.167487	0.177407	0.196828	0.236369	0.312061	0.475588	0.360865	0.324852	0.35313	0.492003	0.34659	0.330879	0.365421	0.390579	0.424777	0.549098	0.839418	1.31895	3.70935	1.38594	0.906461	1.07217	2.57133	2.799	4.74291	2.68432	0.876659	0.402331	0.359609	0.382726	0.384039	0.12255	0.335423	0.330746	0.295262	0.327343	0.398085	0.518796	0.706228	0.990637	1.39819	1.84824	2.15827	2.17977	1.90413	1.41709
-395	0.150958	0.15385	0.157686	0.163041	0.171266	0.188019	0.226317	0.315875	0.424938	0.388137	0.361933	0.459319	0.801336	0.455701	0.416874	0.476248	0.496751	0.485957	0.556654	0.761417	1.10643	1.47349	1.02582	0.624847	0.551012	1.02383	1.81071	0.929515	1.60542	0.958595	0.350047	0.194783	0.145039	0.14858	0.371643	0.1466	0.15799	0.217317	0.29802	0.387001	0.515146	0.704758	0.989653	1.39765	1.84857	2.15939	2.18102	1.90472	1.41648
-390	0.149359	0.151707	0.154645	0.158605	0.164935	0.180519	0.233411	0.484652	0.715791	0.677956	0.544188	0.907508	0.828525	0.716733	0.591144	0.774558	0.771046	0.593493	0.571537	0.72112	0.983551	1.03986	0.75526	0.417041	0.527551	0.258603	0.193022	0.266666	0.288246	0.469647	0.808455	0.330797	0.0301014	0.0534185	0.150128	0.0369021	0.0852519	0.172477	0.275552	0.37636	0.511146	0.703466	0.989135	1.39764	1.84941	2.16094	2.18258	1.90552	1.416
-385	0.148085	0.149967	0.15212	0.154899	0.159984	0.180622	0.346803	0.396471	0.262962	0.576884	0.809598	1.8481	1.93323	1.11064	1.00872	1.86871	1.76769	0.848917	0.635844	0.813915	1.25117	1.17926	0.790967	0.680429	0.131933	0.11103	0.0706927	0.0765899	0.08033	0.236517	2.00966	0.320827	0.190054	0.0391917	0.042663	0.040328	0.0735923	0.143252	0.25334	0.364028	0.506336	0.702304	0.989106	1.39821	1.8508	2.16295	2.18449	1.90655	1.41565
-380	0.147184	0.148732	0.150354	0.152431	0.156756	0.176107	0.330434	0.406072	0.1749	0.518584	0.726117	0.616083	0.530904	1.29042	2.66907	4.00077	3.94244	1.86845	0.81314	1.05136	2.21257	2.07906	1.13429	0.652913	0.199394	0.0778978	0.0845183	0.0816797	0.0836832	0.351296	1.89734	1.48267	0.0667304	0.037476	0.0322723	0.0340995	0.0535722	0.178058	0.242547	0.350701	0.50094	0.701456	0.98963	1.39938	1.85278	2.16545	2.18675	1.90783	1.41549
-375	0.146685	0.14804	0.149393	0.151264	0.155685	0.173284	0.2694	1.02803	1.37032	3.35764	0.491548	0.123931	0.383101	0.632391	4.26877	4.01905	4.10781	4.8526	1.17084	1.10178	1.80757	1.66458	1.91256	1.5408	0.324251	0.127359	0.0692874	0.0901069	0.0838927	1.38095	2.5644	0.232901	0.0580215	0.0345265	0.0292556	0.0309076	0.0371143	0.0520348	0.197669	0.331674	0.495807	0.701443	0.990845	1.40122	1.85538	2.16848	2.18941	1.90939	1.41551
-370	0.146586	0.147861	0.149078	0.150762	0.154706	0.169595	0.247785	0.863912	1.22255	1.3053	3.32334	0.579249	0.481438	0.680561	1.24074	0.972432	0.992772	1.7611	2.10051	1.23539	1.92014	1.62883	2.18954	1.02234	0.892618	0.161916	0.111468	0.100541	0.137757	0.81747	0.996645	0.0933946	0.049806	0.0350215	0.030404	0.0317174	0.0359783	0.0430546	0.180685	0.324549	0.495568	0.703237	0.992916	1.40374	1.85863	2.17203	2.19247	1.91123	1.41573
-365	0.146871	0.148127	0.149168	0.150256	0.152305	0.158808	0.184296	0.298421	0.787718	1.79803	0.47853	0.272537	0.34298	0.570539	1.67252	1.08787	1.1641	2.35183	1.11117	1.05055	1.36525	2.55517	1.27449	0.708915	0.471246	0.61958	0.303329	0.207588	0.367629	1.14427	0.217814	0.0981163	0.0584183	0.0430162	0.0374395	0.0362049	0.0383962	0.0375639	0.18691	0.33467	0.502813	0.707543	0.995973	1.40698	1.86253	2.17614	2.19595	1.91337	1.41616
-360	0.14751	0.148768	0.149518	0.149488	0.148528	0.145818	0.142697	0.208264	0.298376	0.458801	0.107727	0.05962	0.0313731	0.0669716	0.630011	1.70981	1.94749	1.03634	0.779331	0.872226	1.08011	1.86055	0.918487	0.603916	0.492895	0.61661	1.31613	1.27115	1.39473	0.424099	0.0672074	0.0997834	0.0963743	0.060377	0.0519233	0.0427009	0.0400299	0.0842126	0.24084	0.36628	0.518504	0.714592	1.00007	1.41095	1.8671	2.18079	2.19984	1.91581	1.41682
-355	0.148475	0.149759	0.150137	0.148659	0.143926	0.13125	0.125207	0.0600219	0.0758502	0.10247	0.0387411	0.0379167	0.0294043	0.0271952	0.257731	0.608899	0.733039	0.647693	0.845526	2.12785	2.13917	0.754986	2.05673	0.771717	0.749737	1.3149	3.05508	2.87474	2.82063	0.869774	0.273483	0.161658	0.44866	0.330462	0.349238	0.266778	0.214767	0.255812	0.322367	0.416791	0.54181	0.724124	1.00514	1.41564	1.87233	2.18599	2.20414	1.91855	1.4177
-350	0.149735	0.151092	0.151213	0.148708	0.141884	0.12559	0.115187	0.0996029	0.177046	0.082111	0.118569	0.0454222	0.0421149	0.145403	0.300969	0.419944	0.47909	0.577138	1.99257	0.861146	0.664052	0.51878	0.759881	1.61735	1.29132	2.93716	1.76194	1.29584	1.57436	1.95876	0.639502	0.554614	1.08382	1.93903	1.96841	1.50166	0.871824	0.515926	0.462612	0.486906	0.571097	0.735454	1.01101	1.42101	1.8782	2.19173	2.20884	1.92159	1.41882
-345	0.151259	0.15276	0.152859	0.150201	0.144162	0.134262	0.135622	0.41508	1.35679	0.348046	0.239874	0.175206	0.219848	0.310442	0.371977	0.500233	0.495991	0.495347	1.02749	0.760873	0.700184	0.503107	0.93696	0.518482	2.78647	1.43201	0.802797	0.447695	0.771177	1.00129	1.00609	1.087	1.88848	3.43724	2.84357	3.02583	1.47048	0.872958	0.634993	0.567712	0.602991	0.747516	1.01745	1.42702	1.88469	2.19797	2.21393	1.92492	1.42016
-340	0.153006	0.154715	0.154988	0.152487	0.147064	0.140592	0.168717	0.755951	0.252282	0.943767	0.230594	0.319772	0.622793	0.487753	0.556659	0.813257	0.705955	0.450697	0.720825	0.54607	0.2852	0.279805	0.24178	1.12262	1.48982	0.730838	0.415721	0.242227	0.568583	0.507691	0.722505	1.84148	3.71888	1.71334	1.22395	1.82215	2.56918	1.29188	0.813473	0.646196	0.632789	0.759015	1.02418	1.43361	1.89178	2.20468	2.21937	1.92851	1.42172
-335	0.154923	0.156894	0.157526	0.155555	0.151472	0.150581	0.202405	0.809967	1.57673	0.605183	0.274915	0.711403	0.748675	1.02598	0.996516	0.705607	0.616897	0.582834	0.520266	1.34207	0.883774	0.607746	0.758192	0.681618	1.97353	0.881264	0.329574	0.33022	0.196798	0.54499	0.614832	3.71342	1.88192	0.977888	0.68935	1.16068	2.08445	1.41889	0.926555	0.70246	0.655122	0.768702	1.03096	1.44073	1.8994	2.21184	2.22515	1.93236	1.4235
-330	0.156958	0.159223	0.160386	0.159262	0.156946	0.168911	0.355632	0.239709	0.173704	0.340441	0.297976	1.42047	1.34295	1.18288	0.967367	0.730693	0.673059	0.696632	0.503027	0.863971	2.15851	2.6383	1.36439	0.709192	1.05295	1.90514	0.768684	0.570858	0.704614	0.663081	1.26355	3.03222	1.45447	0.800238	0.742844	1.23034	2.04386	2.41337	1.1143	0.745484	0.66756	0.775753	1.03762	1.44832	1.90752	2.21938	2.2312	1.93644	1.42547
-325	0.159052	0.161614	0.163522	0.163937	0.16313	0.164844	0.192419	0.346474	0.288336	0.490297	1.62295	1.9106	1.64993	0.937434	0.512658	0.875731	0.862614	0.483753	0.479114	0.94089	2.85864	2.92359	1.28077	0.748762	0.750267	1.07221	2.02919	1.48419	0.923345	0.676138	1.38773	3.8446	2.21011	1.60718	1.35973	1.97172	2.65693	1.51995	0.930807	0.703784	0.663038	0.779719	1.04412	1.45633	1.91608	2.22724	2.2375	1.94072	1.42764
-320	0.161135	0.163923	0.166574	0.168974	0.171925	0.178609	0.196808	0.239631	0.369226	0.445305	0.532541	0.430862	0.301413	0.284869	0.226638	0.231737	0.247635	0.340677	0.454966	1.37477	1.15549	1.12198	2.09681	0.902637	0.599675	0.637002	0.856762	0.769631	0.607994	0.652534	1.04696	1.90631	3.6177	2.59292	2.4489	2.82104	1.52819	1.01662	0.746076	0.642242	0.650065	0.781567	1.05051	1.46471	1.92499	2.23537	2.24399	1.94516	1.42999
-315	0.163152	0.166007	0.16908	0.173068	0.180305	0.199606	0.25711	0.410532	0.409371	0.412206	0.428847	0.317612	0.251742	0.22929	0.112715	0.116766	0.1258	0.277593	0.582907	0.987378	0.759422	0.692654	1.1511	1.44296	0.535325	0.461868	0.560063	0.588542	0.575964	0.616206	0.76092	0.97676	1.15832	0.970975	0.966128	1.12712	0.823122	0.677991	0.601755	0.58552	0.635371	0.782524	1.05696	1.47341	1.93418	2.24369	2.25062	1.94974	1.43248
-310	0.165053	0.167781	0.170767	0.175226	0.185018	0.21783	0.370319	1.53898	1.19105	1.451	0.354478	0.31764	0.304427	0.141392	0.105971	0.0772833	0.0859162	0.2434	0.559836	1.49596	2.06024	1.95298	2.31205	1.38721	0.427987	0.427724	0.587069	0.675192	0.709145	0.667926	0.633863	0.563115	0.464375	0.090248	0.144739	0.218022	0.359667	0.452714	0.497665	0.540328	0.622332	0.783514	1.06358	1.48236	1.94356	2.2521	2.25731	1.9544	1.4351
-305	0.166824	0.169255	0.171704	0.175386	0.184127	0.217869	0.452666	0.711212	1.11897	0.663868	0.591505	0.247198	0.194774	0.131529	0.180073	0.155474	0.179984	0.302946	0.305891	1.45316	2.83194	1.98995	2.85993	0.6014	0.386653	0.54458	0.915515	1.06026	1.14732	0.951986	0.852594	0.94562	0.17271	0.169669	0.139005	0.0744337	0.227521	0.516126	0.462187	0.514584	0.613447	0.78521	1.07045	1.4915	1.95301	2.26052	2.26401	1.95911	1.43784
-300	0.168456	0.170505	0.172243	0.174953	0.183324	0.22429	0.50057	0.595588	0.735091	0.603665	0.60682	0.278775	0.175292	0.158306	0.156368	0.389321	0.424563	0.132803	0.158652	0.572574	1.10196	2.94374	1.22946	0.486942	0.51433	0.869518	1.97664	2.15135	2.14634	1.70873	2.01086	0.917279	0.139885	0.112621	0.0978771	0.110716	0.100797	0.551439	0.492936	0.513581	0.610538	0.788097	1.07761	1.5007	1.96241	2.26885	2.27065	1.96381	1.44065
-295	0.169942	0.171584	0.172617	0.174109	0.179253	0.201469	0.322233	1.29635	0.764136	1.21146	0.381394	0.131843	0.0603485	0.101625	0.381603	0.142937	0.129013	0.201903	0.114977	0.217834	0.533725	0.856062	0.461063	0.430603	0.707589	1.72075	1.39362	1.20258	2.83244	3.10154	3.03241	1.02589	0.137725	0.152407	0.118417	0.100024	0.1099	0.485681	0.803099	0.551456	0.614269	0.792371	1.08505	1.50987	1.97165	2.27699	2.27714	1.96848	1.44351
-290	0.171262	0.172509	0.172947	0.173783	0.178519	0.206087	0.470637	0.534761	0.917741	0.97785	0.207641	0.0247685	0.0357124	0.14279	0.193105	0.0184611	0.0721792	0.0736195	0.105294	0.11586	0.186967	0.249897	0.262947	0.340106	0.593073	1.3064	0.815943	0.748159	1.56108	4.26324	3.5249	2.1609	0.37384	0.200148	0.150667	0.0926343	0.108484	0.549008	0.931255	0.573206	0.619747	0.797784	1.09269	1.51885	1.98057	2.28483	2.28342	1.97305	1.4464
-285	0.17239	0.173229	0.17308	0.173206	0.176965	0.197801	0.315238	1.28333	0.931968	1.05385	0.157151	0.0445705	0.0322182	0.131994	0.124251	0.120725	0.114507	0.0676307	0.10852	0.101165	0.145543	0.180481	0.214002	0.289288	0.550265	1.44192	1.17556	0.955983	1.99175	4.739	6.7999	1.75068	2.50418	0.47039	0.14341	0.117775	0.398721	1.1757	0.651819	0.555267	0.624552	0.804081	1.10038	1.52749	1.98904	2.29226	2.28942	1.97747	1.44929
-280	0.173297	0.173718	0.172898	0.171874	0.172766	0.181163	0.218586	0.367769	0.809851	0.621936	0.275792	0.0759346	0.0621686	0.170893	0.285243	0.586278	0.566521	0.227389	0.141807	0.131038	0.20139	0.21787	0.241281	0.238609	0.347358	0.649287	1.53558	1.51677	2.36692	1.57868	1.98916	5.70631	1.3428	1.886	0.564383	0.831185	1.35565	0.790372	0.572387	0.55004	0.631192	0.811046	1.10792	1.5356	1.9969	2.29917	2.29504	1.98171	1.45215
-275	0.173969	0.173984	0.172545	0.170597	0.169829	0.173564	0.19344	0.257854	0.343297	0.307445	0.231754	0.207401	0.180643	0.192333	0.429001	0.354452	0.346904	0.465443	0.205752	0.238711	0.476491	0.405036	0.501157	0.270305	0.275342	0.400766	0.627465	0.685945	0.818809	0.696907	0.759672	1.3199	3.25142	1.42916	1.90557	1.36802	0.865118	0.629097	0.544557	0.553246	0.638817	0.818075	1.11501	1.54297	2.00401	2.30546	2.30025	1.98571	1.45495
-270	0.174399	0.174052	0.172132	0.169693	0.168787	0.174746	0.214615	0.428563	1.03027	0.553849	0.353004	0.453891	0.390422	0.260414	0.335281	0.259734	0.259667	0.346047	0.292347	0.583839	0.483165	0.337896	0.437847	0.574315	0.301483	0.333653	0.424475	0.468373	0.495689	0.45915	0.468625	0.594654	0.842953	0.842344	0.987932	0.803027	0.647774	0.557577	0.531038	0.556274	0.645285	0.824379	1.12127	1.54938	2.01021	2.31102	2.30494	1.98943	1.45767
-265	0.174581	0.173933	0.17165	0.168835	0.167738	0.175077	0.239864	0.990918	1.78556	1.19942	0.424618	0.486246	0.387608	0.392337	0.24188	0.315994	0.315273	0.218155	0.286393	0.801843	0.833909	0.941523	0.89139	0.822769	0.333581	0.325122	0.384397	0.419717	0.421544	0.388977	0.378591	0.424053	0.519453	0.605923	0.683602	0.63093	0.562982	0.523873	0.522432	0.557439	0.649787	0.829345	1.12633	1.55463	2.01537	2.31577	2.30907	1.99284	1.46028
-260	0.174499	0.17361	0.170996	0.167473	0.164389	0.164056	0.180542	0.286782	0.940855	0.679659	0.404078	0.581019	0.440987	0.23668	0.179069	0.181611	0.166255	0.142899	0.249856	0.960145	2.91664	1.92193	2.6027	0.606748	0.335865	0.352509	0.419946	0.453885	0.436846	0.379572	0.34505	0.362163	0.427507	0.512033	0.579993	0.567504	0.529444	0.508732	0.5177	0.557665	0.652288	0.832523	1.12986	1.55849	2.01937	2.31962	2.31258	1.99588	1.46276
-255	0.174133	0.173052	0.170127	0.165515	0.158893	0.146651	0.122876	0.0856152	0.110769	0.134593	0.194269	0.28693	0.256216	0.194921	0.185367	0.182309	0.145077	0.126165	0.31343	1.6048	2.4165	1.32892	0.900237	0.772171	0.388578	0.444114	0.577803	0.619334	0.572558	0.435122	0.348149	0.339018	0.396776	0.489819	0.568649	0.562063	0.525542	0.506047	0.516282	0.557174	0.652583	0.833507	1.13153	1.56081	2.02209	2.32249	2.31543	1.99854	1.46508
-250	0.173461	0.172245	0.169125	0.163575	0.153414	0.128339	0.065141	0.0265535	0.0382352	0.0463662	0.0799775	0.161761	0.182134	0.160135	0.211743	0.142115	0.13083	0.14194	0.620508	0.560796	0.162417	0.400103	0.274136	0.544138	0.447244	0.665437	1.06997	1.12242	1.01688	0.609816	0.396988	0.346969	0.413284	0.545931	0.664759	0.619531	0.549211	0.513243	0.516564	0.554998	0.650066	0.831891	1.13114	1.56144	2.02344	2.32434	2.31756	2.00077	1.46723
-245	0.172457	0.171169	0.168123	0.162634	0.152502	0.131632	0.0535145	0.0337088	0.029666	0.0636792	0.0931578	0.112316	0.167147	0.140865	0.0964183	0.0660795	0.0523663	0.0564306	0.184595	0.928898	0.335552	0.135104	0.406043	0.650771	0.608592	1.15446	2.82445	2.64507	2.62297	1.00148	0.502113	0.392373	0.502408	0.756586	0.954666	0.760432	0.602146	0.528793	0.516978	0.550052	0.644157	0.827423	1.12853	1.56031	2.02337	2.3251	2.31895	2.00256	1.46918
-240	0.171099	0.169777	0.167053	0.162401	0.153493	0.130149	0.068932	0.0285445	0.0416678	0.0434874	0.0476718	0.162459	0.286875	0.128363	0.0501574	0.0411373	0.0367915	0.0390965	0.0697591	0.446016	1.24603	0.49163	1.28878	0.591543	0.77021	1.51965	3.58274	3.36062	3.27481	1.22678	0.586767	0.472001	0.712643	1.39604	1.63153	0.955731	0.682419	0.556046	0.518947	0.542612	0.634868	0.820104	1.1237	1.55737	2.02184	2.32477	2.31958	2.0039	1.47093
-235	0.169364	0.168027	0.165901	0.163358	0.159904	0.152	0.13123	0.0960305	0.0992287	0.0783839	0.140782	0.284109	0.225547	0.20496	0.0359812	0.0400498	0.0537228	0.0836748	0.0925588	0.286482	0.610845	1.64045	0.662501	0.556568	0.868668	1.63317	2.69907	4.72271	2.45926	1.2617	0.610951	0.558863	1.04979	1.07222	1.13655	1.22936	0.825876	0.610087	0.526337	0.533584	0.622555	0.810165	1.11674	1.55264	2.01885	2.32333	2.31943	2.00476	1.47246
-230	0.167242	0.165837	0.164391	0.16469	0.169301	0.184924	0.227946	0.330518	0.576044	0.29299	0.217716	0.273281	0.211236	0.215935	0.0872767	0.0736473	0.107136	0.0943221	0.160466	0.384541	0.590506	1.245	0.61769	0.531762	0.864078	1.60764	2.09328	2.22695	1.56602	0.888389	0.517354	0.548578	1.03355	1.02988	1.14484	1.11716	1.22228	0.705626	0.534396	0.520374	0.606984	0.797887	1.10783	1.54619	2.01442	2.32077	2.31851	2.00514	1.47377
-225	0.164728	0.163117	0.161967	0.16427	0.175956	0.218669	0.375081	0.968642	0.733758	0.798173	0.319266	0.295946	0.226381	0.118915	0.0551304	0.036892	0.0500964	0.11222	0.303453	0.913778	0.821911	0.58543	0.990329	0.519134	0.633818	1.02068	1.38717	1.35602	1.07903	0.656647	0.464121	0.596113	1.26246	1.46366	3.50896	1.48374	1.38999	0.686005	0.500759	0.492782	0.586954	0.783539	1.09719	1.53812	2.0086	2.31714	2.31682	2.00505	1.47484
-220	0.161855	0.159831	0.158183	0.159445	0.167896	0.197691	0.298478	0.660237	2.13187	0.560004	0.214644	0.138616	0.100536	0.0608062	0.0220113	0.0114005	0.0236203	0.241769	0.794927	0.661476	0.248587	0.0801439	0.385809	0.826218	0.532631	0.711236	0.918484	0.895474	0.718864	0.503733	0.464092	0.999694	4.17564	4.25424	2.72865	4.06638	0.962187	0.500751	0.418183	0.450174	0.562987	0.767611	1.08509	1.52856	2.00146	2.31247	2.31438	2.00449	1.47568
-215	0.158691	0.156126	0.153555	0.152595	0.155447	0.169056	0.219269	0.393989	1.02917	0.35153	0.162075	0.121006	0.0830594	0.0472227	0.0232887	0.0387645	0.0446313	0.23525	2.91332	0.691199	0.0809037	0.213677	0.1025	0.462912	0.704721	0.727421	1.03043	0.98524	0.678247	0.434126	0.344467	0.942282	0.893623	0.336826	1.49588	0.656761	0.803918	0.388689	0.347617	0.408357	0.538499	0.750918	1.07182	1.51766	1.99307	2.3068	2.31123	2.00347	1.47629
-210	0.155327	0.152216	0.148742	0.145689	0.143499	0.143687	0.162004	0.342392	0.14625	0.407611	0.189822	0.231122	0.142155	0.0881951	0.0336763	0.0289974	0.0603027	0.361536	2.84864	2.42727	0.217525	0.112425	0.429686	0.935221	0.783229	1.41669	2.87729	3.02853	1.30312	0.616113	0.222506	0.102158	0.156924	0.0533896	0.137661	0.0891417	0.234463	0.361601	0.302071	0.375055	0.51634	0.734287	1.05767	1.50558	1.98357	2.30021	2.30739	2.002	1.47667
-205	0.151861	0.148299	0.144251	0.13998	0.134637	0.126541	0.139816	0.0850882	0.158236	0.154502	0.287657	0.449277	0.278248	0.0866779	0.0217503	0.0271253	0.0299069	0.0896477	1.13396	1.674	0.750709	0.708594	1.20996	0.837232	1.52199	4.35803	7.1585	10.9624	4.66663	1.74908	0.287472	0.0509382	0.0468397	0.0352461	0.037957	0.0594383	0.128816	0.293858	0.272412	0.352654	0.498194	0.71832	1.0429	1.4925	1.97306	2.29278	2.30292	2.00012	1.47683
-200	0.148369	0.144508	0.140402	0.136415	0.131462	0.122214	0.117041	0.0545798	0.103333	0.0889639	0.0744982	0.215234	0.0409082	0.0265026	0.0292854	0.0155742	0.0148988	0.054111	0.207871	0.61492	1.2667	1.90761	0.9936	0.989023	2.24452	7.82386	13.1245	8.78135	12.8556	8.93141	1.06743	0.05759	0.0973131	0.140853	0.0575596	0.0630002	0.106165	0.212653	0.242804	0.33602	0.483819	0.703311	1.02774	1.47858	1.96168	2.28459	2.29786	1.99784	1.47678
-195	0.144907	0.140878	0.137177	0.134961	0.13448	0.135816	0.139599	0.18553	0.0990737	0.209169	0.021879	0.043388	0.0221625	0.0282232	0.0237774	0.0486543	0.0590028	0.0974272	0.210724	0.48737	0.823322	1.0144	0.839801	0.879824	1.81248	6.5691	9.29208	7.50516	8.86249	6.29357	1.50955	0.216015	0.293088	1.09662	0.234194	0.22142	0.254414	0.214528	0.237898	0.331919	0.474297	0.689455	1.01237	1.46403	1.94958	2.27574	2.29228	1.99519	1.47652
-190	0.141502	0.137367	0.134214	0.134279	0.140099	0.159762	0.213821	0.340469	0.703567	0.280166	0.0233243	0.0362523	0.0184494	0.0233403	0.0328211	0.0696575	0.103186	0.162059	0.318665	0.885873	0.99258	0.874117	1.06068	0.73288	1.23931	4.16994	5.73901	10.0391	5.742	4.74911	1.5911	0.892974	3.23535	3.55554	3.60165	1.35547	0.471602	0.244495	0.270979	0.343019	0.4696	0.676758	0.99695	1.44903	1.93692	2.26635	2.28624	1.99222	1.47608
-185	0.138179	0.133893	0.131014	0.132485	0.142805	0.17933	0.303954	0.707263	0.667036	0.640642	0.156532	0.102367	0.0146227	0.0167067	0.0608644	0.11546	0.161011	0.256815	0.691044	0.44206	0.227728	0.202221	0.315204	0.715382	0.672618	1.30267	3.5957	4.22993	3.98829	1.81616	1.36429	1.69234	2.09622	3.29681	2.00441	1.24366	0.645604	0.38179	0.332475	0.364505	0.468266	0.664981	0.981634	1.4338	1.92385	2.25652	2.2798	1.98895	1.47546
-180	0.134958	0.13042	0.127246	0.127861	0.135084	0.158611	0.225979	0.397412	0.660865	0.681115	0.16074	0.0469091	0.0277076	0.0501003	0.124203	0.22493	0.254492	0.367761	0.784872	0.267763	0.0818618	0.062102	0.0994244	0.342121	0.599881	0.685128	1.07689	1.14023	1.21305	0.981364	1.12962	1.73319	0.869477	0.742932	0.401496	0.534697	0.829136	0.485663	0.38668	0.385767	0.467663	0.653725	0.966557	1.41853	1.91056	2.24636	2.27305	1.98542	1.47467
-175	0.131887	0.127009	0.123152	0.121818	0.123786	0.131426	0.149845	0.185838	0.273946	0.19166	0.0711297	0.00864525	0.011538	0.0434796	0.313416	0.696992	0.487891	0.680805	0.188601	0.192354	0.0758614	0.0378747	0.0644212	0.269274	0.746184	0.568833	0.633125	0.653349	0.677122	0.712545	1.03242	1.99261	0.957285	0.668796	0.448097	0.665325	1.05579	0.585854	0.431489	0.401507	0.465447	0.642543	0.951842	1.40344	1.8972	2.23599	2.26603	1.98166	1.47374
-170	0.12902	0.123777	0.119116	0.115674	0.112644	0.107313	0.0936693	0.084969	0.0270769	0.142869	0.0216149	0.00615102	0.00630887	0.0668201	1.16852	0.907055	0.485682	0.219132	0.7137	0.486495	0.0975595	0.089502	0.0851433	0.412991	0.661704	0.522892	0.560148	0.581643	0.575431	0.601326	0.787926	1.25291	2.59837	1.19935	1.24809	1.63785	1.19329	0.66274	0.454375	0.405015	0.459349	0.631062	0.93763	1.38874	1.88395	2.22553	2.25885	1.97773	1.47268
-165	0.126414	0.120844	0.115481	0.110333	0.103543	0.0893149	0.0590742	0.0101102	0.0327281	0.0777635	0.102498	0.0113778	0.00957934	0.0954111	1.59522	2.08914	1.06144	0.584903	0.870044	0.589491	0.239599	0.578582	0.435258	0.93224	0.557259	0.553604	0.615351	0.646121	0.609822	0.584601	0.689753	1.043	1.69218	3.53646	2.99547	1.98914	1.03376	0.598223	0.426753	0.389839	0.448118	0.619167	0.924079	1.37459	1.87095	2.21508	2.25155	1.97366	1.47151
-160	0.124123	0.118313	0.112512	0.106483	0.0979692	0.0796985	0.0403398	0.0172562	0.0113755	0.0185615	0.0401906	0.0573394	0.0295641	0.0243304	1.0426	2.68102	2.7822	1.30269	0.697766	1.19694	1.11822	0.917132	0.752179	0.538615	0.522378	0.635749	0.764925	0.79554	0.742017	0.619547	0.608942	0.857538	1.43206	3.51299	2.69473	2.32435	0.888249	0.493516	0.37235	0.3617	0.432873	0.60712	0.911379	1.3612	1.85836	2.20475	2.2442	1.96947	1.47024
-155	0.122189	0.116253	0.110348	0.104513	0.0973048	0.0839446	0.0574096	0.00816446	0.0113075	0.0552996	0.289396	0.0609797	0.0647322	0.116051	0.30769	0.624136	0.638185	1.3563	0.507486	0.520189	0.604776	0.588744	0.476532	0.454847	0.545109	0.76098	1.08543	1.14211	1.05797	0.718137	0.579075	0.988238	1.39514	0.901217	0.883115	0.813134	0.830215	0.383285	0.307901	0.327403	0.415619	0.595442	0.899744	1.34871	1.8463	2.19463	2.23687	1.96522	1.46888
-150	0.120642	0.11468	0.108906	0.103856	0.0992031	0.0935857	0.085765	0.0723761	0.068963	0.223768	0.128825	0.0273076	0.0618926	0.0643819	0.318206	1.68349	1.86885	0.468358	0.261884	0.318321	0.419962	0.454139	0.433494	0.459698	0.58598	0.87164	1.3418	1.53277	1.34466	0.767457	0.628198	0.321168	0.158721	0.174183	0.104722	0.106154	0.300749	0.287476	0.24853	0.2935	0.398661	0.584804	0.889388	1.33727	1.83488	2.18481	2.22963	1.96093	1.46746
-145	0.119499	0.113583	0.10801	0.103699	0.101182	0.101949	0.112383	0.14598	0.216213	0.361995	0.174374	0.0931461	0.0387274	0.0619406	0.0829147	0.2555	0.31941	0.118868	0.169915	0.251169	0.368728	0.440951	0.449974	0.487277	0.625814	0.949542	1.44449	2.00548	1.42501	0.677551	0.308792	0.149548	0.0946002	0.0888036	0.0845354	0.0864773	0.105063	0.127569	0.204496	0.264776	0.384387	0.575988	0.880525	1.32697	1.8242	2.17536	2.2225	1.95663	1.46597
-140	0.118771	0.112946	0.107507	0.103394	0.101212	0.103014	0.118917	0.186408	0.635792	0.295853	0.378297	0.102922	0.0657099	0.0858645	0.0611816	0.0514084	0.0614178	0.0753866	0.109318	0.248168	0.412838	0.497458	0.505712	0.525705	0.659718	1.04967	1.76794	3.66674	1.82438	0.659343	0.0645915	0.11072	0.0988884	0.0970504	0.0896209	0.0821357	0.0864229	0.0994873	0.161645	0.246135	0.37541	0.569784	0.873348	1.31791	1.81433	2.16634	2.21554	1.95235	1.46444
-135	0.118463	0.112771	0.107382	0.10283	0.0987236	0.0933655	0.0876924	0.0258889	0.0362944	0.0715951	0.178142	0.184165	0.153409	0.0856708	0.0805637	0.0607995	0.0520578	0.0639392	0.140915	0.353504	0.647214	0.739577	0.6667	0.59206	0.667783	1.06032	2.25897	1.98844	2.9858	0.825199	0.0930162	0.119532	0.117924	0.122743	0.109924	0.0901911	0.0895529	0.0962015	0.14939	0.242268	0.373603	0.566757	0.867977	1.31013	1.80532	2.1578	2.20879	1.94811	1.46287
-130	0.118583	0.11308	0.107772	0.102741	0.0966153	0.0848472	0.0631422	0.0149781	0.0276156	0.033757	0.14896	0.246742	0.252881	0.152941	0.0871798	0.0662708	0.0656601	0.0983123	0.254254	0.612785	1.54539	1.66535	1.03747	0.726908	0.670776	0.980041	2.09758	1.96968	2.41951	0.761718	0.152225	0.166501	0.142804	0.140074	0.119806	0.0955252	0.100359	0.0834266	0.159581	0.255834	0.379866	0.56709	0.864431	1.30365	1.79721	2.14978	2.20228	1.94392	1.46128
-125	0.119126	0.113884	0.10883	0.103931	0.0978079	0.0864336	0.0698387	0.0278807	0.0437133	0.0377226	0.234902	0.714731	0.712872	0.289953	0.156241	0.121948	0.119854	0.177738	0.360314	0.797443	1.81912	1.78116	2.39468	1.00696	0.69264	0.792891	1.19771	1.37792	1.22291	0.64762	0.369316	0.158335	0.280427	0.285144	0.194992	0.0904142	0.132612	0.181213	0.229367	0.291441	0.393763	0.570461	0.86262	1.29844	1.79	2.14231	2.19602	1.93981	1.45964
-120	0.120082	0.115166	0.110533	0.106295	0.101608	0.0941984	0.0826015	0.0761281	0.0673921	0.148264	0.60922	0.697834	0.735672	0.729154	0.236366	0.159844	0.165269	0.236735	0.445425	1.0138	2.79899	3.0571	1.92078	1.12229	0.721036	0.780889	1.13429	2.49982	1.25976	0.749087	0.671448	1.3691	2.00894	2.00876	1.33242	1.1657	0.685298	0.404173	0.336558	0.340506	0.412333	0.576006	0.862326	1.29445	1.78368	2.13538	2.19004	1.93578	1.458
-115	0.121427	0.116881	0.112736	0.10929	0.106127	0.102304	0.0982834	0.0988218	0.114231	0.198649	0.648481	0.67285	0.676609	0.695152	0.251032	0.176265	0.188789	0.257647	0.419265	0.789336	1.51141	1.66317	1.51128	0.900155	0.700995	1.0669	1.60968	0.665236	2.02586	0.982936	1.08902	2.75237	2.91349	1.00154	0.871412	1.55102	1.53269	0.772864	0.475029	0.395814	0.432172	0.582644	0.863253	1.29158	1.77823	2.12901	2.18434	1.93184	1.45632
-110	0.123137	0.118976	0.115298	0.112554	0.110647	0.10962	0.111882	0.12645	0.151647	0.187886	0.306525	0.67959	0.675639	0.503215	0.246175	0.194673	0.216712	0.290376	0.367487	0.559728	0.894393	1.11943	0.925086	0.673375	0.866886	0.548232	0.0943348	0.464886	0.349278	1.59259	2.18976	1.00355	0.212007	0.14808	0.135269	0.122762	0.463337	1.24062	0.63189	0.44975	0.449976	0.589288	0.865092	1.28974	1.77361	2.12317	2.17892	1.92798	1.45462
-105	0.125187	0.121401	0.118115	0.115956	0.115354	0.118667	0.138453	0.257393	0.315308	0.282756	0.213479	0.239902	0.241454	0.243733	0.295309	0.335183	0.367306	0.628955	0.391203	0.515236	1.20154	1.30937	1.58248	0.997495	1.23173	0.114355	0.0444614	0.0798931	0.175578	1.14195	6.12381	0.8854	0.0903893	0.114786	0.111817	0.0756178	0.0920103	0.563921	0.81688	0.486589	0.461396	0.595008	0.867576	1.28879	1.76974	2.11784	2.17376	1.92422	1.4529
-100	0.127547	0.124111	0.121101	0.119362	0.12043	0.134972	0.273635	0.327996	0.237713	0.312538	0.271594	0.155163	0.145647	0.182553	0.392383	0.273124	0.287795	0.436955	0.503396	0.972667	1.42903	1.32578	1.57037	5.31173	0.841884	0.414587	0.0953232	0.0586226	0.0687384	0.909179	5.43829	0.864774	0.0749221	0.0833805	0.075087	0.0593567	0.0809777	0.375833	0.675344	0.468442	0.462664	0.599372	0.870529	1.28863	1.76656	2.11298	2.16887	1.92054	1.45114
-95	0.130194	0.127074	0.124158	0.122344	0.123817	0.142343	0.323547	0.718967	0.560415	0.702499	0.386483	0.131527	0.115232	0.266698	0.214467	0.195606	0.197017	0.418287	0.383382	0.999941	3.44162	3.50041	1.8684	2.27917	1.53085	0.216787	0.102342	0.0826056	0.166649	1.01467	5.50735	1.00531	0.0808992	0.0612139	0.0551046	0.0629156	0.0369135	0.399871	0.759776	0.451912	0.459257	0.602911	0.873877	1.28912	1.764	2.10857	2.16422	1.91693	1.44935
-90	0.133101	0.13027	0.127245	0.124618	0.124005	0.133122	0.200145	0.704031	0.448441	0.685651	0.167661	0.0630689	0.0660188	0.136438	0.406693	0.279053	0.328482	0.677284	0.44765	1.65493	3.6575	3.3131	4.68247	2.7332	0.604169	0.314452	0.135775	0.109269	0.208322	0.923375	1.06312	1.2592	0.259959	0.0733153	0.0658771	0.0466667	0.183479	0.735364	0.466428	0.402273	0.453528	0.606428	0.877602	1.29015	1.76195	2.10454	2.15978	1.91339	1.44751
-85	0.136248	0.133693	0.130417	0.126377	0.121977	0.119491	0.139435	0.341002	0.306491	0.200951	0.0566784	0.0565815	0.0399376	0.0451364	0.123272	0.252311	0.329068	0.296887	0.355758	0.792775	3.20484	3.29192	2.73568	0.844367	0.333971	0.181302	0.157357	0.16998	0.292483	0.297809	0.415722	0.604323	0.920511	0.374994	0.249867	0.28323	0.675734	0.450248	0.365409	0.373874	0.451229	0.610686	0.881679	1.29158	1.76034	2.10085	2.15553	1.9099	1.44562
-80	0.139607	0.137357	0.133813	0.128172	0.119469	0.10828	0.175656	0.0668239	0.0824692	0.0790718	0.0807975	0.0519881	0.0364077	0.029731	0.0662205	0.106132	0.141628	0.194983	0.276329	0.456641	0.850345	0.919538	0.810147	0.452576	0.292101	0.225887	0.188408	0.187736	0.209867	0.238124	0.287954	0.357096	0.460891	0.634465	0.479247	0.571078	0.372321	0.321993	0.3245	0.364348	0.453647	0.61591	0.886006	1.2933	1.75908	2.09745	2.15146	1.90644	1.44367
-75	0.143144	0.141263	0.137653	0.13093	0.118908	0.0959192	0.079147	0.086767	0.043699	0.0561172	0.0513502	0.04103	0.0458778	0.0343375	0.046213	0.102757	0.10008	0.159134	0.261806	0.426334	0.779585	0.690508	0.760987	0.403466	0.293707	0.271336	0.266511	0.268133	0.268478	0.268339	0.271226	0.283245	0.305185	0.322217	0.307675	0.301243	0.284799	0.290298	0.318548	0.367613	0.459795	0.621885	0.890426	1.29517	1.75805	2.09427	2.14752	1.90301	1.44165
-70	0.146816	0.14539	0.142025	0.135382	0.123835	0.103866	0.0878277	0.0538781	0.0249865	0.0636904	0.140225	0.0714919	0.0612828	0.0662537	0.136307	0.0251208	0.0234282	0.226698	0.387945	0.743879	0.349572	0.253071	0.304091	0.527108	0.290317	0.275571	0.294427	0.306675	0.303666	0.292	0.278714	0.276805	0.286605	0.296905	0.298792	0.293116	0.290235	0.301533	0.330726	0.378414	0.468268	0.628193	0.894754	1.29705	1.75719	2.09127	2.14368	1.89958	1.43955
-65	0.150566	0.149651	0.146737	0.140716	0.130782	0.116446	0.13818	0.0895515	0.0642978	0.0750773	0.30474	0.353972	0.185758	0.358637	0.0415515	0.0333923	0.0515946	0.181108	1.72087	0.46625	0.133335	0.0557281	0.113374	0.178168	0.286452	0.241218	0.274531	0.296055	0.295592	0.288573	0.28669	0.302607	0.335895	0.367977	0.380003	0.36376	0.342193	0.336922	0.354083	0.393929	0.477969	0.634422	0.898801	1.29884	1.7564	2.08841	2.13992	1.89615	1.43735
-60	0.154329	0.153938	0.151483	0.145795	0.135497	0.115011	0.0770996	0.0490513	0.0513971	0.0258396	0.32256	0.326077	0.434076	0.316957	0.042513	0.0291369	0.0491777	0.205793	2.0705	1.30923	0.0606928	0.0715653	0.0659969	0.112625	0.163334	0.175179	0.209408	0.230862	0.232324	0.251836	0.288908	0.360468	0.469216	0.561446	0.592587	0.534216	0.449269	0.398278	0.38809	0.413134	0.488138	0.640211	0.902415	1.30042	1.75563	2.08562	2.13621	1.89268	1.43505
-55	0.158045	0.158167	0.156186	0.150895	0.140402	0.116579	0.0666004	0.078476	0.0173049	0.0555331	0.102331	0.25524	0.349283	0.143542	0.0230709	0.0213117	0.0336788	0.0915424	1.23383	1.09391	0.143713	0.0820098	0.0437224	0.071273	0.0747517	0.0996486	0.13264	0.15751	0.113532	0.170104	0.278445	0.485311	0.830044	1.044	1.13576	0.963827	0.673602	0.505347	0.43711	0.436169	0.498258	0.645306	0.905482	1.30175	1.75479	2.08287	2.13252	1.88918	1.43265
-50	0.161656	0.162274	0.160883	0.156897	0.150224	0.139434	0.141233	0.105288	0.132349	0.175374	0.134882	0.129637	0.149001	0.109878	0.0118982	0.0221787	0.0353551	0.104981	0.711815	0.662813	0.116472	0.194892	0.0244964	0.0359175	0.0439175	0.0651675	0.277309	0.141248	0.414096	0.0724577	0.245192	0.790355	2.07558	2.11975	2.31769	2.30361	1.17887	0.703684	0.510391	0.463935	0.507987	0.649553	0.907971	1.30276	1.75387	2.08012	2.12883	1.88562	1.43012
-45	0.165103	0.166154	0.16523	0.162306	0.158782	0.157497	0.176973	0.431565	1.26329	0.37566	0.0884384	0.0225476	0.0169795	0.0924457	0.0421198	0.00633364	0.0434913	0.149515	0.224307	0.293134	0.215538	0.0938631	0.100577	0.0792373	0.0257987	0.0529862	0.0763944	0.0908399	0.114436	0.0959026	0.280933	1.68041	1.41646	1.0477	1.33982	1.59815	2.30556	1.06759	0.618833	0.497049	0.517099	0.652959	0.90989	1.30344	1.75282	2.07735	2.12512	1.88199	1.42748
-40	0.16834	0.169714	0.168901	0.165811	0.16172	0.15808	0.162131	0.197431	0.391512	0.153215	0.0242347	0.00976717	0.0183323	0.0306294	0.0732009	0.0697634	0.078127	0.119187	0.224601	0.098533	0.0500605	0.0158302	0.0193112	0.085991	0.0528855	0.0384418	0.0486418	0.0610181	0.0934426	0.194995	1.17879	1.9179	0.509459	0.349698	0.3477	0.267766	1.20552	1.77486	0.76284	0.531529	0.524924	0.655604	0.911297	1.3038	1.75162	2.07453	2.12137	1.87829	1.42469
-35	0.171331	0.172934	0.171931	0.167799	0.161176	0.151333	0.143305	0.185413	0.256453	0.189575	0.027249	0.0230287	0.0228156	0.0349625	0.0529976	0.116114	0.139281	0.162541	0.225143	0.0548166	0.0249646	0.0148746	0.0250356	0.0618314	0.076307	0.0375357	0.0434361	0.0539095	0.0838604	0.158164	1.29139	1.38902	0.239784	0.161561	0.098904	0.118812	0.713518	1.55383	0.772105	0.542633	0.529244	0.657523	0.912281	1.30385	1.75027	2.07164	2.11757	1.8745	1.42178
-30	0.174053	0.175843	0.174608	0.169437	0.160795	0.14887	0.175571	0.223135	0.253384	0.324672	0.109354	0.037948	0.245795	0.0969818	0.160931	0.224527	0.25196	0.240622	0.271474	0.0529315	0.0358135	0.0177441	0.0274716	0.0612451	0.0747668	0.0455768	0.051383	0.0600392	0.0922815	0.187222	1.11812	1.72987	0.459093	0.260832	0.213348	0.189102	1.07428	1.75034	0.776081	0.541214	0.530632	0.658884	0.912916	1.30363	1.74876	2.06868	2.11371	1.87061	1.41873
-25	0.176491	0.178486	0.177229	0.171801	0.163676	0.159368	0.264607	0.348063	0.631533	0.913767	0.666689	0.516495	0.691106	0.509953	0.225262	0.439033	0.512662	0.357906	0.368124	0.135881	0.0722949	0.0304719	0.00852288	0.0547902	0.0197823	0.061008	0.0735873	0.0678462	0.105517	0.095571	0.316209	1.71239	1.27238	0.9448	0.766544	1.27012	2.21716	1.10921	0.654129	0.518516	0.529372	0.659849	0.913267	1.30318	1.74711	2.06565	2.10978	1.86663	1.41553
-20	0.178622	0.18087	0.179836	0.174684	0.167426	0.164396	0.21773	0.871869	0.687479	1.01873	0.584303	0.3494	0.679819	0.230193	0.163478	0.290451	0.274922	0.619856	0.335213	0.389918	0.07381	0.110485	0.0227808	0.0363481	0.074366	0.0237843	0.199701	0.0646087	0.337613	0.161536	0.347726	1.10517	3.35413	2.58227	2.56794	2.7383	1.44275	0.841738	0.5811	0.502992	0.529041	0.66077	0.913402	1.30254	1.74532	2.06252	2.10578	1.86255	1.41219
-15	0.180424	0.18295	0.182286	0.177159	0.167772	0.151108	0.120842	0.0570002	0.156151	0.0761986	0.293879	0.144639	0.0959821	0.0996357	0.155568	0.290256	0.387491	0.233609	0.145293	0.132013	0.284703	0.110871	0.078185	0.0897385	0.13197	0.218249	0.178122	0.240838	0.277509	0.368801	0.565243	1.05594	2.00803	2.19219	2.24234	1.84966	1.16284	0.75277	0.562227	0.503052	0.531732	0.661886	0.913386	1.30174	1.74342	2.05932	2.1017	1.85837	1.40872
-10	0.181875	0.184707	0.184663	0.180359	0.171081	0.150185	0.105737	0.0584637	0.110677	0.115278	0.349886	0.260119	0.213453	0.240257	0.138458	0.16988	0.18447	0.195571	0.0610641	0.0808866	0.222895	0.224815	0.273607	0.203989	0.253556	0.383674	0.534852	0.610139	0.610125	0.671826	0.869859	1.35047	2.2059	2.22294	2.21562	1.86748	1.20933	0.795373	0.589869	0.5179	0.537332	0.663187	0.913273	1.30084	1.74143	2.05604	2.09755	1.85409	1.40511
-5	0.182967	0.186102	0.186954	0.184802	0.180807	0.178086	0.191608	0.435937	0.966082	0.381271	0.392479	0.328032	0.334867	0.201891	0.179538	0.0695003	0.121928	0.0827318	0.179786	0.208339	0.175264	0.202894	0.3472	0.559166	0.41074	0.588976	0.937092	1.07311	0.926984	0.950629	1.18093	1.87138	3.97341	2.83879	2.7016	2.62853	1.53782	0.942467	0.650205	0.54124	0.54392	0.664367	0.91309	1.29989	1.73937	2.05271	2.09334	1.84973	1.40137
4.0201e-13	0.183696	0.187077	0.188777	0.188545	0.188293	0.19583	0.255059	0.66341	1.09195	0.874554	0.242746	0.237093	0.223377	0.17853	0.0822954	0.0452117	0.0637656	0.17297	0.458055	0.28559	0.159577	0.210373	0.362865	0.695481	0.47839	0.639466	0.991788	1.15023	1.01526	1.03444	1.22249	1.65476	2.5338	2.12483	1.96591	1.94906	2.27652	1.15698	0.713844	0.560122	0.548073	0.664967	0.912868	1.29892	1.73726	2.04933	2.08908	1.84527	1.3975
5	0.184082	0.187603	0.189892	0.190697	0.19138	0.198641	0.270094	1.2906	1.81098	1.09112	0.222767	0.203068	0.218348	0.0596748	0.0654937	0.0518561	0.0651672	0.154082	0.443616	0.594943	0.518072	0.499867	0.712092	0.96984	0.515796	0.583637	0.768495	0.881575	0.882918	0.936664	1.13246	1.53627	2.37102	1.92116	1.75954	1.76509	1.9882	1.0803	0.69151	0.552958	0.546221	0.664693	0.912646	1.29797	1.73513	2.04592	2.08476	1.84074	1.39352
10	0.184152	0.187698	0.190266	0.191058	0.189349	0.18448	0.255482	0.489082	2.03796	0.399799	0.238336	0.214569	0.186404	0.141209	0.034976	0.0688473	0.0823282	0.120815	0.359507	1.46431	1.20888	1.88635	1.91167	0.697517	0.429941	0.477911	0.600777	0.68868	0.709078	0.779689	0.998599	1.48341	2.71582	1.94386	1.79911	1.89515	1.23849	0.83217	0.61003	0.526142	0.539736	0.663848	0.912491	1.29705	1.733	2.04249	2.08042	1.83614	1.38943
15	0.183957	0.187437	0.190152	0.19088	0.187423	0.172542	0.167498	0.192022	0.168224	0.166267	0.104057	0.324091	0.307818	0.161711	0.0432005	0.0500615	0.051443	0.083525	0.268991	0.795412	2.30957	6.67359	1.4001	0.550688	0.358553	0.407798	0.518651	0.576771	0.579253	0.612536	0.763327	1.08225	1.6727	2.78302	2.49776	1.37033	0.987588	0.690688	0.545018	0.499982	0.532773	0.663057	0.912465	1.2962	1.73089	2.03906	2.07606	1.8315	1.38525
20	0.183554	0.186907	0.189814	0.191259	0.189917	0.182397	0.162682	0.141594	0.097674	0.121924	0.361025	1.01237	0.733417	0.329744	0.249918	0.265022	0.236967	0.226825	0.334556	0.542176	0.970007	1.00683	0.857399	0.397185	0.347417	0.486157	0.734657	0.766579	0.685563	0.548159	0.59556	0.788403	1.12004	1.54522	1.50595	1.02081	0.746924	0.574589	0.493869	0.47935	0.527406	0.662702	0.912587	1.29541	1.72882	2.03567	2.0717	1.82682	1.38098
25	0.183	0.186186	0.189322	0.191914	0.194147	0.19913	0.220766	0.296425	0.43434	0.311609	0.409155	0.571896	0.794622	0.42594	0.562982	0.620726	0.491758	0.358705	0.295115	0.450994	0.289132	0.265285	0.396503	0.898269	0.615428	1.14525	2.54398	2.3425	2.13913	0.809578	0.560305	0.610231	0.765625	0.926362	0.924119	0.74274	0.590914	0.497753	0.459354	0.465287	0.523903	0.66273	0.912807	1.2947	1.72683	2.03234	2.06737	1.82211	1.37664
30	0.182357	0.185331	0.188661	0.192378	0.198357	0.220753	0.343234	1.01565	0.467973	0.951472	0.443135	0.500701	0.50525	0.453143	0.70588	0.486102	0.292953	0.259884	0.530281	0.106714	0.178683	0.242567	0.491432	0.83611	2.44461	5.17573	3.66192	3.13648	3.67374	2.46771	0.760556	0.550587	0.579035	0.634467	0.63657	0.566548	0.491267	0.446144	0.434796	0.454643	0.521042	0.662751	0.913044	1.29407	1.72493	2.02909	2.06309	1.81741	1.37225
35	0.181687	0.184415	0.187867	0.192428	0.201158	0.245452	0.768978	0.748901	1.20183	0.713937	1.14089	0.48114	0.406306	0.440467	0.732304	0.482389	0.304729	0.496792	0.386331	0.113295	0.128326	0.18566	0.434285	2.04013	8.50048	5.15629	10.674	7.83496	9.57817	3.96611	0.996678	0.540666	0.468818	0.467084	0.464301	0.439104	0.411158	0.400215	0.410433	0.442687	0.517001	0.66224	0.9132	1.29354	1.72318	2.02595	2.05888	1.81272	1.36782
40	0.181046	0.183498	0.187033	0.192405	0.202767	0.238442	0.450807	2.80599	1.82074	2.64577	0.573846	0.369634	0.350355	0.394943	0.634765	0.613515	0.44669	0.473585	0.290975	0.0962994	0.109224	0.154123	0.36195	0.935943	3.12863	15.2175	10.754	9.25008	9.96618	4.82246	1.06026	0.488014	0.37613	0.342998	0.338167	0.334543	0.334513	0.349229	0.379844	0.425961	0.510401	0.660829	0.913241	1.29316	1.72161	2.02298	2.05477	1.80807	1.36338
45	0.180493	0.182618	0.186068	0.191787	0.203208	0.246795	0.615521	0.733448	1.09071	0.692954	0.655724	0.343437	0.316927	0.314224	0.341895	0.331973	0.294708	0.278304	0.484744	0.106719	0.0958307	0.13139	0.35787	0.409253	2.14659	9.99724	10.5252	9.99499	9.84618	2.17574	0.730641	0.39896	0.583148	0.297504	0.299173	0.322431	0.283285	0.299469	0.343996	0.404265	0.501028	0.658479	0.913201	1.29296	1.72027	2.02018	2.05078	1.80349	1.35893
50	0.180074	0.181837	0.185015	0.190409	0.200204	0.22753	0.332173	0.811067	0.479162	0.817737	0.396597	0.322909	0.296872	0.27501	0.29508	0.523716	0.679839	0.338211	0.30104	0.384623	0.104418	0.0566485	0.209702	0.720257	1.02421	2.4372	4.6237	4.38251	4.43483	1.42596	0.623095	0.714981	0.154809	0.302707	0.138323	0.199269	0.350694	0.28512	0.313951	0.381473	0.490135	0.655578	0.913221	1.29303	1.71921	2.01762	2.04694	1.79897	1.35449
55	0.179846	0.181245	0.184098	0.189128	0.197672	0.216282	0.259384	0.352898	0.500539	0.386789	0.338742	0.317681	0.286077	0.225658	0.314057	0.328779	0.344246	0.648242	0.365042	0.24902	0.205592	0.218833	0.390346	0.372791	0.628829	1.07815	1.58249	1.64357	1.49539	0.855055	0.621402	0.235302	0.120479	0.101552	0.07605	0.0811327	0.150109	0.357563	0.308057	0.364538	0.480154	0.652882	0.913501	1.29345	1.71848	2.01532	2.04329	1.79456	1.35008
60	0.179855	0.180915	0.183498	0.188515	0.197746	0.219316	0.273614	0.403926	0.654308	0.437686	0.37802	0.387491	0.726882	0.47293	0.062988	0.0819465	0.100939	0.187794	0.966601	0.76196	0.240936	0.220193	0.469946	0.381859	0.532351	0.851239	1.18571	1.38699	1.14536	0.762954	0.73991	0.118845	0.0645873	0.0787064	0.070071	0.0692965	0.0943188	0.201622	0.34548	0.360146	0.473927	0.651319	0.914299	1.29431	1.71816	2.01332	2.03984	1.79027	1.34573
65	0.180137	0.1809	0.18325	0.188378	0.199165	0.230082	0.342774	0.884997	0.894663	0.943952	0.599586	0.963169	0.868408	1.49322	0.200514	0.0594354	0.0614499	0.138046	1.44652	1.49932	0.175781	0.204449	0.254841	0.736853	0.726968	1.34659	2.18694	3.76457	2.20516	1.38371	0.541709	0.155953	0.0976646	0.071703	0.0654392	0.0734011	0.103182	0.288218	0.3512	0.369646	0.473665	0.651716	0.915866	1.2957	1.71826	2.01164	2.03661	1.78613	1.34144
70	0.180711	0.181222	0.183334	0.188214	0.198648	0.229387	0.350837	1.00811	2.21362	0.854756	0.774971	0.403892	0.266924	1.41159	0.190842	0.0487759	0.0673182	0.242106	2.22956	1.5321	0.21981	0.2257	0.359249	0.648851	1.88919	4.11889	8.69698	8.01407	8.25569	2.06095	0.315222	0.153408	0.11646	0.0920354	0.0810826	0.0856754	0.105274	0.174273	0.407736	0.383278	0.478278	0.654419	0.918389	1.29772	1.71886	2.01033	2.03364	1.78213	1.33724
75	0.181583	0.18189	0.1838	0.188317	0.197432	0.222692	0.324187	1.0027	0.547604	0.790225	0.566787	0.320719	0.162938	0.413668	0.35411	0.0551558	0.0622948	0.0910031	1.18578	0.753576	0.129282	0.408624	0.570094	1.81141	2.93684	10.5903	8.30457	7.35895	7.84128	3.74523	0.896486	0.212898	0.129983	0.190285	0.148558	0.12966	0.130438	0.300806	0.443485	0.391584	0.486738	0.659468	0.92198	1.30043	1.71999	2.0094	2.03093	1.77832	1.33314
80	0.182744	0.182869	0.184591	0.188811	0.196898	0.216902	0.280159	0.522747	0.859679	0.435162	0.62895	0.68527	0.543617	0.731592	0.230551	0.0713501	0.0212318	0.101785	0.33259	1.49859	0.63506	1.20866	1.42186	1.60918	5.76558	3.59524	6.61939	5.93176	6.55572	2.93848	1.16591	0.607273	0.340378	0.530504	0.198419	0.213854	0.428551	0.768618	0.427306	0.410942	0.500923	0.666785	0.926685	1.30391	1.72169	2.00888	2.0285	1.77469	1.32916
85	0.18417	0.184099	0.185494	0.189086	0.195438	0.207984	0.233263	0.281505	0.304695	0.307953	0.41924	1.03556	0.951064	0.443927	0.254766	0.21714	0.137094	0.212708	0.381029	0.816119	2.23761	1.77746	1.04579	0.91279	1.52974	3.98811	3.51189	7.00625	3.65851	2.5015	1.04398	1.8946	3.83069	2.56306	2.79871	2.16016	1.70466	0.637748	0.447703	0.442511	0.519155	0.675793	0.932478	1.30818	1.72397	2.00878	2.02637	1.77126	1.3253
90	0.185843	0.185529	0.186382	0.188905	0.193275	0.201135	0.213905	0.229662	0.236409	0.271126	0.42487	1.06621	1.0202	0.418557	0.360115	0.458442	0.451594	0.40098	0.57121	1.23401	2.97521	3.12439	1.55634	0.90704	0.826881	1.469	2.09661	2.66736	2.30831	1.07153	1.00451	1.66949	3.74236	10.6085	7.76752	6.42015	1.59002	0.729093	0.5147	0.48108	0.538004	0.685671	0.939292	1.31328	1.72686	2.0091	2.02454	1.76805	1.32159
95	0.187742	0.187158	0.187317	0.188492	0.190921	0.196567	0.210798	0.244452	0.2649	0.335393	0.743918	0.521698	0.424148	0.423547	0.472575	1.11678	1.22035	0.630392	0.728139	1.83956	2.31371	2.46195	2.4812	1.03917	0.612607	0.593385	0.612625	0.688726	0.730701	0.750849	1.21204	2.87361	9.99319	9.74952	8.58654	7.43406	2.74093	0.977194	0.593696	0.515565	0.554859	0.696009	0.947108	1.31921	1.73034	2.00984	2.02301	1.76506	1.31804
100	0.189859	0.18902	0.188459	0.188284	0.189104	0.195486	0.231297	0.405371	0.658132	0.609136	0.992151	0.710677	0.287744	0.195844	0.64805	0.638435	0.725106	0.995481	0.728398	1.42066	1.60605	1.72478	1.77202	0.874504	0.572354	0.587485	0.983377	0.848733	0.631401	0.771447	1.63724	5.29548	13.3266	7.88735	7.12494	5.61719	1.81993	1.88835	0.749728	0.559515	0.572306	0.707213	0.955975	1.32595	1.7344	2.011	2.02178	1.7623	1.31465
105	0.192168	0.191127	0.189952	0.188555	0.187585	0.192201	0.237658	0.55473	0.442074	0.625977	0.695645	3.13753	3.10639	0.925808	0.760378	0.609519	0.647449	0.78657	0.456962	0.67579	1.25288	1.35129	1.41555	0.750193	0.654326	1.04992	0.520923	0.965983	0.719508	0.801344	2.1777	0.967728	0.136315	0.403791	0.441407	0.532793	0.288759	0.81442	1.11931	0.63552	0.595156	0.720115	0.965941	1.33347	1.739	2.01254	2.02085	1.75976	1.31144
110	0.194639	0.193457	0.191785	0.189392	0.186963	0.189539	0.230099	0.503605	0.274426	0.334965	0.643822	0.78564	1.6861	1.9152	0.989614	0.713158	0.650634	0.590896	0.360234	0.398811	0.539785	0.61139	0.668345	0.611614	0.781576	0.222659	0.103265	0.116072	0.0637114	0.63952	0.330588	0.170795	0.119659	0.209514	0.229539	0.228155	0.110241	0.494707	1.11014	0.702845	0.622494	0.734989	0.97699	1.34169	1.7441	2.01444	2.02021	1.75746	1.30841
115	0.197216	0.195931	0.193745	0.189961	0.184299	0.177598	0.179187	0.19745	0.380398	0.17132	0.276517	0.271641	0.360213	0.458637	0.857149	0.398514	0.344928	0.316085	0.281161	0.321043	0.397976	0.452696	0.505557	0.679028	0.429989	0.0597367	0.0514772	0.0557939	0.0357497	0.112824	0.37503	0.130549	0.16635	0.127021	0.116985	0.0926713	0.069669	0.387036	1.05728	0.729691	0.646526	0.751046	0.988917	1.35052	1.74963	2.01668	2.01983	1.75538	1.30557
120	0.199836	0.198459	0.195667	0.189845	0.179079	0.163997	0.202269	0.0297549	0.0773562	0.0488862	0.766985	0.538172	0.566172	0.994047	0.678707	1.23935	1.04642	0.400627	0.286014	0.340538	0.443409	0.498763	0.508818	0.515699	0.150461	0.0319332	0.0368527	0.0390148	0.0427837	0.215568	1.13976	0.168129	0.0985826	0.109032	0.0912077	0.0718695	0.0687783	0.436023	1.21239	0.77681	0.670017	0.767585	1.00142	1.35978	1.75552	2.01921	2.0197	1.75353	1.30293
125	0.202439	0.200986	0.197639	0.190044	0.176888	0.215229	0.101672	0.0787794	0.0573766	0.110919	0.12246	1.12423	1.00769	0.78712	1.99873	2.14139	2.00215	1.35887	0.422147	0.456128	0.683952	0.769454	0.732962	0.587271	0.391571	0.0532011	0.0472252	0.0422312	0.0487189	0.155951	0.879353	1.07023	0.0934812	0.0885912	0.111598	0.0660761	0.0716022	0.682113	1.14317	0.756072	0.683234	0.78319	1.01408	1.36935	1.76167	2.02197	2.0198	1.7519	1.30049
130	0.20496	0.203472	0.199882	0.19212	0.180647	0.234049	0.0908384	0.0585386	0.0457544	0.0851484	0.120669	0.619518	0.591482	1.37562	2.13524	1.79514	1.448	1.57238	0.971833	0.694701	1.33894	1.4845	1.49588	0.783504	0.449646	0.104705	0.0627058	0.0417885	0.067061	0.121081	0.681696	1.04342	0.360016	0.178925	0.119401	0.0691239	0.504763	1.48109	0.91236	0.716969	0.690825	0.797276	1.02652	1.37902	1.76801	2.02493	2.02011	1.75048	1.29824
135	0.207338	0.205838	0.202157	0.194713	0.182584	0.170656	0.240397	0.0864615	0.0723181	0.112774	0.365785	0.381869	0.431319	0.518959	2.35526	1.81535	1.68097	1.82119	0.469145	0.93775	2.76708	2.69757	2.98482	1.12157	0.470589	0.297657	0.35272	0.06055	0.312483	0.361199	0.400051	0.665084	1.51279	0.779154	0.684994	0.876121	1.74226	1.05943	0.777556	0.686432	0.696111	0.809653	1.03846	1.38866	1.77442	2.02803	2.0206	1.74927	1.2962
140	0.209514	0.207989	0.204114	0.19647	0.183881	0.163231	0.144011	0.178745	0.14258	0.160519	0.160492	0.229217	0.271018	0.317297	0.759296	1.54582	1.36031	0.637575	0.414268	0.850214	2.12598	2.08088	2.79349	1.00872	0.420351	0.248079	0.259327	0.245026	0.305225	0.279978	0.325025	0.487013	0.7764	1.35772	1.20603	1.31031	0.989134	0.797991	0.696946	0.667132	0.700312	0.820319	1.04973	1.39814	1.78084	2.0312	2.02123	1.74824	1.29436
145	0.211441	0.209893	0.205717	0.197149	0.18192	0.151817	0.100287	0.0361168	0.0356534	0.0411939	0.0653636	0.170517	0.2103	0.195514	0.238293	0.436277	0.333228	0.245841	0.289548	0.573034	1.51308	1.76465	0.954831	0.516323	0.274439	0.199663	0.181698	0.196393	0.202885	0.285933	0.258264	0.425376	0.638171	0.820136	0.907124	0.868283	0.792195	0.711674	0.664255	0.658122	0.703893	0.829459	1.06027	1.40734	1.78717	2.03441	2.02198	1.7474	1.29273
150	0.213086	0.211572	0.207259	0.198049	0.180734	0.145144	0.0578018	0.0215944	0.0362536	0.0417522	0.0959592	0.134753	0.102094	0.208963	0.119975	0.134033	0.160826	0.265012	0.195115	0.17577	0.0557502	0.0667997	0.0734456	0.33906	0.246423	0.0518083	0.0811385	0.0827902	0.110732	0.095402	0.236437	0.398864	0.664797	0.892981	0.999992	0.900118	0.798349	0.705492	0.657411	0.655255	0.706985	0.837374	1.07008	1.41617	1.79332	2.03759	2.02283	1.74673	1.2913
155	0.21442	0.213046	0.209022	0.200439	0.184455	0.156048	0.0598592	0.0321646	0.0392637	0.0641194	0.0985717	0.0218995	0.0284086	0.073979	0.073417	0.0621985	0.0619816	0.144795	0.486192	0.051807	0.021908	0.0366075	0.129408	0.427567	0.51864	0.0771187	0.0496522	0.0478278	0.0647851	0.118437	0.153459	0.365369	0.701158	0.879422	0.976669	0.9615	0.851969	0.722557	0.658434	0.653886	0.709292	0.844307	1.07921	1.42455	1.79921	2.04068	2.02374	1.74622	1.29006
160	0.215401	0.21428	0.210984	0.204285	0.191695	0.163615	0.106047	0.0569731	0.03494	0.16284	0.103229	0.0229437	0.0185441	0.0805689	0.141425	0.482544	0.401129	0.43157	0.11855	0.0167998	0.0111013	0.0134241	0.0215778	0.250662	0.207029	0.0555581	0.0504961	0.0545193	0.0737138	0.14605	0.45321	0.333847	0.639142	0.809388	0.904576	0.920057	0.911289	0.729342	0.651762	0.648617	0.709917	0.850305	1.08766	1.43242	1.80476	2.04364	2.02469	1.74585	1.28903
165	0.215991	0.215178	0.212892	0.209134	0.20351	0.193179	0.174	0.159245	0.160474	0.125828	0.0675004	0.268784	0.330543	0.363791	0.733768	0.356123	0.26736	0.0410811	0.0304923	0.0157025	0.0119372	0.0196576	0.0187976	0.179099	0.186332	0.0650913	0.0586604	0.0650427	0.0816923	0.151781	0.431317	0.320234	0.576203	0.728965	0.814627	0.81137	0.734206	0.646885	0.615543	0.63359	0.707748	0.855253	1.09537	1.43968	1.80991	2.04643	2.02564	1.74561	1.28819
170	0.216143	0.215605	0.214232	0.213291	0.214739	0.224145	0.259694	0.374778	0.684938	0.324059	0.861361	0.466045	0.439619	0.317837	0.152049	0.0596173	0.0347952	0.0131913	0.0153529	0.0125168	0.0239149	0.0177479	0.0447411	0.212416	0.240346	0.126628	0.0742998	0.0703469	0.085626	0.132224	0.265864	0.34385	0.444605	0.624031	0.703369	0.623127	0.571873	0.553399	0.568765	0.612598	0.703068	0.859072	1.10226	1.44626	1.81458	2.04898	2.02657	1.74551	1.28755
175	0.215828	0.215446	0.214546	0.215163	0.220923	0.244777	0.337512	0.755963	0.672747	1.0609	0.32409	0.164623	0.110818	0.0856884	0.122827	0.0696644	0.0417712	0.0249725	0.0216391	0.0832051	0.113172	0.128567	0.176787	0.335957	0.0823727	0.19497	0.0631479	0.0667708	0.0806792	0.119256	0.205869	0.215747	0.259672	0.338052	0.395383	0.398398	0.427798	0.46672	0.520839	0.588845	0.696391	0.861723	1.10826	1.45206	1.81871	2.05127	2.02747	1.74552	1.28709
180	0.215037	0.214667	0.213651	0.213969	0.218673	0.236789	0.296419	0.472316	0.816449	0.471198	0.253246	0.101347	0.0707457	0.0610911	0.128896	0.163861	0.0739457	0.0618302	0.0687045	0.168103	0.854909	0.445578	1.26786	0.297148	0.118728	0.10456	0.109835	0.123062	0.0909866	0.137305	0.155326	0.133376	0.124722	0.145362	0.165779	0.212212	0.3741	0.404222	0.476128	0.563505	0.687929	0.863182	1.1133	1.45703	1.82224	2.05326	2.02831	1.74563	1.28683
185	0.213793	0.213341	0.211808	0.210786	0.212577	0.222909	0.26048	0.372847	0.556495	0.230933	0.0826283	0.0463505	0.0419097	0.063881	0.113924	0.186467	0.256687	0.117453	0.180333	0.48462	0.216903	0.195527	0.298123	0.87268	0.26581	0.242337	0.285689	0.272669	0.280659	0.225033	0.146999	0.10804	0.480906	0.061077	0.0571159	0.0706081	0.161344	0.465971	0.446339	0.537807	0.677959	0.863576	1.11733	1.46108	1.82511	2.05491	2.02908	1.74585	1.28675
190	0.212138	0.211597	0.209454	0.206925	0.206265	0.213855	0.258519	0.447862	1.23346	0.372513	0.163495	0.183502	0.167671	0.131594	0.189807	0.442908	0.576078	0.324682	0.526443	0.123775	0.0906558	0.0499333	0.378573	0.235067	0.509411	0.401261	0.603444	0.653474	0.5664	0.39119	0.260258	0.458768	0.180888	0.0668822	0.0440559	0.039526	0.0507569	0.225863	0.462832	0.512363	0.667147	0.863291	1.12042	1.46417	1.82729	2.05621	2.02976	1.74616	1.28686
195	0.210118	0.209585	0.207001	0.203266	0.200811	0.208357	0.279527	0.749396	0.46327	0.668459	0.18118	0.183759	0.168579	0.196988	0.399404	0.358907	0.456397	1.57755	0.464006	0.0982277	0.0582234	0.0543073	0.121089	0.300412	0.207092	0.600275	1.17485	1.29572	1.11489	1.09429	0.304968	0.111045	0.0895553	0.0634889	0.0468662	0.0410315	0.0594786	0.175123	0.313758	0.472129	0.656916	0.863115	1.12266	1.46628	1.82876	2.05713	2.03036	1.74656	1.28715
200	0.20778	0.207411	0.204749	0.200398	0.196545	0.200803	0.260541	0.646999	0.457706	0.543522	0.16235	0.153527	0.0850894	0.161091	0.321011	0.232725	0.292575	1.3936	0.478289	0.115655	0.066946	0.0724272	0.120816	0.117827	0.122689	0.944385	2.67964	2.88404	1.81114	1.7387	0.395213	0.132628	0.0821999	0.0609413	0.0459626	0.0404062	0.0436397	0.0563836	0.275011	0.456116	0.653673	0.864164	1.1242	1.46738	1.82948	2.05768	2.03086	1.74706	1.28762
205	0.205145	0.205132	0.20282	0.198568	0.193913	0.192138	0.210642	0.30888	0.695053	0.488237	0.182048	0.0717296	0.31793	0.0461311	0.321745	0.305422	0.350097	0.697103	0.793266	0.215196	0.0849239	0.10406	0.244373	0.185314	0.327559	1.01988	2.22206	2.10246	3.46825	2.40574	0.627425	0.146161	0.0918995	0.0669109	0.0496317	0.0431488	0.0572028	0.124752	0.287865	0.464683	0.659735	0.867012	1.12505	1.46746	1.82945	2.05784	2.03127	1.74765	1.28828
210	0.202222	0.20272	0.201127	0.197646	0.193467	0.190315	0.197602	0.242864	0.33485	0.19445	0.0367651	0.0579007	0.062124	0.0485111	0.130803	0.381991	0.450466	0.224503	0.383483	1.05979	1.03884	0.972065	0.855862	0.868396	0.558525	1.59583	3.36659	2.76491	4.33006	1.42519	0.641344	0.463708	0.168209	0.0754104	0.0517551	0.0444808	0.0540696	0.159731	0.350919	0.497941	0.67468	0.871386	1.12514	1.46649	1.82868	2.05763	2.03159	1.74833	1.28912
215	0.199002	0.200115	0.199473	0.197225	0.194704	0.195318	0.215875	0.3207	0.642376	0.225643	0.173144	0.0448609	0.0304369	0.0330313	0.0996736	0.160368	0.177054	0.198966	0.369317	0.883285	2.81463	2.5628	3.04669	0.748644	0.660077	0.530397	1.07961	0.56536	1.12621	0.740309	0.228402	0.0894788	0.038486	0.0741164	0.0615917	0.0491943	0.0773206	0.275703	0.407365	0.544345	0.694724	0.876274	1.12428	1.46445	1.82717	2.05707	2.03184	1.74912	1.29014
220	0.19548	0.197244	0.197651	0.196814	0.196732	0.207824	0.29688	0.838226	0.377459	0.851673	0.191011	0.0395237	0.0339202	0.0943533	0.262205	0.322636	0.231964	0.195512	0.357341	0.75888	1.80417	1.50593	1.63099	0.480509	0.188763	0.172019	0.0805478	0.0620675	0.14616	0.203853	0.230105	0.1427	0.17465	0.172197	0.186711	0.210877	0.311949	0.401826	0.503704	0.597437	0.715724	0.880435	1.12222	1.46136	1.82497	2.05617	2.03203	1.75002	1.29135
225	0.191655	0.194066	0.195536	0.196051	0.197812	0.220166	0.508767	0.382687	0.288508	0.386059	0.958256	0.236259	0.181226	0.414027	0.773274	0.31521	0.27453	0.253904	0.268175	0.563117	0.796385	0.784985	0.635859	0.207243	0.260866	0.0959364	0.0353502	0.0297942	0.0592464	0.107018	0.224604	0.348709	0.413032	0.539132	0.610944	0.587887	0.564192	0.568965	0.598558	0.646734	0.734092	0.88281	1.11877	1.45722	1.82211	2.05498	2.03218	1.75103	1.29275
230	0.187542	0.190564	0.193124	0.195196	0.198446	0.212658	0.300791	0.872336	0.56177	1.13844	0.611127	0.678883	0.877062	1.76703	0.595188	0.173798	0.130249	0.222376	0.233037	0.307313	0.423379	0.557354	0.333975	0.106009	0.187072	0.0627619	0.0369496	0.0364883	0.0629663	0.146576	0.188194	0.512208	0.710535	0.990067	1.13196	0.993398	0.82561	0.722589	0.681688	0.68829	0.7481	0.882819	1.11385	1.45208	1.81865	2.05353	2.03231	1.75217	1.29433
235	0.18317	0.186736	0.190332	0.193954	0.198893	0.210852	0.251538	0.417268	1.14773	0.594574	0.705688	0.68508	0.874181	2.92516	0.789896	0.240711	0.196384	0.335211	0.484504	0.184632	0.111682	0.0857677	0.0899361	0.110582	0.0472158	0.0463699	0.0460984	0.0507797	0.0775603	0.153387	0.334123	0.815744	1.08074	1.55131	1.7701	1.41704	1.08564	0.86933	0.756977	0.723216	0.757735	0.880361	1.10749	1.44602	1.81466	2.05187	2.03246	1.75344	1.2961
240	0.178581	0.182605	0.187102	0.192007	0.198096	0.208865	0.231575	0.284292	0.400132	0.439288	0.893043	0.534378	0.726207	1.38482	1.50638	0.813678	0.767936	1.01995	0.290042	0.172667	0.0764464	0.0471006	0.0443121	0.0552306	0.160336	0.0982899	0.100857	0.0791806	0.140381	0.159193	0.679527	0.864951	1.43886	1.88292	2.50458	1.90931	1.39133	1.03145	0.832058	0.753786	0.763575	0.875634	1.0998	1.43916	1.81024	2.05007	2.03265	1.75487	1.29806
245	0.173834	0.178225	0.183508	0.189551	0.196719	0.207485	0.224378	0.250157	0.284016	0.314035	0.410838	0.778436	0.825729	0.476467	0.997955	2.16404	2.11465	1.10459	0.494575	0.194239	0.120657	0.103529	0.105389	0.10767	0.17919	0.559186	0.392042	0.289093	0.342337	0.731283	0.623294	1.01159	1.68981	2.53256	6.30739	2.56149	1.77961	1.20567	0.900393	0.777258	0.765349	0.868873	1.09098	1.43162	1.80547	2.04817	2.03291	1.75646	1.30022
250	0.168992	0.173665	0.179649	0.186903	0.195715	0.208647	0.227218	0.250978	0.273541	0.284476	0.28943	0.293704	0.280683	0.279916	0.54859	0.726997	0.758921	0.817789	0.913387	0.274662	0.208477	0.294021	0.212923	0.272864	0.454935	0.588382	1.2178	1.166	1.2578	0.747774	0.816993	1.18903	1.85487	2.39448	3.1742	2.38015	1.88556	1.25941	0.923738	0.784581	0.762145	0.860322	1.08126	1.42357	1.80047	2.04624	2.03328	1.75823	1.30256
255	0.164116	0.168975	0.175552	0.18412	0.195369	0.213236	0.240934	0.27819	0.309951	0.318271	0.325733	0.439115	0.340796	0.217078	0.20363	0.375284	0.402218	0.378888	0.883753	0.766491	0.382312	2.30445	0.656973	0.88581	0.616139	0.81381	1.23355	1.34854	1.40373	1.11031	1.09167	1.37573	1.9516	2.61662	2.9608	2.523	1.80235	1.231	0.916926	0.781063	0.755556	0.850512	1.07088	1.41517	1.79534	2.04436	2.0338	1.76019	1.3051
260	0.159266	0.164185	0.17111	0.180754	0.194648	0.219445	0.263969	0.334343	0.391291	0.43164	0.736853	0.34433	0.33325	0.333701	0.0397994	0.0255625	0.0309518	0.0985225	0.562351	2.44478	3.14627	6.59633	3.88051	0.867872	0.738193	0.967356	1.39399	1.5609	1.63894	1.40079	1.36889	1.62794	2.15957	2.68136	2.96645	2.51324	1.76498	1.21736	0.913206	0.777475	0.748179	0.840024	1.06011	1.40661	1.79019	2.04258	2.03448	1.76236	1.30783
265	0.1545	0.15932	0.166136	0.175802	0.190423	0.218837	0.277392	0.38825	0.372955	0.357259	0.329927	0.475788	0.331037	0.159946	0.017003	0.0232535	0.029773	0.03637	0.283138	1.34586	4.3051	5.43438	2.73973	1.02456	0.854502	1.09817	1.6016	1.7633	1.91063	1.60661	1.59504	1.8978	2.51021	2.98523	3.56596	2.73751	1.8418	1.24678	0.923386	0.777292	0.740719	0.829058	1.04912	1.39803	1.78515	2.04097	2.03539	1.76473	1.31076
270	0.149879	0.154435	0.160562	0.168486	0.17924	0.197474	0.227836	0.265932	0.252008	0.233981	0.202289	0.176682	0.161186	0.0668125	0.0254252	0.0288962	0.0349259	0.0463993	0.33213	2.17785	2.40381	2.47473	2.36121	1.21146	0.993888	1.16845	1.50805	1.62287	1.63584	1.50832	1.63643	1.97626	2.48555	3.367	5.68687	2.99489	1.9645	1.2816	0.929537	0.772841	0.730822	0.817229	1.03803	1.38959	1.78032	2.0396	2.03652	1.76733	1.31386
275	0.145476	0.149663	0.15471	0.159807	0.164341	0.167744	0.165356	0.148505	0.116792	0.142326	0.171197	0.211051	0.582223	0.370379	0.0811456	0.0564269	0.055334	0.0391261	0.255137	0.975786	2.27735	2.27001	3.26505	1.55784	1.18847	1.30322	1.53991	1.53458	1.44035	1.32366	1.5815	2.07384	2.51715	4.54537	3.40836	3.77298	1.90524	1.21213	0.891296	0.749656	0.714552	0.803891	1.0269	1.38141	1.77579	2.03852	2.03793	1.77016	1.31715
280	0.141355	0.14516	0.14908	0.151184	0.149047	0.136365	0.0986806	0.0326812	0.0455201	0.0652869	0.288616	0.410251	0.220316	1.18063	0.280707	0.658964	0.56311	0.141451	0.257807	0.580357	1.04221	1.17861	1.47152	1.21329	1.1985	1.38973	1.38389	1.29532	1.16839	1.06577	1.2365	1.78556	2.07168	3.66174	3.15418	1.88359	1.39804	1.01898	0.803082	0.704038	0.690434	0.788734	1.01578	1.37362	1.77166	2.03779	2.03963	1.77323	1.32062
285	0.137575	0.141067	0.144133	0.144007	0.136728	0.111904	0.0637415	0.0222296	0.0392894	0.200876	0.107211	0.0505359	0.0957746	0.675617	2.11992	0.994953	0.801017	0.556171	0.270018	0.448054	0.68572	0.830849	0.954295	0.982639	1.09121	1.28471	1.25258	1.14096	1.00743	0.879785	0.952368	1.20326	1.30578	1.3228	1.25629	1.08894	0.939843	0.79525	0.692746	0.645887	0.660925	0.772162	1.00477	1.36629	1.76799	2.03745	2.04165	1.77653	1.32426
290	0.134166	0.137457	0.140146	0.139429	0.132173	0.13414	0.0432443	0.0309326	0.0286868	0.049367	0.356454	0.0412936	0.124475	0.54387	2.07425	0.901407	0.746209	0.68882	0.319954	0.461653	0.655091	0.793651	0.858017	0.89484	0.970723	1.08323	1.15649	1.04159	0.912563	0.795382	0.868581	1.03223	1.32776	0.561408	0.533383	0.653853	0.680352	0.644551	0.602965	0.591138	0.630393	0.755002	0.994014	1.35952	1.76485	2.03754	2.04399	1.78008	1.32806
295	0.131143	0.13433	0.137031	0.13705	0.132219	0.119894	0.122983	0.0452538	0.0620973	0.101323	0.147777	0.162392	0.0472073	0.36671	0.586424	1.09441	0.920663	0.460423	0.402599	0.555261	0.765049	0.927164	0.945071	0.917389	0.927794	0.980472	1.04401	0.855049	0.754473	0.747794	1.06156	2.04321	0.52537	0.488336	0.195297	0.341004	0.778009	0.638392	0.562407	0.551127	0.602343	0.738078	0.983682	1.35337	1.7623	2.0381	2.04668	1.78386	1.33201
300	0.128504	0.131641	0.134551	0.135947	0.135595	0.13437	0.142697	0.254931	0.246003	0.306447	0.32077	0.103619	0.10297	0.193366	0.329561	0.446817	0.447473	0.394562	0.458821	0.652904	0.923314	1.10188	1.1448	1.04249	1.0307	1.16208	1.68077	0.968527	0.851019	0.736907	1.60598	0.827466	0.203944	0.0844968	0.0487862	0.0514392	0.260037	0.884723	0.606231	0.534281	0.578769	0.72195	0.97392	1.3479	1.76038	2.03914	2.04971	1.78786	1.33609
305	0.126247	0.129332	0.13241	0.134831	0.137588	0.144995	0.17319	0.291311	0.928656	1.08362	0.315366	0.155746	0.146451	0.219472	0.384388	0.568716	0.54636	0.436071	0.500628	0.730964	1.13045	1.35238	1.51419	1.35921	1.53984	1.89272	0.744482	0.434329	0.442589	0.752142	1.98554	0.333855	0.0682792	0.0719547	0.0543482	0.0471592	0.056457	0.459947	0.783227	0.533045	0.558309	0.706854	0.964875	1.34318	1.75912	2.04069	2.05308	1.79209	1.34029
310	0.124367	0.127373	0.130421	0.133076	0.136698	0.146654	0.180703	0.296878	0.692104	0.399253	0.273077	0.276718	0.229885	0.266201	0.766419	0.668646	0.649887	0.698766	0.555151	0.729945	1.1075	1.35413	1.60462	1.94025	3.7331	0.750141	0.310225	0.127636	0.197927	0.517458	1.25434	0.485891	0.0667072	0.063506	0.0494342	0.044942	0.0571451	0.345786	0.688291	0.505168	0.537766	0.69289	0.956697	1.33926	1.75855	2.04275	2.0568	1.79653	1.34461
315	0.122871	0.125752	0.128523	0.130442	0.132272	0.137154	0.155557	0.217937	0.403192	0.316045	0.539912	0.3208	0.244909	0.229881	1.07252	0.850954	0.794181	0.833731	0.572424	0.708003	1.07828	1.33953	1.55975	4.19818	1.16959	1.13338	0.177842	0.103189	0.150823	0.446576	1.39469	0.463275	0.0683914	0.0759973	0.0632894	0.0553727	0.0640224	0.459289	0.712148	0.482569	0.51866	0.68033	0.949535	1.3362	1.75869	2.04532	2.06086	1.80115	1.349
320	0.121761	0.124501	0.126812	0.127192	0.12494	0.118925	0.113656	0.186913	0.114958	0.472923	0.630928	0.286239	0.17911	0.286428	0.196585	1.13872	0.95333	0.601466	0.533389	0.66934	0.913569	1.02659	1.05695	1.4615	2.99895	0.267604	0.259782	0.121335	0.21167	0.50367	1.95837	1.16445	0.0809988	0.0890476	0.0841432	0.0773966	0.270553	0.874975	0.522204	0.438047	0.49977	0.669379	0.943539	1.33405	1.75955	2.0484	2.06523	1.80595	1.35347
325	0.121049	0.123677	0.125567	0.124363	0.117729	0.101835	0.101106	0.0254393	0.0729193	0.204414	1.32677	0.617181	0.318858	0.401152	0.465181	0.516577	0.530887	0.495265	0.568415	0.761271	0.994931	0.977095	0.87419	0.925688	1.84637	1.33966	0.612947	0.494122	0.6932	1.23587	0.922629	1.70814	0.711451	0.386539	0.339851	0.489791	0.910632	0.574584	0.411413	0.397892	0.4831	0.660311	0.938812	1.33285	1.76112	2.05196	2.0699	1.8109	1.35798
330	0.120735	0.123328	0.125114	0.123414	0.116411	0.136599	0.0176025	0.0496584	0.0482793	0.0948594	0.34921	1.13714	0.72829	0.834997	0.386035	0.387447	0.432102	0.517468	0.740817	1.12384	1.60222	1.39466	1.21514	0.730646	0.921134	1.51925	1.32479	1.20717	1.43806	0.869251	0.646517	0.618436	0.729855	0.747065	0.697909	0.801776	0.496854	0.362545	0.330527	0.366025	0.469749	0.653297	0.935438	1.33263	1.76341	2.05599	2.07483	1.81598	1.36251
335	0.120819	0.123465	0.12554	0.124628	0.117988	0.10023	0.0875713	0.0501945	0.100709	0.0946181	0.174432	0.275681	0.364005	0.388231	0.323657	0.348844	0.425479	0.602144	1.0936	2.3856	1.42232	1.27818	1.16199	0.739711	0.878203	1.12871	1.16069	1.11829	1.04484	0.761062	0.501811	0.276074	0.10534	0.132123	0.121809	0.148166	0.204182	0.214101	0.269406	0.340696	0.459437	0.648293	0.933462	1.33339	1.7664	2.06047	2.08002	1.82115	1.36705
340	0.121285	0.124072	0.12685	0.128376	0.128333	0.127103	0.129972	0.205299	0.160398	0.0657114	0.0844317	0.234191	0.308178	0.304274	0.313749	0.362124	0.453704	0.568103	0.820365	1.21721	1.67593	1.47928	1.38792	0.821398	1.06097	1.61531	1.85077	1.79067	1.37624	0.868015	0.543866	0.132262	0.157393	0.0417144	0.0464871	0.0697972	0.0735175	0.142237	0.225583	0.320462	0.451816	0.645284	0.932917	1.33517	1.77006	2.06535	2.08541	1.8264	1.37156
345	0.122117	0.125086	0.12873	0.133228	0.141563	0.167429	0.270232	0.722689	0.667422	0.703728	0.343244	0.564788	0.554386	0.353845	0.387386	0.493696	0.674127	0.592222	0.639299	0.792661	0.967134	0.942287	0.901105	0.831181	1.18629	1.99225	4.12137	4.0093	1.87126	1.09881	0.336284	0.176049	0.0796388	0.0744526	0.114269	0.0838749	0.100367	0.203497	0.227838	0.307994	0.447607	0.644472	0.933877	1.33795	1.77436	2.07059	2.09097	1.83168	1.37602
350	0.123293	0.126417	0.130702	0.13699	0.149024	0.18341	0.309928	0.969026	1.30281	0.935429	0.547861	0.457148	0.350807	0.674339	0.656832	1.08297	2.18858	0.809517	0.546608	0.579085	0.704988	0.753173	0.817923	0.870447	1.22127	2.03721	4.29688	4.16381	1.93508	1.11973	0.315061	0.115641	0.129028	0.232563	0.212817	0.129983	0.141287	0.243056	0.234813	0.307019	0.448868	0.6463	0.936409	1.34172	1.77925	2.07615	2.09666	1.83696	1.38041
355	0.124791	0.127998	0.132532	0.139105	0.150155	0.176085	0.249376	0.511261	0.571728	0.413583	0.304772	0.149291	0.145355	0.253224	1.0085	3.27591	3.06855	0.873682	0.4624	0.468884	0.673539	0.772206	1.09032	1.00134	1.19228	1.65754	2.07963	2.04114	1.48998	0.837273	0.320149	0.226591	0.185464	0.208911	0.214569	0.230799	0.0957131	0.222268	0.223612	0.321245	0.456833	0.65104	0.940567	1.34644	1.78467	2.08196	2.10243	1.84222	1.38469
360	0.126595	0.129803	0.134222	0.140105	0.148249	0.162439	0.187642	0.225491	0.228599	0.211876	0.295739	0.183911	0.205883	0.427469	0.777124	4.16989	3.9805	0.822264	0.393732	0.465541	1.07274	1.03938	2.56835	1.34704	1.09537	1.22045	1.38299	1.48134	1.11968	0.691818	0.363267	0.471953	0.232436	0.404085	0.372859	0.188457	0.134326	0.17322	0.251425	0.344197	0.46961	0.658509	0.946316	1.35206	1.79053	2.08797	2.10824	1.84742	1.38886
365	0.12869	0.131847	0.135923	0.140737	0.146232	0.153443	0.161332	0.164152	0.147505	0.0914932	0.0710769	0.227486	0.285721	0.212014	0.727885	0.34415	0.335571	0.350373	0.239064	0.572891	0.482933	0.584061	0.827745	2.2706	1.03276	0.969046	1.11991	1.18166	0.982533	0.652737	0.401136	0.321613	0.694579	0.269553	0.453074	0.393563	0.203237	0.235389	0.301891	0.374043	0.486093	0.668427	0.953542	1.35845	1.79677	2.0941	2.11404	1.85252	1.39287
370	0.131066	0.134152	0.137764	0.141347	0.14438	0.146658	0.146565	0.144139	0.163211	0.0825381	0.0182975	0.00742	0.102136	1.03926	0.462475	0.137939	0.159274	0.119562	0.119068	0.233841	0.244098	0.242699	0.637069	1.06944	0.820764	1.00479	1.42988	1.63287	1.34631	0.805916	0.50366	0.35219	0.300815	0.503502	0.377146	0.243021	0.27879	0.311354	0.350376	0.404844	0.504982	0.680422	0.962022	1.36547	1.80326	2.10028	2.11979	1.85749	1.39671
375	0.133699	0.136735	0.139859	0.14212	0.142526	0.139839	0.135733	0.183758	0.0534282	0.0931023	0.110402	0.0620825	0.861935	0.89647	0.191741	0.0732904	0.0699631	0.0815513	0.268505	0.3223	0.324148	0.281067	0.706444	1.21618	1.09695	1.92607	4.60231	5.68815	3.33373	1.22417	0.66916	0.463799	0.383518	0.354814	0.353294	0.364177	0.372094	0.376654	0.395334	0.436419	0.525864	0.694008	0.97144	1.37291	1.80988	2.10645	2.12542	1.8623	1.40036
380	0.13656	0.139592	0.142297	0.143302	0.140969	0.132703	0.128937	0.0493021	0.0433076	0.0161602	0.0579249	0.0844933	0.189483	0.474668	0.119076	0.0551113	0.0720182	0.138782	0.149967	0.723613	1.04528	1.2093	1.64695	1.08447	2.10337	6.98772	4.86021	4.31496	4.83511	1.56543	0.778641	0.544014	0.491476	0.491408	0.502303	0.494021	0.468121	0.444998	0.443226	0.47027	0.548263	0.708521	0.981365	1.38055	1.8165	2.1125	2.13089	1.86692	1.4038
385	0.139604	0.142696	0.145126	0.145223	0.140655	0.125482	0.0931276	0.0393631	0.0199143	0.0299047	0.0241654	0.0434882	0.049751	0.108862	0.355858	1.07148	1.0913	0.381521	0.4341	0.743438	2.38851	2.45592	1.06725	1.1796	4.08191	6.00129	3.41316	1.70348	3.20826	2.39797	0.956487	0.597901	0.579838	0.631766	0.667122	0.64861	0.58363	0.522557	0.494428	0.50496	0.570651	0.722976	0.991281	1.38814	1.82298	2.11837	2.13615	1.87131	1.407
390	0.142778	0.145994	0.14832	0.148166	0.143688	0.130453	0.110915	0.0171884	0.0212379	0.00508928	0.0412041	0.0318484	0.0128881	0.0513791	0.303382	0.629519	0.6274	1.1291	0.436864	1.0101	2.0963	2.23891	1.19664	0.973439	2.01825	1.3226	0.544043	1.20316	1.05276	1.36253	1.601	0.687103	0.66895	0.787802	0.856378	0.834279	0.706636	0.597732	0.541293	0.535869	0.590614	0.736229	1.00067	1.39542	1.82921	2.12399	2.14117	1.87545	1.40995
395	0.146025	0.149414	0.151734	0.15148	0.147322	0.135518	0.107979	0.0501484	0.0162054	0.026411	0.0131285	0.00519185	0.00589727	0.0139149	0.101278	0.18057	0.124918	0.186153	0.50738	1.61443	2.69348	3.74127	1.97976	1.08118	2.55014	0.992946	0.350524	0.819351	0.342782	0.908047	1.08578	0.633855	0.732184	0.954786	1.04311	1.04212	0.813717	0.653952	0.574508	0.558023	0.605839	0.747244	1.00905	1.40216	1.83505	2.12929	2.1459	1.87932	1.41265
400	0.14929	0.152908	0.155297	0.154937	0.150761	0.141054	0.131349	0.0264289	0.0334414	0.0175601	0.0307771	0.0170614	0.006683	0.011101	0.195834	0.516939	0.582606	0.551363	0.330176	0.910795	3.07759	2.86007	3.503	0.915499	1.11406	2.05349	1.02691	0.79255	1.08676	1.72421	0.677125	0.569916	0.754967	0.894692	1.00082	1.00204	0.81045	0.66158	0.584229	0.567662	0.614857	0.755366	1.01609	1.40818	1.84039	2.13421	2.15031	1.88291	1.41507
405	0.152512	0.156436	0.159071	0.158888	0.155756	0.167293	0.066984	0.0311023	0.0585535	0.0588596	0.100494	0.133015	0.0766951	0.1982	0.881788	1.35919	0.749078	0.185344	0.150832	0.365509	0.884025	1.60364	1.08543	0.519663	0.590461	1.24592	3.2711	5.35097	2.2219	0.855847	0.468584	0.48851	0.685206	0.837636	0.945072	0.951578	0.773393	0.641795	0.576027	0.566158	0.617801	0.760442	1.02159	1.41332	1.84517	2.1387	2.15437	1.88619	1.4172
410	0.155633	0.159945	0.163064	0.163336	0.159018	0.14865	0.0763256	0.0308972	0.0742948	0.143638	0.264637	0.965369	0.594614	0.860104	0.192338	0.0796979	0.0807047	0.0527685	0.165776	0.127816	0.188202	0.21109	0.264776	0.2577	0.403959	1.23991	2.26525	1.46998	2.22559	0.788715	0.430548	0.425555	0.570467	0.771198	0.883225	0.804113	0.690759	0.598396	0.553808	0.55588	0.615676	0.762746	1.02554	1.41752	1.8493	2.14273	2.15806	1.88915	1.41906
415	0.158574	0.163348	0.167257	0.169101	0.167369	0.156376	0.12115	0.0374513	0.0446095	0.618829	1.51051	0.368793	0.695507	0.134168	0.0264717	0.0437212	0.0365605	0.049462	0.332868	0.0382136	0.052364	0.087127	0.0492153	0.133909	0.472613	0.498785	0.433836	0.46158	0.489848	1.23163	0.530997	0.412953	0.482023	0.608047	0.689118	0.663938	0.596987	0.54289	0.523219	0.540071	0.610043	0.762787	1.02801	1.42075	1.85275	2.14626	2.16137	1.89179	1.42063
420	0.16126	0.166497	0.171332	0.175509	0.179428	0.183572	0.18486	0.184051	0.145575	0.212299	0.225764	0.281773	0.0540217	0.0451276	0.0287444	0.0529715	0.0619763	0.181306	0.13774	0.0499489	0.0317197	0.0308852	0.0330935	0.073231	0.424212	0.237242	0.188183	0.211435	0.32506	0.508744	1.00308	0.437274	0.428425	0.500603	0.554944	0.549889	0.515884	0.491412	0.492757	0.522953	0.602658	0.761199	1.02918	1.423	1.8555	2.14928	2.16429	1.89412	1.42192
425	0.163609	0.169232	0.174793	0.180936	0.19033	0.211742	0.264167	0.372201	0.299214	0.218407	0.111822	0.0393233	0.0983625	0.0586437	0.0755635	0.223522	0.36678	0.162879	0.078347	0.0346319	0.0278546	0.0244869	0.0307687	0.0610716	0.447092	0.293871	0.287143	0.206507	0.36982	1.00544	0.520466	0.378275	0.377525	0.425002	0.464967	0.47058	0.456569	0.451157	0.467053	0.507208	0.594824	0.75851	1.02922	1.42433	1.85757	2.15181	2.16683	1.89612	1.42292
430	0.165567	0.171451	0.177293	0.183987	0.195609	0.228879	0.348005	0.886875	0.551812	0.332942	0.0244756	0.0252943	0.0376726	0.0401525	0.488059	0.624801	0.608382	0.542585	0.169823	0.0487994	0.0348615	0.0334452	0.0313266	0.0751019	0.166338	0.607816	0.492129	0.506181	0.784223	0.76452	0.404722	0.319369	0.330935	0.374316	0.41096	0.421875	0.418514	0.42322	0.447428	0.493928	0.587243	0.75512	1.02832	1.4248	1.85897	2.15384	2.169	1.89783	1.42367
435	0.167105	0.173157	0.178899	0.184552	0.192639	0.212863	0.27761	0.484255	0.721813	0.237281	0.00808746	0.0160815	0.0291581	0.159416	1.3268	1.15089	0.319606	0.679221	0.632482	0.133119	0.0501747	0.0551299	0.0428368	0.131161	0.225968	0.350495	0.781932	1.22771	0.545028	0.393456	0.287284	0.270992	0.302236	0.352756	0.394266	0.409926	0.405331	0.409085	0.434579	0.483615	0.580356	0.751354	1.02666	1.4245	1.85974	2.15541	2.17081	1.89924	1.42415
440	0.168213	0.174421	0.180083	0.184591	0.188934	0.198791	0.248612	0.609735	0.760839	0.639217	0.101505	0.0214315	0.0205871	0.454634	0.858191	0.201221	0.123131	0.251351	0.602353	0.490606	0.330393	0.372462	0.513752	0.442128	0.270945	0.269867	0.362706	0.449579	0.308682	0.252241	0.247571	0.258518	0.30704	0.3791	0.433686	0.449956	0.421336	0.409033	0.428216	0.476206	0.574366	0.747458	1.02441	1.42354	1.85996	2.15655	2.17229	1.90037	1.42439
445	0.168883	0.175298	0.181192	0.185476	0.188739	0.204492	0.423139	0.610182	0.38855	0.806512	0.727824	0.148897	0.0925856	0.156103	0.731667	0.498586	0.488295	0.801993	0.656286	0.254125	0.879158	2.27105	0.61052	0.343724	0.379881	0.256318	0.239913	0.241237	0.212573	0.233864	0.374756	0.286625	0.338132	0.463022	0.53493	0.547438	0.455161	0.41477	0.424526	0.470414	0.569154	0.743602	1.02176	1.42203	1.85968	2.15731	2.17347	1.90126	1.42441
450	0.169104	0.175774	0.182297	0.187593	0.192586	0.219402	0.622176	0.448969	0.218432	0.521004	0.836811	0.522664	0.490783	0.246049	0.220907	0.423577	0.471669	0.622471	0.518213	1.61574	1.28164	0.528556	1.03566	0.38226	0.20119	0.206734	0.197372	0.196107	0.211385	0.325694	1.08073	0.438546	0.353649	0.419425	0.466101	0.469736	0.428731	0.402334	0.416269	0.464134	0.564363	0.739851	1.01881	1.42006	1.85898	2.15774	2.17439	1.90193	1.42423
[truncated: 1 more columns]

## Sheet: Fig. 4d
Peak of Reflectivity Plots
PDMS	Expt. R	Simulated R
5	348	370
10	418	425
15	468	468
20	498	540
