# Supplementary material for: Single-step fabrication of liquid gallium nanoparticles via capillary interaction for dynamic structural colours
Source: Nat Nanotechnol. 2024 Feb 22;19(6):766–74. doi: 10.1038/s41565-024-01625-1 (PMC11186779; doi:10.1038/s41565-024-01625-1)
Supplement: Supplementary file 16 — Statistical data. [file 41565_2024_1625_MOESM16_ESM.xlsx]

## Sheet: Fig. 5b
Strain %	0.04		Strain %	0.1		Strain %	0.2		Strain %	0.3		Strain %	0.4		Strain %	0.54
wavelength(nm)	R		wavelength(nm)	R		wavelength(nm)	R		wavelength(nm)	R		wavelength(nm)	R		wavelength(nm)	R
385	0.404576		385	0.5191		385	0.454567		385	0.400342		380	0.483401		386	0.396774
392	0.403402		390	0.514775		390	0.453038		390	0.40295		386	0.481651		392	0.394932
399	0.401761		395	0.511308		395	0.454451		395	0.406324		392	0.482292		398	0.394417
406	0.398609		400	0.507767		400	0.456185		400	0.408956		398	0.482868		404	0.390656
413	0.395823		405	0.506205		405	0.456395		405	0.409391		404	0.482752		410	0.38748
420	0.3954		410	0.503587		410	0.4564		410	0.41094		410	0.482545		416	0.383933
427	0.397248		415	0.50574		415	0.456716		415	0.411796		416	0.481784		422	0.381698
434	0.397979		420	0.506867		420	0.458458		420	0.412853		422	0.480323		428	0.378707
441	0.400312		425	0.509915		425	0.458848		425	0.411783		428	0.478325		434	0.375238
448	0.403916		430	0.512101		430	0.458822		430	0.411298		434	0.47284		440	0.373314
455	0.406935		435	0.514924		435	0.457788		435	0.409705		440	0.468414		446	0.373587
462	0.408791		440	0.516408		440	0.457232		440	0.406718		446	0.464887		452	0.375548
469	0.410976		445	0.518594		445	0.45608		445	0.404388		452	0.46105		458	0.378025
476	0.412457		450	0.520054		450	0.454575		450	0.401842		458	0.458003		464	0.38091
483	0.41241		455	0.520855		455	0.451747		455	0.399174		464	0.456406		470	0.385649
490	0.411965		460	0.520598		460	0.448342		460	0.396606		470	0.456429		476	0.391098
497	0.411712		465	0.519544		465	0.445567		465	0.394612		476	0.458071		482	0.396611
504	0.411516		470	0.517695		470	0.442573		470	0.393716		482	0.459918		488	0.402881
511	0.411063		475	0.515388		475	0.439585		475	0.393486		488	0.462813		494	0.409432
518	0.410168		480	0.51292		480	0.437208		480	0.393487		494	0.466877		500	0.41664
525	0.409481		485	0.510202		485	0.43528		485	0.393635		500	0.472063		506	0.424167
532	0.409272		490	0.507701		490	0.434086		490	0.394995		506	0.478158		512	0.429948
539	0.409515		495	0.505009		495	0.434106		495	0.397971		512	0.484182		518	0.435372
546	0.410634		500	0.50331		500	0.43435		500	0.401693		518	0.490288		524	0.440762
553	0.412437		505	0.501459		505	0.436106		505	0.406264		524	0.497132		530	0.44623
560	0.415191		510	0.499799		510	0.437793		510	0.410629		530	0.504173		536	0.450433
567	0.419048		515	0.499008		515	0.4404		515	0.415422		536	0.51155		542	0.454466
574	0.42434		520	0.499015		520	0.443863		520	0.420579		542	0.518902		548	0.45807
581	0.430402		525	0.499015		525	0.447944		525	0.426313		548	0.525717		554	0.460895
588	0.437449		530	0.499226		530	0.452892		530	0.432316		554	0.532811		560	0.462886
595	0.44497		535	0.500814		535	0.457872		535	0.438576		560	0.538639		566	0.463746
602	0.453119		540	0.503262		540	0.46415		540	0.445402		566	0.543892		572	0.464984
609	0.461337		545	0.506516		545	0.471336		545	0.452508		572	0.548368		578	0.464369
616	0.469375		550	0.510234		550	0.478445		550	0.459352		578	0.551851		584	0.463151
623	0.476636		555	0.515833		555	0.487114		555	0.46657		584	0.554294		590	0.461092
630	0.483679		560	0.521811		560	0.495088		560	0.473277		590	0.554889		596	0.458104
637	0.489631		565	0.528362		565	0.504024		565	0.479357		596	0.554674		602	0.456256
644	0.494717		570	0.535998		570	0.512439		570	0.485573		602	0.553803		608	0.453624
651	0.499048		575	0.544181		575	0.520908		575	0.491314		608	0.551729		614	0.451165
658	0.502441		580	0.552918		580	0.529271		580	0.495915		614	0.549338		620	0.449063
665	0.504744		585	0.562272		585	0.53665		585	0.4996		620	0.54633		626	0.446742
672	0.50657		590	0.571376		590	0.543723		590	0.502365		626	0.542648		632	0.445105
679	0.507687		595	0.580267		595	0.549497		595	0.504019		632	0.538736		638	0.443535
686	0.507686		600	0.588248		600	0.555319		600	0.505552		638	0.534676		644	0.442302
693	0.507226		605	0.596934		605	0.559563		605	0.506299		644	0.530765		650	0.441705
700	0.505227		610	0.60408		610	0.562885		610	0.506315		650	0.526422		656	0.441047
707	0.503398		615	0.610518		615	0.565301		615	0.50519		656	0.522524		662	0.441065
714	0.501373		620	0.616437		620	0.5669		620	0.503714		662	0.51886		668	0.442007
721	0.498632		625	0.621495		625	0.567685		625	0.50164		668	0.515166		674	0.442943
728	0.496158		630	0.625295		630	0.567176		630	0.499514		674	0.512158		680	0.444909
735	0.49329		635	0.628513		635	0.565854		635	0.496711		680	0.509291		686	0.446718
742	0.490579		640	0.630525		640	0.563971		640	0.493722		686	0.507029		692	0.449232
749	0.48801		645	0.632135		645	0.561229		645	0.490688		692	0.505413		698	0.452495
756	0.485117		650	0.63252		650	0.558283		650	0.487327		698	0.504595		704	0.456106
763	0.482882		655	0.632251		655	0.554789		655	0.483979		704	0.504408		710	0.460238
770	0.481496		660	0.630855		660	0.550832		660	0.480376		710	0.504593		716	0.465033
777	0.479556		665	0.629207		665	0.546513		665	0.47713		716	0.50615		722	0.470449
			670	0.626582		670	0.542121		670	0.473704		722	0.508049		728	0.475219
			675	0.623072		675	0.536917		675	0.47028		728	0.510326		734	0.480675
			680	0.619553		680	0.531776		680	0.467191		734	0.513327		740	0.485786
			685	0.615455		685	0.527094		685	0.464523		740	0.516596		746	0.490895
			690	0.610796		690	0.522163		690	0.462042		746	0.520066		752	0.495693
			695	0.606724		695	0.51772		695	0.460028		752	0.523543		758	0.500531
			700	0.601739		700	0.512817		700	0.457973		758	0.527849		764	0.505299
			705	0.596741		705	0.508705		705	0.456616		764	0.531605		770	0.509393
			710	0.591358		710	0.504677		710	0.455723		770	0.536074		776	0.512926
			715	0.586147		715	0.500824		715	0.455289		776	0.540083
			720	0.581234		720	0.498096		720	0.455198
			725	0.576111		725	0.495318		725	0.455293
			730	0.571764		730	0.493149		730	0.456176
			735	0.567626		735	0.491485		735	0.457592
			740	0.563296		740	0.490536		740	0.458648
			745	0.560016		745	0.489721		745	0.460213
			750	0.556445		750	0.489731		750	0.462175
			755	0.553827		755	0.489714		755	0.464718
			760	0.551667		760	0.490781		760	0.467054
			765	0.549696		765	0.491818		765	0.46938
			770	0.54884		770	0.493317		770	0.472619
			775	0.547219		775	0.494942		775	0.475326
									780	0.478081

## Sheet: Fig. 5c
Sample Length(mm)	Peak wavelength (nm)	strain%
60.03	691.431	0
62.03	681.753	3.33167
64.04	669.057	6.67999
66.06	659.343	10.045
68.04	648.202	13.3433
69.63	639.278	15.992
72.02	631.384	19.9733
74.03	622.688	23.3217
76	617.566	26.6034
77.81	611.737	29.6185
80.04	605.137	33.3333
81.38	598.173	35.5656
84.04	589.782	39.9967
87.96	581.074	46.5267
91.93	568.274	53.1401
94.04	558.894	56.655
95.46	553.283	59.0205
97.82	544.944	62.9519

## Sheet: Fig. 5d
Strain %	Hue (Degree)
4	7.25088
10	11.8599
16	17.171
20	31.2417
25	43.0669
30	48.2639
36	52.878
41	55.2128
44	61.0557
54	71.0106

## Sheet: Fig. 5e
Strain %	CIEx	CIEy
4	0.5	0.37
10	0.52	0.32
15	0.51	0.34
20	0.51	0.38
25	0.5	0.42
30	0.5	0.44
35	0.48	0.45
40	0.47	0.46
44.45	0.46	0.48
53.63	0.43	0.5

## Sheet: Fig. 5f
Time(s)	Wavelength Peak(nm)
5.55236	715.062
6.01114	714.848
6.4759	715.706
6.94122	715.921
7.41296	715.706
7.89853	715.706
8.388	715.706
8.88839	715.492
9.39625	715.17
9.90511	715.062
10.4158	714.848
10.9216	714.848
11.4188	714.848
11.9191	714.955
12.4192	715.062
12.9225	715.062
13.4313	715.921
13.9656	715.921
14.5062	716.135
15.0493	716.565
15.601	716.35
16.1605	715.706
16.7011	716.135
17.2321	716.135
17.7856	716.135
18.3368	716.994
18.8905	716.779
19.4663	716.35
20.0608	716.35
20.6402	716.135
21.2338	715.492
21.8295	714.204
22.4124	712.38
23.0053	708.947
23.6087	703.797
24.2066	697.359
24.8108	689.634
25.4188	680.3
26.0127	670.858
26.6031	661.846
27.1839	653.262
27.7604	646.181
28.3417	641.031
28.9287	636.31
29.5129	632.448
30.1062	629.015
30.7032	626.01
31.2988	622.148
31.9004	619.358
32.5031	616.354
33.1001	613.135
33.6928	610.346
34.2777	607.985
34.8527	605.625
35.4302	602.621
36.0094	599.831
36.5765	596.183
37.1507	592.535
37.7263	588.673
38.2996	585.883
38.8713	583.952
39.4558	582.343
40.0337	580.841
40.6201	579.339
41.2101	577.407
41.8095	574.832
42.4025	573.437
43.0021	571.935
43.5935	570.433
44.1824	569.79
44.768	569.146
45.3569	568.502
45.9488	568.717
46.5291	569.36
47.1148	570.004
47.6917	571.506
48.2686	572.794
48.8532	574.296
49.4452	576.442
50.0361	578.587
50.639	580.304
51.2428	581.806
51.8231	583.523
52.4121	584.81
52.9972	586.956
53.5737	590.068
54.1593	593.716
54.7543	596.934
55.3462	599.724
55.9364	602.299
56.5227	604.767
57.1019	607.342
57.6787	610.346
58.2585	613.565
58.8409	616.783
59.4317	619.787
60.0204	622.792
60.6183	626.01
61.213	629.873
61.8083	633.521
62.4017	637.812
63.0002	643.392
63.5941	649.829
64.1884	658.842
64.7834	669.249
65.385	679.764
65.9896	689.634
66.5797	699.183
67.1693	706.694
67.7615	712.058
68.3485	716.243
68.9221	718.389
69.5143	719.461
70.1084	716.994
70.6991	713.668
71.2928	708.947
71.8905	703.368
72.4854	695.321
73.0879	686.845
73.6874	677.403
74.2786	667.64
74.8794	658.627
75.4843	650.687
76.0798	644.25
76.6778	639.315
77.2705	635.452
77.8601	631.804
78.4489	628.371
79.0313	625.367
79.6021	622.362
80.1923	619.358
80.7814	616.14
81.3657	613.135
81.9577	610.56
82.5585	608.2
83.1395	605.625
83.725	603.479
84.3101	599.831
84.8973	595.969
85.4943	591.677
86.1002	588.244
86.6974	585.025
87.3028	583.737
87.909	582.45
88.512	580.519
89.1221	578.587
89.7313	576.442
90.3367	574.51
90.9374	572.15
91.5382	571.721
92.1329	570.862
92.7372	570.433
93.3353	569.79
93.9345	570.004
94.5338	570.219
95.1327	570.648
95.7284	571.721
96.3284	573.223
96.9237	575.583
97.5177	577.515
98.1128	579.66
98.7101	581.162
99.3108	582.45
99.9189	583.737
100.519	585.025
101.111	587.815
101.701	590.819
102.277	594.681
102.846	597.685
103.438	600.904
104.033	603.05
104.628	606.054
105.236	608.415
105.841	611.419
106.424	614.423
107.015	617.642
107.603	620.217
108.177	623.865
108.761	627.083
109.345	630.731
109.919	634.594
110.496	639.315
111.08	644.25
111.664	651.331
112.259	660.129
112.867	671.287
113.475	681.373
114.089	691.995
114.691	701.222
115.283	709.054
115.878	713.346
116.467	717.208
117.053	719.461
117.65	718.603
118.249	716.565
118.831	712.917
119.541	705.258
120.247	695.926
120.985	685.214
121.733	672.635
122.521	660.322
123.177	651.405
123.845	642.695
124.488	637.095
125.119	632.74
125.721	629.215
126.325	626.311
126.904	623.408
127.474	620.297
128.04	618.016
128.6	615.528
129.167	612.209
129.744	609.721
130.326	607.647
130.914	604.744
131.493	601.84
132.058	598.833
132.627	595.1
133.188	591.367
133.735	587.946
134.292	585.353
134.855	583.591
135.411	582.554
135.977	580.687
136.547	578.924
137.115	577.369
137.685	575.503
138.257	573.636
138.823	572.599
139.388	571.562
139.955	569.903
140.509	569.074
141.066	568.659
141.616	568.244
142.169	568.452
142.72	569.489
143.283	570.526
143.845	571.562
144.416	573.014
144.991	574.673
145.564	576.332
146.139	577.784
146.714	579.236
147.289	580.48
147.859	581.724
148.428	583.072
148.988	585.976
149.554	589.501
150.117	593.234
150.676	596.656
151.242	599.248
151.806	601.114
152.362	602.981
152.96	605.677
153.576	608.477
154.213	612.209
154.87	615.631
155.523	618.535
156.126	621.023
156.728	623.927
157.304	627.037
157.859	630.252
158.424	634.192
158.991	639.169
159.551	645.183
160.116	653.064
160.691	661.774
161.257	672.247
161.83	681.89
162.399	691.326
162.968	699.621
163.539	705.946
164.105	710.198
164.668	713.412
165.234	714.76
165.797	713.516
166.356	712.168
166.924	708.02
167.493	703.665
168.059	697.236
168.625	690.393
169.183	681.475
169.739	672.765
170.3	663.018
170.866	654.515
171.429	646.635
172.001	640.828
172.576	636.266
173.151	632.74
173.729	629.422
174.309	626.726
174.888	623.823
175.476	620.712
176.057	617.912
176.633	615.009
177.224	612.002
177.808	609.513
178.381	607.44
178.967	604.847
179.555	602.67
180.122	600.285
180.697	596.345
181.276	592.404
181.847	588.671
182.427	585.457
183.011	582.554
183.598	581.309
184.19	579.443
184.778	577.991
185.354	576.125
185.937	574.673
186.516	573.014
187.081	571.77
187.655	570.526
188.231	570.111
188.799	569.281
189.366	568.659
189.937	569.074
190.502	569.696
191.065	570.111
191.626	571.355
192.186	572.807
192.75	574.258
193.31	575.917
193.863	577.577
194.427	578.821
194.989	580.065
195.542	581.309
196.1	582.554
196.667	584.835
197.22	587.116
197.778	590.642
198.35	593.752
198.914	596.656
199.482	598.522
200.057	601.426
200.629	603.292
201.204	605.573
201.781	608.684
202.353	612.002
202.925	614.698
203.496	617.601
204.059	620.919
204.632	623.615
205.207	626.934
205.781	630.044
206.367	633.985
206.949	638.34
207.525	644.561
208.104	652.131
208.68	661.048
209.252	671.728
209.831	681.268
210.411	689.978
210.985	698.169
211.57	706.257
212.148	709.679
212.721	713.308
213.303	714.553
213.885	713.723
214.457	709.576
215.032	705.946
215.6	701.488
216.158	695.681
216.725	688.008
217.298	679.712
217.876	670.484
218.47	660.322
219.064	652.027
219.646	644.976
220.225	639.169
220.794	635.229
221.353	631.911
221.919	628.593
222.488	625.274
223.057	622.579
223.638	619.675
224.228	616.979
224.813	613.868
225.409	610.758
226.002	608.062
226.59	605.781
227.179	603.499
227.765	601.322
228.352	598.004
228.947	594.478
229.541	590.331
230.146	586.805
230.75	583.798
231.349	582.554
231.951	581.102
232.548	579.443
233.127	577.162
233.712	575.503
234.292	573.636
234.87	571.77
235.453	570.531
236.031	569.915
236.607	568.884
237.194	568.693
237.771	568.279
238.357	568.918
238.949	569.77
239.686	571.049
240.416	572.967
241.186	575.737
241.938	577.868
242.718	579.999
243.351	582.13
243.993	583.409
244.625	585.433
245.265	588.523
245.887	592.146
246.517	595.343
247.148	598.326
247.749	601.203
248.359	603.654
248.963	605.998
249.562	608.981
250.161	612.178
250.765	615.374
251.376	618.358
251.983	621.341
252.592	624.538
253.206	628.374
253.814	632.636
254.416	636.685
255.021	641.799
255.618	647.979
256.203	656.503
256.796	665.88
257.387	676.961
257.976	686.551
258.569	696.141
259.169	703.919
259.766	709.886
260.362	714.148
260.963	717.344
261.571	717.664
262.181	715.427
262.782	712.23
263.382	707.329
263.984	701.362
264.57	694.649
265.145	686.125
265.734	676.322
266.321	666.306
266.906	657.143
267.495	648.832
268.09	642.439
268.681	637.75
269.276	633.701
269.866	630.292
270.464	626.669
271.063	623.899
271.655	620.489
272.243	617.719
272.831	614.735
273.442	611.965
274.081	609.194
274.73	606.637
275.383	603.654
276.046	600.883
276.677	597.261
277.275	593.425
277.874	590.228
278.472	587.032
279.072	584.048
279.677	582.557
280.284	580.639
280.875	578.508
281.466	577.016
282.041	575.098
282.609	573.393
283.183	572.328
283.764	571.262
284.347	570.197
284.942	569.557
285.537	569.131
286.134	569.131
286.735	569.557
287.337	570.197
287.938	571.475
288.541	572.967
289.141	574.885
289.747	576.803
290.343	578.721
290.936	580.212
291.544	581.917
292.148	583.196
292.749	585.966
293.365	588.95
293.982	592.572
294.588	595.982
295.196	598.966
295.805	601.097
296.404	603.654
297	606.424
297.593	609.194
298.185	612.604
298.774	615.801
299.359	618.784
299.94	621.554
300.525	624.751
301.111	627.948
301.699	631.357
302.287	635.193
302.879	639.881
303.477	645.635
304.075	653.733
304.67	662.897
305.276	673.765
305.892	683.887
306.496	694.116
307.108	702.001
307.716	708.394
308.316	712.656
308.916	716.172
309.519	717.131
310.121	715.746
310.722	712.976
311.322	708.501
311.916	702.321
312.513	694.756
313.096	686.551
313.684	676.961
314.278	666.946
314.876	657.569
315.47	649.471
316.072	642.865
316.674	638.177
317.282	633.914
317.883	630.505
318.483	626.882
319.084	623.686
319.675	620.702
320.26	618.145
320.852	614.948
321.438	612.178
322.023	610.047
322.617	607.916
323.206	605.572
323.796	603.547
324.398	600.244
324.988	596.515
325.578	592.04
326.165	588.63
326.75	585.327
327.331	583.516
327.922	581.598
328.506	580.106
329.097	578.188
329.686	576.057
330.274	573.926
330.865	572.328
331.458	571.262
332.05	570.197
332.637	569.664
333.224	569.664
333.814	569.451
334.404	570.09
334.991	570.516
335.589	571.688
336.185	572.754
336.77	574.885
337.367	576.377
337.97	578.294
338.568	579.786
339.169	581.278
339.772	582.557
340.365	584.261
340.953	587.032
341.541	590.015
342.131	593.638
342.728	597.048
343.327	599.818
343.929	602.162
344.532	604.719
345.132	607.063
345.731	609.621
346.324	612.817
346.912	615.801
347.508	618.784
348.107	621.661
348.701	624.858
349.305	628.267
349.914	631.89
350.514	635.939
351.113	641.373
351.701	647.553
352.285	656.077
352.868	666.626
353.457	677.281
354.049	687.51
354.648	697.739
355.243	705.304
355.842	710.419
356.431	714.681
357.018	717.131
357.612	717.664
358.208	716.492
358.796	713.402
359.529	706.583
360.254	698.378
360.996	687.19
361.751	674.83
362.536	663.11
363.216	653.52
363.904	644.783
364.569	639.029
365.234	634.554
365.861	630.718
366.453	627.948
367.045	624.964
367.641	621.554
368.221	618.997
368.818	616.227
369.419	613.03
370.02	610.473
370.624	608.555
371.226	605.785
371.822	603.441
372.42	600.67
373.016	597.048
373.609	592.999
374.211	589.802
374.81	587.032
375.399	584.688
375.99	583.409
376.572	581.491
377.16	579.573
377.748	576.803
378.337	574.885
378.931	572.541
379.531	571.049
380.116	569.77
380.701	569.344
381.289	568.492
381.866	568.705
382.45	569.344
383.04	570.197
383.634	571.049
384.231	572.541
384.825	573.819
385.415	575.737
386.001	577.655
386.576	579.573
387.153	581.491
387.731	583.409
388.303	585.327
388.886	588.097
389.484	590.654
390.085	593.851
390.699	596.834
391.318	598.966
391.921	600.883
392.519	603.867
393.109	606.211
393.688	609.408
394.316	613.457
394.979	617.079
395.638	620.063
396.297	623.472
396.967	626.669
397.593	629.866
398.196	633.488
398.806	638.39
399.419	644.357
400.027	652.454
400.628	661.831
401.228	673.232
401.831	683.461
402.428	693.69
403.028	702.214
403.623	709.673
404.215	714.254
404.8	717.771
405.385	719.156
405.963	718.303
406.554	715.213
407.138	710.738
407.732	705.411
408.323	698.272
408.915	690.174
409.503	680.904
410.098	670.462
410.683	660.766
411.278	652.241
411.871	644.996
412.46	639.455
413.058	635.832
413.663	631.997
414.261	628.8
414.864	625.39
415.458	622.407
416.039	619.21
416.621	616.227
417.197	613.243
417.766	610.899
418.35	608.342
418.933	606.211
419.504	604.293
420.085	602.269
420.67	599.072
421.246	595.449
421.829	592.253
422.415	589.269
423.001	585.966
423.592	584.048
424.179	582.13
424.764	579.786
425.36	577.868
425.954	575.737
426.542	573.819
427.138	571.901
427.735	571.049
428.314	569.344
428.902	568.492
429.495	568.172
430.086	569.024
430.67	569.238
431.25	569.877
431.831	571.369
432.406	572.754
432.98	574.459
433.57	576.377
434.164	579.36
434.752	581.491
435.346	583.196
435.944	584.688
436.533	586.606
437.132	588.737
437.732	591.4
438.33	594.597
438.931	597.367
439.532	600.138
440.128	602.588
440.735	605.039
441.333	607.596
441.925	610.793
442.525	613.776
443.122	617.079
443.702	619.85
444.293	622.62
444.883	625.603
445.471	629.439
446.05	633.062
446.635	636.898
447.213	642.439
447.792	649.258
448.363	657.676
448.947	667.691
449.528	678.879
450.111	689.002
450.695	698.165
451.273	705.517
451.854	710.419
452.441	714.361
453.026	716.705
453.609	717.451
454.207	715.427
454.797	712.23
455.383	708.181
455.976	702.108
456.571	694.756
457.158	686.338
457.755	676.748
458.347	666.093
458.935	657.356
459.529	649.258
460.131	642.652
460.726	637.75
461.336	634.128
461.945	630.292
462.54	626.669
463.139	623.899
463.737	621.341
464.332	618.358
464.929	615.374
465.519	612.391
466.112	609.621
466.7	607.49
467.29	605.146
467.881	603.228
468.472	600.883
469.045	597.687
469.629	593.638
470.203	590.441
470.768	587.245
471.344	584.901
471.926	583.196
472.5	581.704
473.091	579.36
473.688	576.803
474.286	574.672
474.89	572.754
475.493	571.936
476.085	571.566
476.678	571.723
477.27	572.082
477.866	572.554
478.462	572.756
479.192	573.968
479.928	575.078
480.688	576.997
481.443	579.219
482.237	581.44
482.925	583.46
483.599	585.681
484.249	587.701
484.897	590.528
485.501	593.76
486.082	596.587
486.664	599.415
487.242	602.242
487.829	604.06
488.413	605.877
488.993	608.099
489.586	610.523
490.186	612.744
490.778	614.966
491.383	617.187
491.988	620.217
492.598	623.246
493.208	626.881
493.819	631.325
494.427	636.172
495.038	641.019
495.642	647.683
496.248	655.055
496.852	664.547
497.456	674.443
498.057	684.339
498.653	693.427
499.243	701.001
499.83	706.858
500.41	710.291
500.978	712.513
501.546	713.321
502.1	712.917
502.647	710.089
503.197	707.06
503.756	702.819
504.309	696.356
504.876	688.883
505.446	680.401
506.019	671.111
506.594	661.619
507.166	653.944
507.734	647.077
508.299	641.423
508.854	637.383
509.412	633.546
509.975	629.709
510.536	626.477
511.101	623.65
511.667	620.823
512.238	618.601
512.839	615.37
513.482	612.744
514.141	610.523
514.814	608.099
515.473	605.675
516.098	603.858
516.684	601.232
517.251	597.799
517.804	594.568
518.366	591.74
518.925	588.913
519.482	586.691
520.038	584.47
520.589	582.046
521.127	580.228
521.675	578.411
522.221	575.583
522.778	574.17
523.337	573.362
523.899	571.342
524.459	570.332
525.022	569.827
525.576	569.625
526.142	569.222
526.709	570.433
527.275	571.443
527.842	573.16
528.405	574.574
528.959	576.391
529.518	577.704
530.072	579.522
530.615	581.339
531.17	583.359
531.729	585.378
532.283	587.701
532.843	590.528
533.407	593.154
533.963	595.981
534.517	598.607
535.073	601.434
535.636	603.252
536.207	605.474
536.783	607.695
537.348	609.917
537.919	611.936
538.488	614.36
539.05	616.581
539.615	618.803
540.18	621.832
540.74	624.458
541.305	627.891
541.867	632.132
542.425	636.374
542.993	640.413
543.556	646.068
544.106	652.934
544.659	661.013
545.211	670.707
545.759	680.704
546.322	689.994
546.892	697.467
547.462	704.333
548.035	709.887
548.61	712.917
549.18	715.037
549.75	716.047
550.317	714.027
550.89	709.685
551.469	705.747
552.045	700.193
552.614	692.923
553.19	685.248
553.763	676.564
554.321	667.677
554.88	658.791
555.437	651.723
555.987	645.26
556.534	640.413
557.089	636.172
557.653	632.536
558.216	628.901
558.787	625.872
559.369	623.044
559.945	620.621
560.516	618.399
561.093	615.37
561.66	613.35
562.22	611.128
562.783	608.301
563.336	606.079
563.883	604.565
564.436	602.343
564.986	599.516
565.534	596.89
566.086	593.861
566.647	590.932
567.2	587.903
567.752	585.58
568.306	583.359
568.854	581.339
569.406	579.522
569.963	577.502
570.529	575.179
571.102	573.564
571.691	571.746
572.28	570.332
572.872	569.525
573.448	569.726
574.02	569.928
574.577	570.534
575.131	571.544
575.692	572.554
576.259	573.968
576.819	575.381
577.392	577.603
577.961	579.219
578.526	581.238
579.098	583.056
579.679	585.277
580.253	587.297
580.83	589.923
581.396	592.75
581.95	595.779
582.498	598.405
583.045	600.626
583.578	602.848
584.117	604.262
584.662	606.079
585.202	608.301
585.75	610.523
586.303	612.744
586.854	615.572
587.422	617.793
588.002	620.823
588.579	623.852
589.163	626.881
589.745	630.517
590.317	634.758
590.886	638.913
591.462	644.912
592.047	652.556
592.641	661.442
593.231	671.774
593.824	682.312
594.411	691.214
594.977	699.195
595.533	705.948
596.072	709.938
596.592	712.905
597.104	715.361
597.613	715.975
598.115	714.747
598.624	712.394
599.131	709.324
599.734	703.287
600.378	695.511
601.032	686.712
601.707	677.094
602.403	666.658
603.012	657.858
603.578	650.287
604.137	643.738
604.703	639.236
605.244	634.734
605.77	631.256
606.294	628.391
606.829	626.14
607.331	623.275
607.83	621.228
608.329	619.182
608.83	617.136
609.314	614.066
609.803	612.225
610.296	610.178
610.781	608.336
611.277	606.29
611.774	605.267
612.266	603.63
612.772	600.97
613.288	597.695
613.795	594.83
614.305	591.966
614.811	588.896
615.307	586.85
615.809	584.906
616.313	582.859
616.817	580.813
617.323	578.971
617.824	577.129
618.321	576.004
618.813	574.572
619.303	573.139
619.792	571.707
620.287	570.479
620.781	569.456
621.284	569.046
621.789	569.66
622.299	570.274
622.814	571.093
623.322	571.911
623.828	573.139
624.339	574.162
624.839	575.39
625.336	576.618
625.837	578.664
626.338	580.097
626.836	581.631
627.342	583.678
627.849	585.724
628.355	587.157
628.862	590.226
629.365	592.579
629.864	595.24
630.366	598.105
630.869	600.867
631.372	602.914
631.884	604.755
632.398	606.392
632.936	608.643
633.482	610.894
634.045	612.941
634.608	615.396
635.167	617.545
635.699	619.387
636.214	621.945
636.713	624.196
637.206	626.856
637.707	630.232
638.208	634.121
638.712	637.804
639.218	641.692
639.716	646.808
640.196	653.254
640.679	660.212
641.16	668.602
641.642	678.117
642.135	686.712
642.635	693.874
643.136	700.832
643.637	705.538
644.137	709.631
644.636	712.701
645.131	714.849
645.626	715.668
646.126	715.463
646.625	713.315
647.121	710.245
647.628	706.152
648.129	700.627
648.628	694.488
649.134	687.53
649.636	679.345
650.135	671.16
650.641	663.383
651.142	655.812
651.634	649.673
652.146	644.557
652.665	640.055
653.183	635.553
653.702	632.074
654.224	629.005
654.736	626.549
655.251	623.889
655.761	621.842
656.274	619.796
656.783	617.545
657.285	614.475
657.787	612.327
658.286	610.28
658.793	608.029
659.302	605.778
659.811	604.755
660.317	603.425
660.824	600.765
661.333	597.9
661.839	595.035
662.346	591.966
662.842	588.691
663.338	586.44
663.835	585.008
664.34	583.166
664.85	581.734
665.368	579.892
665.883	578.664
666.4	576.516
666.904	574.674
667.399	572.627
667.892	571.195
668.381	569.353
668.869	568.842
669.366	568.637
669.866	568.637
670.368	568.739
670.888	569.967
671.387	570.99
671.877	572.218
672.372	573.855
672.869	575.39
673.352	577.027
673.855	578.664
674.362	580.506
674.876	582.348
675.391	584.394
675.906	586.031
676.414	588.077
676.934	590.738
677.446	592.989
677.945	595.854
678.45	598.514
678.958	600.765
679.455	602.402
679.957	604.244
680.474	605.881
681	607.927
681.526	609.769
682.051	612.02
682.576	614.271
683.091	616.317
683.593	617.954
684.095	621.024
684.594	623.684
685.089	626.549
685.591	630.028
686.097	633.916
686.596	636.985
687.095	641.283
687.59	646.194
688.084	652.128
688.574	659.291
689.068	667.374
689.569	676.071
690.075	684.461
690.577	692.442
691.088	699.604
691.599	705.436
692.103	709.426
692.615	713.928
693.126	716.179
693.619	717.706
694.115	717.872
694.61	716.577
695.097	713.003
695.588	709.834
696.091	704.684
696.591	698.588
697.102	691.861
697.607	684.084
698.109	675.255
698.612	667.267
699.107	659.7
699.584	653.184
700.077	647.929
700.561	643.094
701.053	638.89
701.554	635.316
702.06	631.953
702.556	628.8
703.072	626.067
703.577	623.335
704.083	621.233
704.588	619.131
705.095	616.818
705.59	614.716
706.093	612.404
706.596	610.302
707.101	608.41
707.612	606.729
708.126	604.942
708.635	602.735
709.149	600.002
709.659	596.639
710.161	593.906
710.667	590.963
711.176	588.336
711.681	586.234
712.187	584.132
712.693	581.819
713.19	579.822
713.677	577.931
714.165	576.249
714.647	574.778
715.142	573.937
715.636	572.676
716.134	571.204
716.627	570.153
717.132	569.943
717.628	569.102
718.121	569.312
718.614	570.363
719.112	571.624
719.695	573.096
720.275	574.778
720.86	576.249
721.485	578.351
722.106	579.822
722.663	581.714
723.225	583.816
723.799	586.129
724.346	588.02
724.895	590.753
725.41	592.855
725.92	595.798
726.411	598.531
726.886	601.053
727.363	603.365
727.85	605.467
728.337	606.939
728.841	608.831
729.35	610.933
729.852	613.035
730.357	615.557
730.859	617.869
731.345	619.971
731.838	622.073
732.326	624.176
732.805	626.278
733.289	629.01
733.776	632.163
734.26	635.947
734.75	639.941
735.239	644.776
735.726	649.82
736.211	655.811
736.692	662.958
737.186	670.736
737.682	679.354
738.181	687.972
738.693	695.855
739.214	703.422
739.728	710.149
740.246	714.773
740.761	717.716
741.263	720.029
741.757	720.134
742.256	717.927
742.756	715.509
743.255	712.777
743.75	708.362
744.248	702.582
744.743	697.011
745.223	689.969
745.715	681.561
746.212	673.363
746.705	665.586
747.199	658.018
747.697	651.502
748.187	646.457
748.68	641.833
749.177	637.839
749.674	634.265
750.181	630.902
750.681	628.169
751.181	625.647
751.685	623.335
752.182	621.653
752.681	619.551
753.222	616.608
753.755	614.086
754.304	611.773
754.867	609.251
755.431	606.939
755.968	605.257
756.518	602.945
757.059	600.002
757.593	596.849
758.124	593.906
758.649	591.384
759.171	588.651
759.678	586.759
760.174	584.447
760.67	582.345
761.167	580.243
761.662	578.351
762.167	576.249
762.68	575.198
763.187	573.937
763.691	572.045
764.188	571.204
764.681	570.363
765.179	569.312
765.681	568.682
766.19	569.522
766.704	569.943
767.219	570.994
767.735	572.465
768.252	574.567
768.758	575.618
769.268	577.3
769.773	578.561
770.265	580.243
770.752	581.924
771.243	584.027
771.726	585.918
772.22	587.81
772.723	589.912
773.228	591.804
773.741	594.747
774.261	597.269
774.766	600.212
775.274	602.945
775.78	605.678
776.29	606.729
776.797	608.62
777.303	610.722
777.806	612.614
778.315	614.506
778.805	617.029
779.297	618.92
779.805	621.022
780.311	623.545
780.812	626.067
781.315	628.8
781.814	632.373
782.312	635.947
782.808	640.151
783.308	645.196
783.817	651.082
784.332	658.229
784.847	666.427
785.365	675.886
785.878	684.924
786.387	693.333
786.895	700.69
787.395	706.996
787.891	711.2
788.391	714.773
788.885	717.401
789.381	718.662
789.881	718.872
790.383	717.611
790.887	714.879
791.399	711.62
791.911	707.416
792.422	701.32
792.934	694.384
793.441	687.027
793.946	678.618
794.447	670.21
794.952	662.008
795.461	654.658
795.963	648.16
796.458	642.517
796.951	637.925
797.439	634.607
797.922	631.081
798.419	627.97
798.92	625.482
799.429	622.579
799.938	620.09
800.452	618.431
800.97	616.15
801.488	613.661
801.997	611.898
802.513	609.617
803.022	607.543
803.528	605.884
804.036	604.64
804.545	602.255
805.052	599.352
805.564	596.034
806.066	593.13
806.565	590.019
807.074	587.635
807.571	585.976
808.065	584.316
808.56	582.45
809.052	580.376
809.546	578.821
810.045	576.954
810.55	575.295
811.069	573.844
811.591	572.392
812.107	570.733
812.623	569.696
813.117	568.763
813.604	568.141
814.097	568.555
814.581	568.866
815.071	569.903
815.576	571.251
816.075	572.496
816.574	573.947
817.093	575.503
817.608	577.162
818.126	578.821
818.651	580.895
819.166	582.554
819.666	584.213
820.168	585.872
820.661	587.738
821.149	589.812
821.641	592.301
822.133	595.204
822.62	597.693
823.106	600.078
823.594	602.67
824.078	604.329
824.555	605.988
825.037	608.062
825.521	610.032
826.007	611.38
826.499	613.661
827.004	615.735
827.505	617.394
828.013	619.675
828.519	622.786
829.022	625.274
829.517	628.593
830.016	632.326
830.512	635.851
831.006	639.791
831.5	644.976
831.987	650.575
832.478	657.004
832.959	664.885
833.451	673.802
833.94	682.305
834.432	689.978
834.917	697.858
835.411	703.665
835.895	708.746
836.394	711.96
836.903	714.449
837.418	715.486
837.933	716.315
838.455	714.138
838.969	711.442
839.568	707.191
840.158	701.177
840.747	693.089
841.357	684.379
841.957	675.357
842.485	666.958
843.023	658.663
843.57	652.027
844.089	646.22
844.607	641.45
845.116	637.51
845.628	633.777
846.127	630.459
846.62	627.97
847.134	625.689
847.643	622.579
848.145	620.919
848.654	618.638
849.166	616.15
849.658	613.557
850.148	611.691
850.637	609.41
851.112	607.543
851.594	605.677
852.072	604.329
852.552	602.048
853.037	599.248
853.531	596.448
854.031	593.545
854.537	590.642
855.033	588.568
855.532	586.598
856.019	584.42
856.508	582.761
857.012	580.895
857.52	578.613
858.024	577.369
858.539	575.917
859.049	574.051
859.546	572.807
860.049	571.666
860.555	569.8
861.067	569.385
861.576	569.178
862.078	568.763
862.571	569.074
863.056	570.111
863.54	570.94
864.026	572.185
864.508	573.636
864.997	574.881
865.498	575.917
865.997	577.577
866.495	579.236
867.007	581.102
867.523	583.176
868.029	585.457
868.533	587.012
869.042	589.501
869.546	591.782
870.052	594.893
870.557	597.796
871.067	600.492
871.568	602.566
872.069	604.433
872.568	606.092
873.099	607.958
873.626	610.343
874.205	612.417
874.797	615.113
875.383	616.979
875.94	619.468
876.487	622.164
876.977	624.86
877.46	627.97
877.94	631.496
878.419	634.814
878.899	638.132
879.388	642.695
879.87	647.879
880.363	654.515
880.852	662.396
881.349	672.143
881.845	681.475
882.343	689.459
882.842	696.614
883.343	703.25
883.843	708.539
884.347	712.894
884.852	716.108
885.345	718.286
885.848	718.597
886.356	716.004
886.85	712.271
887.343	709.161
887.841	705.013
888.331	699.621
888.819	694.022
889.319	687.593
889.819	679.09
890.32	670.588
890.824	662.396
891.33	655.138
891.833	648.916
892.334	643.524
892.843	639.48
893.346	635.747
893.841	632.014
894.339	628.904
894.838	626.83
895.328	623.823
895.823	621.544
896.323	619.892
896.819	617.837
897.315	615.588
897.807	613.35
898.3	611.317
898.785	609.081
899.265	607.15
899.756	605.32
900.256	603.795
900.752	601.153
901.251	598.51
901.755	595.562
902.251	592.716
902.75	589.972
903.249	587.736
903.748	585.703
904.249	583.67
904.749	581.637
905.241	579.604
905.733	578.181
906.229	576.555
906.722	574.725
907.218	573.81
907.707	572.794
908.197	571.371
908.687	569.948
909.179	569.948
909.668	569.744
910.163	569.744
910.66	570.354
911.158	571.574
911.653	572.794
912.142	573.912
912.638	575.132
913.13	576.555
913.619	578.079
914.116	579.502
914.616	580.925
915.12	582.755
915.625	584.381
916.13	586.109
916.636	588.142
917.137	590.378
917.64	592.919
918.152	595.765
918.661	598.408
919.161	600.441
919.666	602.677
920.163	604.202
920.653	606.032
921.159	608.268
921.666	610.504
922.167	612.74
922.677	614.976
923.181	616.806
923.674	618.229
924.173	620.465
924.673	622.905
925.167	625.751
925.662	629.207
926.158	633.069
926.657	636.728
927.176	640.591
927.693	645.673
928.216	652.077
928.747	659.598
929.265	668.137
929.78	677.081
930.292	685.721
930.797	693.141
931.296	699.85
931.791	706.762
932.276	710.726
932.759	713.267
933.243	715.096
933.733	715.503
934.226	713.063
934.715	711.336
935.205	708.489
935.691	704.627
936.16	699.646
936.635	693.954
937.121	687.246
937.613	679.927
938.113	671.796
938.625	663.969
939.132	656.651
939.629	650.552
940.118	645.47
940.598	640.794
941.081	637.338
941.562	633.882
942.045	630.63
942.537	627.784
943.033	625.141
943.525	622.498
944.032	620.465
944.541	618.636
945.036	616.603
945.541	614.163
946.036	612.029
946.527	610.199
947.016	608.166
947.501	606.337
947.976	605.32
948.453	603.592
948.93	600.746
949.413	597.9
949.902	594.647
950.399	592.005
950.901	589.362
951.403	587.126
951.906	585.093
952.414	583.466
952.916	581.434
953.419	579.604
953.921	578.384
954.415	576.656
954.912	575.03
955.415	573.404
955.911	571.777
956.399	570.354
956.895	569.846
957.391	569.643
957.89	569.643
958.394	570.456
958.903	571.269
959.505	572.082
960.106	573.505
960.703	575.538
961.326	577.368
961.967	579.604
962.552	581.84
963.166	583.873
963.781	585.703
964.379	587.634
964.964	590.073
965.506	592.513
966.025	595.359
966.537	598.002
967.041	600.746
967.559	602.779
968.077	604.609
968.6	606.438
969.126	608.674
969.654	610.301
970.174	612.537
970.692	614.773
971.2	616.603
971.712	618.636
972.226	621.278
972.731	623.514
973.243	626.361
973.76	630.02
974.27	633.476
974.782	637.338
975.294	642.014
975.8	647.503
976.312	653.805
976.827	661.53
977.336	670.881
977.851	680.029
978.369	687.957
978.881	695.682
979.396	702.086
979.915	706.863
980.435	710.319
980.957	713.572
981.482	714.893
982.007	714.588
982.531	712.86
983.051	709.811
983.576	706.05
984.094	701.374
984.609	695.682
985.125	688.364
985.638	681.045
986.144	672.812
986.653	664.376
987.158	656.854
987.662	650.552
988.165	645.266
988.664	640.591
989.163	636.932
989.668	633.272
990.174	630.223
990.677	627.174
991.189	624.836
991.705	622.193
992.217	620.567
992.749	618.331
993.287	615.891
993.869	613.553
994.458	611.317
995.048	608.573
995.62	606.337
996.18	604.1
996.686	601.864
997.18	598.815
997.675	596.019
998.16	593.318
998.659	591.01
999.164	588.275
999.664	586.129
1000.17	583.816
1000.68	581.294
1001.18	579.192
1001.69	577.72
1002.19	576.039
1002.69	574.147
1003.2	572.991
1003.7	571.519
1004.2	569.838
1004.71	569.417
1005.21	569.207
1005.7	569.102
1006.19	568.892
1006.68	569.733
1007.15	570.153
1007.63	571.624
1008.12	572.465
1008.61	574.147
1009.1	575.303
1009.6	576.88
1010.1	578.351
1010.59	580.243
1011.07	582.135
1011.56	584.132
1012.05	585.918
1012.54	587.6
1013.04	590.333
1013.54	592.645
1014.04	595.378
1014.56	598.11
1015.06	601.053
1015.57	602.945
1016.06	604.837
1016.55	606.518
1017.04	608.2
1017.53	609.882
1018.01	611.563
1018.51	613.876
1019.01	615.767
1019.51	618.08
1020.01	620.392
1020.52	623.335
1021	625.647
1021.49	628.8
1021.97	631.953
1022.45	635.527
1022.93	639.1
1023.42	643.935
1023.9	649.19
1024.38	655.811
1024.87	663.589
1025.36	672.522
1025.86	681.982
1026.36	690.495
1026.87	698.272
1027.39	704.894
1027.91	710.254
1028.44	713.828
1028.96	717.086
1029.47	718.662
1029.98	718.347
1030.48	716.56
1030.99	714.038
1031.49	710.464
1031.98	706.26
1032.47	701.005
1032.96	694.594
1033.45	687.237
1033.94	679.039
1034.44	670.42
1034.95	662.433
1035.45	655.496
1035.95	649.4
1036.44	644.145
1036.93	639.941
1037.43	636.367
1037.91	632.794
1038.41	629.641
1038.92	627.118
1039.42	624.386
1039.92	621.863
1040.43	620.182
1040.94	618.08
1041.44	615.137
1041.95	612.824
1042.45	610.722
1042.95	607.99
1043.44	606.518
1043.93	605.257
1044.43	603.576
1044.92	601.263
1045.43	598.741
1045.93	595.167
1046.43	592.435
1046.93	589.702
1047.44	587.18
1047.94	585.498
1048.44	583.711
1048.95	581.399
1049.46	579.717
1049.97	578.246
1050.48	576.144
1050.99	574.462
1051.49	573.201
1051.99	571.099
1052.49	569.417
1052.98	568.577
1053.48	568.261
1053.98	568.366
1054.47	568.787
1054.96	569.838
1055.47	571.099
1055.97	572.15
1056.47	573.306
1056.97	574.988
1057.47	576.039
1057.96	577.72
1058.46	579.402
1058.97	581.294
1059.49	583.396
1060.01	585.708
1060.53	587.81
1061.03	590.438
1061.54	592.54
1062.05	595.272
1062.54	598.005
1063.04	600.528
1063.53	602.735
1064.02	604.837
1064.5	606.203
1064.98	608.095
1065.46	609.356
1065.95	611.248
1066.43	613.56
1066.94	616.188
1067.45	617.869
1067.95	620.602
1068.46	623.755
1068.97	626.278
1069.46	629.01
1069.95	633.004
1070.44	636.578
1070.94	640.151
1071.45	645.196
1071.96	651.082
1072.47	657.598
1072.98	665.586
1073.48	675.045
1073.99	684.189
1074.5	692.387
1075	699.534
1075.51	706.365
1076.02	711.2
1076.53	714.248
1077.04	716.35
1077.54	717.927
1078.04	717.611
1078.54	715.089
1079.04	712.987
1079.63	709.203
1080.23	703.212
1080.81	695.435
1081.43	687.027
1082.06	677.147
1082.61	667.898
1083.15	659.49
1083.72	652.133
1084.25	646.037
1084.78	641.202
1085.29	637.418
1085.81	633.845
1086.3	630.902
1086.79	628.169
1087.29	625.647
1087.78	622.914
1088.27	620.812
1088.75	618.5
1089.25	615.872
1089.74	613.14
1090.23	611.248
1090.72	609.146
1091.22	607.464
1091.71	606.098
1092.2	605.047
1092.69	602.314
1093.18	599.792
1093.67	596.429
1094.16	593.276
1094.66	590.333
1095.17	588.02
1095.68	585.918
1096.19	584.027
1096.7	582.135
1097.2	580.033
1097.71	578.141
1098.21	576.253
1098.72	574.575
1099.23	572.683
[truncated: 91,997 more rows]

## Sheet: Fig. 5g
	Abs(E)^2	vs	position,	z=-3.24273e-09(m),			lambda=6.26297e-07(m)
x (nm)	-450	-444	-438	-432	-426	-420	-414	-408	-402	-396	-390	-384	-378	-372	-366	-360	-354	-348	-342	-336	-330	-324	-318	-312	-306	-300	-294	-288	-282	-276	-270	-264	-258	-252	-246	-240	-234	-228	-222	-216	-210	-204	-198	-192	-186	-180	-174	-168	-162
y (nm)
-450	0.617222	0.472895	0.756891	0.442575	0.0182367	0.0363407	0.0474369	0.0763897	0.199722	1.76252	3.54471	1.43993	1.28018	4.90838	4.16096	0.791942	0.405581	0.439118	0.718769	1.67884	2.71115	1.64503	0.849411	0.183841	0.0589994	0.112857	0.169885	0.183022	0.195346	0.299788	0.701724	1.50427	3.59535	2.95073	1.31214	2.24331	5.22113	2.355	1.34741	1.15693	1.71164	0.92402	0.623862	0.722743	1.13573	7.37695	13.0907	0.226265	0.0447916
-444	8.5815	2.30351	0.805677	0.0533983	0.0184066	0.0246766	0.035614	0.0873262	0.410551	1.78439	0.942729	0.138688	0.051732	0.567565	3.61217	2.86243	1.38835	1.69244	3.05939	7.95997	4.05538	2.89734	3.16502	2.49581	0.0241037	0.00388431	0.00388351	0.00474325	0.0093186	0.133164	0.70572	1.49731	0.604823	0.0623716	0.416602	0.625687	0.717383	2.00177	1.13213	1.0428	1.38955	2.34207	2.18206	2.43602	3.07779	6.03792	1.01041	0.121022	0.0402481
-438	4.30039	4.14963	1.32506	0.202375	0.0186802	0.0200554	0.0311832	0.092069	0.402986	0.87679	0.385199	0.103541	0.0409706	0.0397072	0.357457	1.00093	1.07115	1.58193	3.79705	2.70449	1.22211	0.910291	1.05491	4.63503	2.92056	0.0468301	0.0125198	0.00783633	0.0163553	0.455894	1.44922	0.424268	0.0267378	0.0339718	0.0717692	0.0904306	0.0673191	0.273775	0.770845	0.717838	0.988117	1.38586	1.56583	1.75466	1.91989	1.62798	0.0935163	0.0813472	0.0432703
-432	1.20856	1.40785	2.11183	1.03225	0.0232502	0.0181109	0.0263761	0.0896908	0.788325	1.13312	0.248734	0.0728773	0.0360103	0.0294454	0.272264	1.08571	1.08943	1.34011	1.68615	0.267811	0.0144127	0.0149117	0.0463302	0.64712	2.88955	1.06717	0.0894601	0.269891	0.686172	1.47658	0.546525	0.0840084	0.0189326	0.0226437	0.0299814	0.0365503	0.0457343	0.109335	0.156562	0.45203	0.726281	0.975725	1.15192	1.3194	1.53677	1.87057	2.91493	5.89618	6.27098
-426	0.487433	0.615252	2.02227	4.40718	1.95759	0.84914	0.598362	0.495489	1.87359	1.96934	0.174774	0.0590396	0.0410327	0.0452036	1.11187	1.93084	1.25753	1.42495	0.53897	0.0161717	0.00993486	0.00918703	0.013172	0.0408515	1.009	4.29993	1.38664	2.12019	1.93811	1.01065	0.364371	0.0419455	0.0191964	0.0219732	0.0239218	0.0269302	0.0405234	0.153865	0.267102	0.463296	0.646667	0.790729	0.89438	1.0183	1.3559	2.67489	3.73062	6.36311	13.898
-420	1.02942	3.08717	3.11053	5.92138	5.39502	3.15066	2.22293	1.93359	2.33893	2.3209	2.08043	4.29798	4.32231	5.08176	5.77299	1.60662	0.942018	0.853023	0.187877	0.016551	0.0110869	0.00932759	0.00899304	0.00716122	0.021194	0.985149	3.65835	1.73496	1.48962	1.16709	1.17141	0.591328	0.0277681	0.0337646	0.031752	0.0254009	0.0527636	0.562054	1.19819	0.707397	0.696524	0.719131	0.713982	0.717189	1.10629	0.852557	0.298988	0.0668672	0.139498
-414	7.36648	5.60135	1.0501	2.13438	4.63296	2.51974	1.64325	1.28199	1.2067	1.53424	4.84099	4.81831	4.33106	4.37457	1.52505	0.769387	0.631703	0.930585	0.694386	0.0228648	0.0298928	0.0157106	0.0143583	0.0123087	0.0387782	0.426541	1.18764	1.33705	1.40921	1.51309	1.98125	3.51836	1.50777	0.115568	0.0945018	0.542337	1.52701	3.13697	1.36539	0.924766	0.7966	0.719688	0.603678	0.419541	0.234596	0.0737137	0.0202862	0.0284604	0.0391111
-408	4.63434	0.0686763	0.0249898	0.0612467	0.786958	2.08181	1.18881	0.837589	0.69379	0.765202	0.544197	0.0311557	0.0228619	0.0230446	0.0288638	0.0458631	0.571126	1.53695	5.03368	4.24789	0.353965	0.0512078	0.0330533	0.0500004	0.619006	1.22891	1.16909	1.324	1.54931	1.93903	2.74933	4.41137	9.09368	5.57371	4.43794	5.31977	4.39128	2.28874	1.42122	1.08033	0.930979	0.820241	0.647696	0.345209	0.0147643	0.0221624	0.0170901	0.0174953	0.018877
-402	0.0700579	0.0249248	0.0176398	0.0230575	0.0321906	0.36878	0.840829	0.567999	0.451478	0.256611	0.0302794	0.0169309	0.0167579	0.0178908	0.0253979	0.301352	1.67614	3.07275	2.10909	5.624	6.5185	3.14828	1.54568	1.46208	2.9639	1.57907	1.37192	1.51798	1.91019	2.65894	4.01306	5.42476	8.09233	14.8024	11.3461	4.58284	2.93998	1.92137	1.41663	1.19862	1.12551	1.10264	1.02238	1.12993	0.415787	0.0232884	0.0157357	0.0140928	0.0144346
-396	0.0203188	0.0146967	0.012587	0.0149485	0.0213789	0.0650459	0.217797	0.404613	0.453363	0.353047	0.149369	0.0240524	0.0179306	0.0171855	0.0164615	1.37935	4.36967	0.84923	0.0434122	0.179139	1.36338	3.04576	4.2722	3.65161	1.89386	1.46653	1.4533	1.73575	2.41202	3.77544	6.93602	7.19633	8.81615	11.9186	7.08471	3.83631	2.37593	1.65639	1.34172	1.27681	1.41121	1.75359	1.86739	1.84433	2.67601	0.812062	0.0215222	0.0149755	0.0155079
-390	0.022651	0.0138825	0.0113365	0.0135763	0.0214307	0.0543014	0.200722	0.476543	0.694261	1.35293	0.709956	0.175436	0.0263484	0.0280533	0.784883	4.41924	1.47155	0.0401218	0.0210616	0.0278437	0.0801634	0.0355748	0.622881	1.25003	1.20325	1.23625	1.40032	1.84748	2.87376	5.02265	2.81136	1.95179	2.23594	3.92382	6.78838	3.51909	2.0104	1.36992	1.1691	1.28317	1.84116	3.86542	4.45281	2.83774	3.22875	4.19662	1.84396	0.881969	0.784659
-384	0.279469	0.0225077	0.0139439	0.0182073	0.0315585	0.594388	1.06111	0.902652	1.09268	1.32832	2.34056	1.86202	1.19271	1.26285	2.66147	1.75627	0.397375	0.0232889	0.01436	0.0125053	0.0138557	0.0151899	0.210244	0.930417	0.954351	1.05208	1.25598	1.79264	3.08473	0.973119	0.0305717	0.0239877	0.0303333	0.0386078	1.18685	3.31173	1.67139	1.02507	0.878862	1.15193	2.43452	1.72517	2.00961	3.7493	4.70616	3.59512	4.1953	3.06609	2.753
-378	3.7131	0.0647839	0.0177262	0.0510806	1.44195	5.52312	2.21278	1.73616	2.00578	1.48939	1.50466	1.60926	2.61135	2.70289	1.45902	0.745166	0.218239	0.0561726	0.0153546	0.0122756	0.0124415	0.396937	1.2133	0.902178	0.873256	0.915109	1.04099	1.61303	0.687595	0.02913	0.0213897	0.0189928	0.0213938	0.0249157	0.0278882	0.675348	1.31335	0.648571	0.510258	0.799701	0.396107	0.0469097	0.0508184	0.409227	1.83885	3.12668	2.16249	1.87949	1.79566
-372	3.78781	2.76271	0.659937	2.07347	9.22082	2.32643	0.731674	0.519634	0.850037	1.64673	1.16121	1.1008	1.30296	1.28856	0.94479	0.673093	0.768859	0.759038	0.652729	0.747304	1.14546	2.02408	1.19462	0.918578	0.86027	0.849194	0.782325	0.550816	0.167238	0.0268154	0.0163714	0.0135049	0.0137332	0.0163513	0.024314	0.166131	0.468825	0.361156	0.197829	0.0998162	0.0160414	0.0168586	0.0166918	0.0153424	0.176138	1.08795	1.0899	1.16436	1.29602
-366	0.289767	2.03288	1.74208	4.23786	1.56534	0.116561	0.0176233	0.00965447	0.0130877	0.28207	0.835266	0.704891	0.791937	0.826271	0.763038	0.741408	0.942073	2.13289	2.74372	3.0372	3.24837	1.66672	1.08101	0.913918	0.930096	0.978092	0.981041	0.611384	0.0662374	0.0235505	0.0151954	0.0138722	0.0156183	0.0185928	0.0268722	0.0806283	0.410627	0.396171	0.0687355	0.0103806	0.0104167	0.00952735	0.00931347	0.0109941	0.0196523	0.135086	0.536432	0.791735	1.07397
-360	0.0849208	0.541588	0.849408	0.823104	0.263893	0.0310246	0.0119353	0.00833929	0.00822175	0.0109859	0.0812349	0.424487	0.597529	0.690682	0.712512	0.770135	1.0079	1.75083	3.54753	3.20556	3.26391	1.40455	0.905979	0.894341	1.12418	1.32313	2.05129	1.9927	1.12855	0.19831	0.0185879	0.0226821	0.0332941	0.0305204	0.157424	0.750926	0.846644	0.846036	0.250844	0.0139848	0.00938739	0.00724753	0.00619964	0.00713228	0.0191842	0.0741648	0.346063	0.738296	1.04941
-354	0.363896	1.02414	0.771784	0.414088	0.0558008	0.0188184	0.0108586	0.0091653	0.0092017	0.0145228	0.087607	0.492597	0.675954	0.751861	0.734213	0.760864	1.02151	2.02857	1.22886	0.892786	0.993464	1.17984	0.609724	0.850038	1.71355	1.56023	0.97583	1.19081	4.10229	1.71873	0.272266	0.0615873	0.164994	4.37363	4.98013	3.95307	2.85377	3.04372	1.23006	0.0320245	0.0126559	0.00900407	0.00795692	0.0179954	0.0253755	0.676894	1.31438	1.02494	1.11521
-348	2.13918	1.51502	1.19279	1.01803	0.375559	0.0240633	0.0124102	0.0148328	0.0121223	0.166587	1.19882	1.12975	1.1258	1.10411	0.864682	0.741183	0.985659	0.351019	0.0323129	0.0164957	0.0286947	0.150951	0.218325	0.920576	0.700371	0.155555	0.0213207	0.0242252	0.820136	3.71428	2.89802	2.61757	9.17333	9.86276	4.35026	1.27675	1.69786	4.57808	5.04815	1.18908	0.0201473	0.0226379	0.0600517	0.716452	9.77293	5.22914	2.0978	1.18907	0.99195
-342	2.82312	2.6896	2.49637	2.65537	3.10485	1.23802	0.322536	0.0590602	0.361955	2.35767	5.13949	2.42788	2.0695	2.46386	1.34104	0.979143	0.279376	0.0171727	0.0117309	0.00912088	0.00951477	0.0095389	0.110729	0.689	0.106272	0.0106003	0.0122674	0.012859	0.0109139	0.47908	1.13801	4.56169	5.36637	0.0547035	0.0329886	0.0260044	0.0284816	1.02534	4.36108	4.88018	2.42774	2.96012	7.35772	13.0567	8.83627	5.68824	3.06923	1.07541	0.572602
-336	3.82572	5.94101	5.00868	6.25922	4.42909	4.0912	2.96788	1.29197	3.75807	7.57647	2.3108	0.880323	0.726263	1.13755	2.86319	1.71554	0.398071	0.0164906	0.00991221	0.00731428	0.00664052	0.00798039	0.43605	0.386732	0.0242287	0.0138633	0.0128357	0.0124655	0.0112612	0.00465911	0.213046	0.291546	0.0356924	0.0272282	0.0212006	0.0189589	0.0205343	0.0310574	0.65757	2.28188	4.85778	10.0768	7.08174	2.88964	0.332043	0.590758	1.08256	1.07753	0.389961
-330	5.39894	3.03232	1.63646	2.71846	6.1252	3.97344	2.69395	3.68642	2.87431	1.4569	0.0675728	0.0289855	0.02944	0.0622646	1.16878	3.59046	0.972426	0.0214336	0.0114699	0.00802125	0.00697657	0.00568624	0.239443	0.310162	0.0352596	0.0215311	0.0187126	0.0189922	0.0323608	0.0805092	0.0452912	0.0775043	0.0302404	0.019859	0.0162866	0.0156651	0.0181738	0.0298606	0.0793454	0.607366	2.32598	1.90186	0.0533528	0.0932031	0.0221373	0.016637	0.0785131	0.41731	1.00315
-324	1.21828	0.0609718	0.0291481	0.0434266	1.27072	4.43376	2.68847	1.97473	1.55633	0.223434	0.0216888	0.0195629	0.0257294	0.040555	0.338027	2.12252	1.91581	0.370088	0.0205295	0.0135062	0.0150543	0.252472	0.741464	0.273635	0.180494	0.0529458	0.0326239	0.0305055	0.126882	0.328192	0.282282	0.0653032	0.0270301	0.018311	0.0165544	0.0165223	0.0181499	0.0229607	0.23973	0.748441	0.772919	0.197211	0.0136256	0.00867553	0.0115982	0.0176318	0.0336287	0.345702	2.81836
-318	0.446007	0.0462178	0.0285578	0.0245646	0.0180793	1.48463	3.5634	3.80535	1.09403	0.0472502	0.0198442	0.0234851	0.0413398	0.0772306	0.0770752	0.912396	2.60773	1.89509	1.12243	0.748789	0.925553	1.55955	1.01045	0.968029	2.53491	5.87761	5.67351	5.99261	6.74461	3.88336	1.05962	0.884653	0.184209	0.0192312	0.0241084	0.0248123	0.0222451	0.215498	1.07551	0.789813	0.411903	0.0458169	0.0101882	0.0101961	0.0134729	0.0272553	0.0939643	4.12438	3.70705
-312	0.241601	0.0686259	0.0303853	0.0206237	0.0170987	0.509343	2.09601	2.18746	2.66938	0.246954	0.0249618	0.0486103	0.109922	0.321562	0.186371	3.75961	4.45627	2.6251	3.29082	2.69853	2.59987	1.4549	1.17095	1.50319	3.93756	6.1084	5.64784	5.83405	7.41603	4.67653	2.11407	2.86852	1.72732	0.466816	0.0714569	0.0745132	0.542654	1.97445	2.64014	1.07785	0.599415	0.422865	0.201451	0.0183909	0.0164577	0.0463717	3.89443	4.47299	0.0551551
-306	0.191539	0.0768634	0.0307392	0.0205739	0.0232031	0.252589	1.2399	1.74111	3.08739	1.4459	0.0626924	0.127541	0.377868	1.99433	8.12981	14.5683	7.65139	3.81689	2.85429	2.16494	1.70362	1.1811	0.911643	1.00519	0.570305	0.0649925	0.040638	0.0386095	0.0546418	0.735699	1.65073	2.03377	4.21197	4.29964	3.03907	3.22715	5.02413	4.86183	2.22069	1.29166	0.919862	0.881354	1.4152	0.867147	0.576356	2.49707	3.78879	0.0317015	0.029877
-300	0.8305	0.134462	0.0332373	0.0276647	0.0420519	0.0676407	0.57604	1.21091	2.34595	5.01506	3.24145	4.50223	11.0726	9.73556	10.3387	4.42413	3.191	5.23191	3.13577	2.00102	1.41301	0.991526	0.631398	0.269294	0.0475085	0.0342949	0.029188	0.0282392	0.0310093	0.0480203	0.4905	1.22888	2.18848	3.11622	6.73988	7.36927	4.01447	3.09297	2.09366	1.52292	1.20787	1.15669	1.42803	2.22042	1.83704	2.08494	0.209044	0.0275408	0.0250543
-294	0.656331	1.40174	0.557983	0.618917	0.589217	0.307645	0.514954	0.878958	1.54832	3.05752	7.4462	15.2447	9.25315	2.31256	0.422913	0.150288	0.0889436	1.24789	4.01798	2.11765	1.39064	1.01229	0.688707	0.365649	0.0737671	0.0291045	0.0251933	0.025765	0.031301	0.0649882	0.548074	1.12361	1.60589	2.10381	3.00256	3.55433	3.41655	2.88812	2.35385	1.96953	1.48533	1.28107	1.32066	1.49219	1.31312	0.753579	0.0494283	0.0344003	0.0263755
-288	4.69579	4.10024	2.49098	2.16582	1.20135	0.573588	0.509502	0.641866	0.963526	1.65761	4.01955	3.26513	0.126563	0.255604	0.120717	0.0663677	0.0496468	0.0576371	1.56619	2.76218	1.54448	1.24559	1.08412	1.25333	0.595277	0.0385233	0.0253797	0.0288218	0.0527687	1.4703	2.3574	1.82781	1.62033	1.65111	2.0047	2.74784	4.1894	3.44966	3.08322	3.12155	1.80797	1.3144	1.21958	1.33022	1.47874	1.79993	0.914223	0.0543487	0.0284755
-282	4.13935	1.9574	0.725567	0.488236	0.471669	0.661207	0.396097	0.429063	0.59063	0.862069	1.53299	0.424204	0.0516544	0.0574914	0.0468289	0.0379108	0.0367224	0.0500825	1.28115	2.91818	1.83468	1.74869	1.57511	1.79979	3.06594	1.74946	1.4055	2.63467	9.08059	10.1904	4.60692	3.38128	1.7822	1.31023	1.41534	2.46282	1.47512	0.90341	0.831791	1.22238	2.03651	1.16551	1.04597	1.29239	1.88213	2.78315	5.33075	3.34295	1.76413
-276	1.18911	0.185505	0.0117634	0.00942903	0.0118854	0.0893057	0.182373	0.25608	0.405774	0.55994	0.701322	0.786433	0.168207	0.029603	0.0342602	0.034005	0.041864	0.543027	3.84572	3.78107	2.61166	3.41675	2.16554	1.91726	2.37125	3.98529	4.5659	9.37848	8.87595	2.67055	1.34094	1.29798	1.70658	0.819125	0.682676	0.359845	0.0167409	0.0117264	0.0111311	0.0171089	0.352731	0.682014	0.725183	1.21983	2.65821	3.57451	5.81939	10.8022	6.42556
-270	0.118875	0.0181707	0.00913933	0.00741533	0.00782769	0.00875106	0.0104271	0.180271	0.37838	0.559561	0.81588	1.72534	1.36438	0.438988	0.0556653	0.0486091	0.119483	3.53924	9.00926	1.9734	0.84834	1.34995	2.98959	1.75117	1.61505	1.81815	1.93936	1.11295	0.0402459	0.0218875	0.0160279	0.0163889	0.249874	0.449289	0.203168	0.01298	0.0118518	0.00993857	0.00923115	0.0100548	0.0172781	0.15655	0.459636	1.14761	0.945737	0.931804	1.41661	2.80971	3.64946
-264	0.0857176	0.0144998	0.00788027	0.00654781	0.00725086	0.011098	0.139235	0.497778	0.536599	0.735891	1.14058	2.11091	4.31201	4.52334	2.52808	1.61771	3.65677	12.8956	2.15731	0.0451042	0.0271622	0.049897	0.639655	1.27476	1.09919	1.10264	0.58746	0.0338847	0.0241573	0.0177384	0.0140941	0.0131705	0.0183567	0.311647	0.37284	0.0693819	0.0181802	0.0118462	0.00995047	0.0102095	0.0191769	0.148325	0.4192	0.175263	0.0155453	0.0123288	0.0144574	0.0260078	0.369797
-258	0.409233	0.0201312	0.00790002	0.00655553	0.00791194	0.116541	0.767411	0.714088	0.768881	1.04758	1.79692	4.08904	4.72931	6.96619	6.82785	4.51577	6.37473	1.87116	0.0513916	0.0291924	0.0213575	0.0224145	0.0696918	0.444677	0.895456	1.40488	1.30173	0.20892	0.0231608	0.0167612	0.0139426	0.0150369	0.168001	1.79422	2.14833	3.20287	0.0353684	0.0165031	0.0129019	0.0196861	0.176526	0.383402	0.0797924	0.0106248	0.0101471	0.0103985	0.011356	0.0133747	0.0690612
-252	2.65618	1.1456	0.428699	0.385424	0.455076	1.09753	1.70696	0.999901	0.986865	1.39801	2.98795	1.64938	1.36723	2.50714	5.02705	2.6254	1.2709	0.286327	0.0537657	0.0297442	0.0234923	0.0185983	0.0213821	0.427131	1.55426	3.8555	7.2224	2.69241	0.033065	0.0185747	0.0154437	0.0226023	3.57158	2.48067	0.902754	5.71492	5.62732	0.85273	0.479008	0.606922	0.825105	0.289229	0.0384166	0.0114952	0.0112557	0.0123325	0.0124415	0.0119326	0.0656574
-246	3.24038	2.37624	1.4826	1.42831	1.71544	2.38515	1.35528	1.03803	0.988908	1.37251	0.720731	0.0524545	0.0235736	0.0382951	0.841656	2.36893	2.05262	0.835984	0.0679657	0.0370966	0.0443074	0.021709	0.250783	1.64761	3.07283	2.17801	4.30153	15.3856	4.19284	1.0975	0.653686	2.38814	3.34142	0.0594664	0.0157147	0.080943	2.86802	3.07879	1.57278	1.43691	0.796077	0.548374	0.665641	0.311297	0.0175412	0.0229501	0.0210604	0.0200981	0.0882324
-240	0.459124	1.00555	0.809041	1.03449	1.3228	1.51197	1.27992	1.03254	0.779075	0.521771	0.0999937	0.0188309	0.0149053	0.015953	0.0130296	0.453598	1.96718	6.91325	6.09214	6.56129	0.254864	0.368472	1.68347	3.63319	0.779789	0.0528214	0.095996	2.87684	9.67373	4.30892	2.26364	1.44156	0.220227	0.0207365	0.0131989	0.0229084	0.0306496	0.270903	0.7535	0.821725	0.770792	0.801716	1.13565	2.27494	1.44823	0.0981921	0.069582	0.508132	0.908758
-234	0.361493	0.114644	0.457084	0.896182	1.30701	1.56093	1.47213	1.21229	0.846235	0.304951	0.0189336	0.0143007	0.0104648	0.00927584	0.00848919	0.119495	1.83098	2.27706	5.59205	13.2162	9.61138	4.66448	2.95612	0.631132	0.0178765	0.0211039	0.0264601	0.0224072	1.48149	3.85426	2.1116	0.731313	0.0388975	0.0153372	0.00936897	0.0137823	0.029051	0.152529	0.427173	0.702824	0.838238	1.08076	1.72505	3.27505	13.2414	5.41042	3.49158	3.62614	1.54629
-228	0.212808	0.324464	0.602609	1.10543	1.69334	2.18331	2.02968	1.74511	1.42238	1.07368	0.187733	0.021093	0.0101611	0.00835706	0.00963967	1.05206	0.805839	0.0545486	0.0512289	0.19937	7.36654	3.2381	0.705852	0.0267087	0.0135516	0.0153648	0.0174096	0.0189046	0.0327572	0.681827	2.02276	1.80733	0.292436	0.0304077	0.0566952	0.0175413	0.0414759	0.718071	1.35957	0.905302	0.982784	1.43738	2.87179	4.14427	4.02528	13.0785	9.97675	2.96328	1.48294
-222	0.22315	0.867752	1.12141	1.69086	2.65296	3.9761	2.99978	2.65167	2.82485	5.23937	2.60574	0.0704176	0.0154102	0.0149994	0.601232	0.950664	0.0209079	0.0196086	0.02304	0.035665	0.0297298	0.560448	0.955469	0.150372	0.0155678	0.016759	0.0172123	0.018534	0.0209845	0.0481721	1.01607	4.12704	4.96387	11.7846	1.73737	2.48888	3.0398	4.10052	1.51134	0.98104	1.00337	1.92044	1.00054	0.386694	0.130251	1.06626	2.0138	2.23414	0.889373
-216	1.10603	1.8288	1.93391	2.61647	4.41298	1.85206	0.829464	0.750152	0.868436	2.87827	11.6926	2.94456	0.738205	0.578172	0.868063	0.129053	0.0100337	0.0101043	0.0117866	0.0142344	0.0144495	0.150959	0.972961	0.569165	0.0246727	0.0247478	0.021565	0.0251857	0.30012	0.659479	1.12023	2.96096	14.2422	9.69741	11.5063	8.56787	9.53769	3.08112	1.32742	0.775809	0.696555	0.278897	0.030138	0.0171931	0.0265952	0.0190088	0.0281411	0.29754	0.415102
-210	8.31824	6.07011	2.65559	3.26188	1.472	0.0514992	0.024505	0.0186586	0.0209439	0.0350933	2.35043	5.91509	2.35237	1.54189	0.527834	0.0371549	0.00648454	0.00816223	0.0094536	0.010537	0.0121913	0.0232205	0.525896	2.98824	3.35488	9.67584	2.78514	2.13338	2.23826	1.13251	1.24042	2.63977	1.55941	0.317623	2.14934	2.0442	2.33628	2.89553	1.09466	0.550305	0.192679	0.0569711	0.0221723	0.0155325	0.0158157	0.0152306	0.0174424	0.0256402	0.15082
-204	6.86477	1.60113	0.910185	1.53158	0.537416	0.0480488	0.0291591	0.0194302	0.0174179	0.0204817	0.245742	1.71821	1.4703	1.41629	1.47833	0.2838	0.0398615	0.0155003	0.0136047	0.012952	0.0171399	0.158147	1.25335	5.09974	10.5212	8.30545	10.8165	7.86214	2.0416	0.941788	0.879068	0.401764	0.0257924	0.0239542	0.0544217	0.0107683	0.0231035	0.446659	0.881347	0.525206	0.358048	0.129173	0.0238898	0.0159213	0.0156158	0.0148563	0.0179877	0.0442427	0.325428
-198	0.853348	0.213138	0.549293	0.938602	0.373799	0.069876	0.0390709	0.0225067	0.0163529	0.0163698	0.0238641	0.336558	1.12718	1.68892	5.61019	7.02464	1.23824	0.126585	0.0277806	0.0183651	0.0475228	1.26157	4.85018	2.46824	0.936337	0.234731	0.983111	2.18636	1.93782	0.654967	0.279814	0.06816	0.0142841	0.00911195	0.00451796	0.00753512	0.0168437	0.0821767	0.282948	0.558954	1.19937	0.612946	0.0411002	0.0184204	0.0245579	0.0170883	0.0273327	0.988472	2.09344
-192	0.153994	0.376482	0.662843	0.887012	0.629493	0.165019	0.0655109	0.0295563	0.0166319	0.0136141	0.0403726	0.231126	1.24914	1.61656	1.98739	7.29792	10.8324	7.45328	1.84896	1.12811	1.64735	3.95833	2.27529	0.336564	0.0281853	0.0473007	0.033549	0.16357	0.619226	0.544161	0.504698	0.152979	0.0118149	0.00982841	0.00805533	0.0103209	0.0136619	0.118304	0.436924	0.716279	1.30875	3.25399	1.60601	0.529628	0.106864	0.557859	2.35787	6.37073	6.15819
-186	0.252314	0.966949	0.327044	0.401899	0.718856	0.408309	0.136584	0.0459707	0.0192595	0.0171703	0.243029	1.10791	0.549648	0.1742	0.0378818	0.11599	1.21394	7.40506	6.34395	3.50057	3.66277	1.91307	0.512946	0.0335393	0.0267893	0.0296363	0.0327981	0.0473758	0.0465282	0.521906	0.744103	1.07916	0.387737	0.0183618	0.0136635	0.0197633	0.427239	1.17238	0.973345	1.19347	1.67061	2.68349	4.81003	5.18515	2.61051	5.63365	6.75731	7.51417	2.98509
-180	0.80437	0.789741	0.0488951	0.0952133	0.298102	0.692109	1.15697	0.0838058	0.0699555	0.300349	0.785981	0.517155	0.13981	0.0152307	0.0149791	0.014423	0.0361474	0.211482	1.9583	1.89736	1.84294	1.09751	0.1761	0.0772997	0.0378204	0.0328665	0.049731	0.0671223	0.74961	1.24582	1.18989	1.47949	2.35768	1.38693	0.932729	1.46487	2.58887	1.68371	1.60771	2.03361	2.36262	2.95173	3.85033	4.68667	8.0756	3.76845	4.60928	1.41867	0.0331571
-174	1.26756	0.142878	0.0374664	0.0620853	0.140607	0.358854	2.42322	1.72935	0.72031	1.0278	0.842092	0.418073	0.0410656	0.0113828	0.00994589	0.00764995	0.00576769	0.0075166	0.564803	1.46648	2.02639	1.97259	2.11198	1.12615	0.100675	0.0403389	0.1868	2.94583	11.1004	2.92532	2.09201	1.8678	2.19359	3.52722	3.40785	3.75303	2.33996	1.94603	2.38806	4.26434	3.5019	3.71379	4.35237	5.61892	3.48994	1.75086	0.585863	0.0345456	0.0206242
-168	1.08182	0.0367517	0.0368832	0.051073	0.0854768	0.138037	1.8642	4.07061	1.69151	1.54519	1.97151	1.64189	1.95974	0.0175588	0.0153023	0.0093684	0.0127405	0.163924	0.69642	1.85364	4.23046	3.91091	5.56119	6.77409	3.41116	3.40454	11.0891	20.251	4.04953	4.39167	3.29181	2.08656	1.87677	2.26391	2.67469	2.61367	2.07972	1.9291	3.61883	1.68652	1.00972	0.980845	1.13516	2.19401	3.25459	0.867806	0.112769	0.0216618	0.0141481
-162	1.35001	0.705964	0.0598928	0.0570531	0.0936424	3.81342	9.17534	3.78375	2.25831	2.49928	1.01518	0.720553	3.27622	3.64448	0.0637016	0.0182991	0.139748	0.983941	2.99052	3.92086	1.83584	1.31767	2.42747	5.50131	6.92473	10.0866	11.0024	1.95513	0.14451	0.388283	1.09993	1.91584	1.53099	1.80489	3.0592	2.63595	2.27767	1.37523	0.529295	0.0730012	0.0159784	0.0153193	0.0170036	0.0460382	0.798794	1.73552	0.352731	0.0134906	0.011432
-156	2.30796	4.98976	4.41537	5.29931	11.4727	29.6723	13.1422	3.66688	1.80935	0.52055	0.0265537	0.0218044	0.0779343	3.59823	3.51647	1.03721	1.40417	2.64918	3.42135	0.909243	0.058251	0.0258008	0.0377822	0.738791	1.81882	1.14523	0.037836	0.023103	0.0289957	0.0187066	0.0289637	0.324715	1.53943	1.37984	1.00443	0.715891	0.646876	0.578502	0.0799731	0.0249977	0.0134166	0.0130163	0.0151137	0.0221127	0.179872	0.709147	1.09007	0.336292	0.0151029
-150	2.52527	4.72619	12.9161	22.8549	28.3469	12.792	5.06604	3.6943	0.415441	0.0259756	0.0175453	0.0180253	0.0277447	0.0546179	1.89983	1.35621	0.763973	1.94712	0.890431	0.0414559	0.0236228	0.0166105	0.0159731	0.0193721	0.397764	0.317339	0.0152269	0.0145836	0.0154391	0.0152318	0.0173039	0.610853	0.775303	0.146203	0.0238804	0.016546	0.0289865	0.147973	0.149712	0.0106777	0.0107883	0.011509	0.0130946	0.0160252	0.0386113	0.248845	0.791734	1.88185	1.4761
-144	2.52759	4.11253	9.69102	6.06907	2.80406	0.170996	0.117261	0.946091	0.814253	0.0432463	0.0253287	0.022261	0.0222348	0.0276016	0.1121	0.226243	0.424758	0.84845	0.340926	0.0261609	0.0234884	0.0152177	0.0101091	0.014445	0.183574	0.196808	0.0218855	0.0142653	0.0150688	0.0165629	0.0172725	0.454668	0.490482	0.0119515	0.0121639	0.011356	0.0147615	0.123506	0.0907059	0.0118842	0.0123607	0.0138831	0.0143132	0.0165228	0.0399704	0.273043	0.758735	1.67124	4.23309
-138	2.75138	3.40908	1.44642	0.10764	0.0468843	0.0483551	0.0593347	0.194919	0.49284	0.199359	0.0670216	0.0336366	0.0260695	0.0208872	0.205728	0.499194	0.530989	1.13164	1.09729	0.0354164	0.0683229	0.0309014	0.0136408	0.00454324	0.249904	0.281555	0.0158436	0.0159251	0.0181582	0.0211009	0.0264952	0.446935	0.422984	0.00790079	0.00964747	0.0100672	0.00882712	0.0911306	0.187297	0.0219899	0.0185628	0.0267288	0.0204155	0.0266929	0.527841	1.10052	1.08321	1.60626	3.07112
-132	0.791216	0.769472	0.765247	0.131389	0.0403788	0.0227102	0.0250466	0.0674224	0.334469	0.460393	0.164261	0.0490188	0.0432768	0.470028	1.13041	0.786126	0.891201	1.91857	7.59635	5.73065	0.461264	0.0999687	0.0448863	0.0246494	0.457386	0.343983	0.0295035	0.0197972	0.0206492	0.0224566	0.0421303	0.709838	0.434953	0.0138385	0.0133138	0.0148349	0.0137535	0.248556	1.07121	1.07001	0.557401	0.125095	0.543305	1.43917	2.81388	1.6366	1.33554	1.43258	2.26829
-126	0.201499	0.150202	0.302363	0.120496	0.0372094	0.0138157	0.0106535	0.034657	0.221094	3.39291	4.94165	5.05883	6.26491	3.4642	1.38193	1.01182	1.42711	3.99331	2.89051	7.59512	6.06716	3.97667	1.85162	1.27012	1.48407	0.792133	0.724049	0.540873	0.553207	0.577164	0.901669	1.50936	0.270156	0.171116	0.0243626	0.0321388	0.793977	2.27453	2.64941	4.31873	5.54925	3.40825	5.51073	4.22411	2.52675	1.89119	1.446	1.12464	0.702942
-120	0.0963016	0.126074	0.284321	0.165694	0.0460872	0.0139282	0.00938731	0.0484671	1.20585	3.0669	4.73473	5.18387	6.13715	4.24407	1.69331	1.25284	2.00756	0.998302	0.0931132	0.285155	1.67889	3.73071	5.99327	3.26694	1.57062	1.30276	2.12052	2.13037	2.15884	2.18211	2.30887	1.30197	0.860722	1.4777	1.24126	1.83309	4.42002	3.78903	5.20961	5.07232	6.15149	12.1786	6.11729	2.88599	2.1117	2.40721	1.70685	1.27183	0.907611
-114	0.0442145	0.0911463	0.404514	0.351401	0.061586	0.0195893	0.044907	0.338807	0.956538	0.32703	0.076077	0.0406472	0.0622288	0.702335	2.23562	1.88666	2.06693	0.172562	0.0248169	0.0494143	0.193499	0.0741171	1.41876	2.0239	1.28858	1.28095	1.65756	1.93771	2.01402	1.88553	1.68088	1.27769	1.13128	1.47871	2.88731	3.94888	3.50506	5.25585	2.23142	1.32209	1.4587	1.92524	1.71518	1.6438	1.27905	0.789971	0.437793	0.342217	1.21967
-108	0.029281	0.0453998	0.335852	0.837082	0.392277	0.159408	0.469103	1.03758	0.330327	0.0472717	0.0188964	0.0148547	0.0180936	0.0269445	1.17824	5.58654	1.43197	0.0471465	0.0154869	0.021106	0.0460563	0.0434472	0.298511	1.11808	1.08574	1.25538	1.665	2.207	2.28188	1.8565	1.52323	1.21802	1.0895	1.17752	1.48786	1.73438	2.48455	1.19497	0.0446294	0.0178219	0.0153803	0.0179527	0.0307999	0.121626	0.133577	0.00639868	0.00534251	0.00731997	0.0157986
-102	0.0501393	0.0439921	0.448566	0.985609	0.893075	0.780404	1.07723	0.395881	0.0190217	0.00688764	0.00778603	0.00942788	0.0123448	0.019063	0.627427	2.54342	2.58648	0.287819	0.011553	0.057136	0.037581	0.0405282	0.732276	1.71514	1.23472	1.36697	1.96829	3.47643	3.52113	2.05081	1.61196	1.16115	0.959488	0.903769	0.892275	0.792237	0.593878	0.201445	0.0226625	0.0143356	0.0126221	0.013137	0.0167572	0.0588456	0.0398515	0.00435462	0.00491733	0.00610331	0.00894816
-96	0.224986	0.828202	1.73503	1.01728	0.85656	0.793853	0.797412	0.19094	0.0044918	0.00770737	0.01269	0.0251621	0.0255816	0.0234049	0.45109	1.87574	3.1053	2.61481	1.8172	1.61435	0.295946	1.51786	3.16643	1.69392	1.26701	1.40273	2.34339	1.44288	1.34828	2.04875	2.2827	1.13158	0.822326	0.727812	0.652486	0.492242	0.224298	0.018405	0.014478	0.0129821	0.0117348	0.0118565	0.0107859	0.0417619	0.0404989	0.00607244	0.00719049	0.00772462	0.0101792
-90	8.4728	5.68532	1.81127	1.10146	0.927962	0.926219	1.36361	0.640357	0.0242455	0.0220872	0.0422058	0.154247	0.131088	0.0766853	1.45466	2.36454	2.39214	7.29116	6.47281	7.40835	7.66682	11.2252	3.21374	1.48653	1.01412	1.10112	0.408846	0.0277717	0.0248568	0.214629	0.686915	1.11837	0.653539	0.618828	0.589297	0.499301	0.379314	0.132733	0.0199066	0.0168619	0.0148491	0.0162986	0.0153055	0.132201	0.0942351	0.0131999	0.0109049	0.0118751	0.0216872
-84	8.65665	3.48663	1.36078	1.14448	1.08539	1.11619	1.39153	2.48985	0.858859	0.09125	0.279851	1.3643	1.29679	8.82638	6.29086	2.23788	2.22919	1.84975	1.64992	1.43986	9.42222	3.82538	3.39231	1.14465	0.591698	0.181561	0.0134543	0.0122788	0.011398	0.0150883	0.0926356	0.277917	0.446337	0.555564	0.606872	0.621761	0.672501	0.962426	0.39498	0.0298305	0.0232916	0.0321435	0.384074	0.802752	0.691513	0.735447	0.71513	0.903836	1.5367
-78	0.51301	0.471283	0.951282	1.34305	1.4123	1.47628	1.51249	2.16288	4.64616	3.62675	8.47438	4.45487	5.96536	7.63866	5.27482	1.62278	0.296131	0.0136629	0.00904992	0.0511553	0.0243378	0.0390734	0.760857	1.21565	0.453089	0.0514776	0.00899994	0.00865484	0.00717967	0.00637862	0.00553855	0.172592	0.403182	0.564842	0.668601	0.752741	0.892898	1.26438	2.32304	1.38385	0.95963	1.41144	2.34695	1.30409	1.24516	2.28694	2.7595	3.59825	4.92505
-72	0.165683	0.638341	1.16403	2.22251	2.10827	2.62063	1.64169	1.64016	2.81091	9.82953	7.31545	1.20776	1.8243	0.279695	0.828317	2.65542	0.367183	0.00793005	0.00442836	0.00582197	0.0109414	0.0192489	0.308829	1.04642	0.757796	0.284823	0.0131546	0.0144425	0.010459	0.00840661	0.17805	0.454143	0.529482	0.665775	0.783625	0.894042	1.04546	1.3319	1.95118	3.38529	3.09073	3.4003	1.90686	1.34581	1.29685	1.69732	2.28615	3.44428	6.36388
-66	0.516361	2.97144	1.74111	0.923076	0.672156	1.01162	1.7842	1.02642	1.40363	1.34113	0.0602389	0.165164	0.15026	0.0506222	0.0354453	1.99713	1.61848	0.00802316	0.00600099	0.00706399	0.0127583	0.0231068	0.683778	2.31867	1.17995	1.93471	1.85332	0.0679318	0.0333322	0.347371	0.973846	0.719533	0.73965	0.870962	0.985982	1.09108	1.2054	1.33284	1.58223	1.96534	1.97574	1.8746	1.41738	1.15951	1.13194	1.36888	2.0165	3.96085	2.2843
-60	3.52096	3.14793	0.216468	0.0295751	0.0222038	0.0397486	0.301722	0.640803	0.467631	0.0942787	0.0176596	0.0308879	0.0273015	0.0198361	0.0217317	1.71717	1.97543	0.0122951	0.0111766	0.0153064	0.0314739	0.0915788	5.31293	3.79484	0.362942	0.559893	3.74939	3.59259	1.14848	1.78096	1.02675	0.886626	1.00232	1.27624	1.35879	1.43355	1.50806	1.37453	1.34387	1.4023	1.39294	1.30082	1.1076	0.951939	0.893619	1.02631	1.61727	0.665063	0.0534878
-54	4.33307	0.818558	0.0225759	0.0158386	0.0143833	0.0179879	0.0231675	0.123699	0.522817	0.1735	0.0140525	0.0141215	0.0127436	0.0141502	0.0180928	0.666044	2.36992	0.417093	0.0244494	0.0386546	0.0847755	6.0882	5.95495	0.0412628	0.0208529	0.0193565	0.0405917	2.0824	1.97042	1.02194	0.900251	1.00191	1.40606	2.31137	2.01798	2.02802	2.28964	1.4842	1.1793	1.11937	1.11267	1.06648	0.949626	0.79271	0.637128	0.59426	0.278518	0.0184496	0.0176938
-48	0.90227	0.0443767	0.013375	0.012359	0.0126465	0.0150291	0.0206922	0.093582	0.234869	0.395531	0.146553	0.0197024	0.0141044	0.0212808	0.138224	0.531247	0.90375	1.60727	1.01542	1.09733	3.60506	5.4125	0.148695	0.0432347	0.0231302	0.0204302	0.0224044	0.0996348	0.627273	0.754015	0.822316	1.09421	1.99585	0.996667	0.566449	0.564295	0.881534	1.52832	0.976359	0.942717	1.00577	1.02205	0.938301	0.751565	0.494767	0.199936	0.0198893	0.010896	0.0105133
-42	0.781594	0.0677124	0.0149162	0.0147999	0.0161229	0.0177105	0.0184756	0.171992	0.391409	0.428183	0.72964	0.520995	0.355997	0.549881	0.766282	0.537259	0.73278	1.31911	3.27683	5.8914	7.37197	5.06221	0.244605	0.065327	0.0353302	0.0446366	0.0295847	0.18963	0.974952	0.846569	0.761649	0.96739	0.453574	0.0151965	0.0114337	0.0116452	0.0202406	0.214968	0.62276	0.885878	1.11702	1.20856	1.14311	0.911356	0.630623	0.350319	0.0519316	0.00928525	0.00982675
-36	0.602403	0.312043	0.0262664	0.0212219	0.0248857	0.0306674	0.801182	1.59215	0.76437	0.623265	0.774389	1.32978	1.38431	1.47552	0.90698	0.724328	0.762555	1.1659	2.84788	2.00421	3.88683	10.3814	2.5434	0.151117	0.0488479	0.210162	0.0953921	2.4267	2.74211	1.19085	0.662957	0.366842	0.0675702	0.009758	0.00888359	0.00979765	0.0154048	0.0639051	0.529161	1.33915	1.68328	1.78692	1.74065	1.33507	1.06841	1.14041	0.483304	0.0119769	0.0148323
-30	0.488114	1.50074	1.25062	1.80503	5.32616	6.0246	6.51282	3.24445	1.17732	0.769974	0.797568	1.07251	1.343	1.33653	1.11869	0.941812	0.700989	0.812559	0.423268	0.0503732	0.140877	2.41928	5.73203	1.92903	0.0762797	1.78753	11.1538	14.9192	4.05326	1.66499	0.800074	0.343889	0.0436244	0.00915145	0.0084009	0.00971666	0.0159831	0.33336	1.67074	3.93669	3.05662	2.89452	3.25836	2.01326	1.55187	1.60057	2.23982	0.736812	0.0323644
-24	0.619903	1.17842	3.1293	6.5778	6.12575	5.27798	1.8253	1.29304	1.58016	0.696468	0.715782	1.06173	1.82988	1.65884	1.54834	1.69368	0.656783	0.112233	0.0123919	0.0144342	0.0292595	0.130229	2.11844	7.56885	7.16056	14.7957	12.4205	5.05712	5.71768	2.51227	1.34536	1.05982	0.385972	0.0144268	0.00998539	0.0126785	0.0377736	1.72621	6.62902	2.74757	0.916896	0.829566	1.37552	2.74167	1.81463	1.80955	2.43564	4.09165	2.64332
-18	0.70135	0.859615	1.64617	0.832761	0.0393478	0.0263911	0.0232631	0.0409217	0.145767	0.359777	0.523562	1.04954	0.695218	0.445	0.44444	0.696054	1.75234	0.204018	0.00683465	0.00682558	0.00749031	0.0179127	0.102572	2.93641	8.78591	1.80569	0.430446	0.105006	1.07478	3.38883	1.85111	1.43334	1.86274	0.902123	0.589481	0.722833	1.69189	5.00002	3.35574	0.463821	0.0238844	0.0215033	0.026915	0.503915	1.5171	1.69032	2.33652	3.37683	6.30288
-12	0.655644	0.492262	0.132605	0.023359	0.0201147	0.0165807	0.0153438	0.0201276	0.0481209	0.140257	0.453133	0.17465	0.0125057	0.00860525	0.0108952	0.0480443	0.983371	1.01226	0.00720271	0.0051755	0.0051815	0.0117684	0.209486	1.94653	0.265875	0.225912	0.0837044	0.0420712	0.0363605	1.24798	2.27684	1.39587	1.46884	2.2683	2.24567	2.74076	3.91883	3.1535	0.558399	0.0457827	0.0266514	0.0243965	0.029734	0.0487471	0.151787	1.58326	2.53095	2.9975	2.90117
-6	0.828698	0.627404	0.10105	0.0227845	0.0150099	0.0129778	0.0117713	0.0103377	0.0557855	0.299232	0.116081	0.0075878	0.00691498	0.00671458	0.00862775	0.0169853	0.837251	0.992827	0.0166611	0.0068315	0.00821819	0.0161017	1.61247	1.39616	0.0638888	0.0451644	0.029341	0.0239464	0.0286038	0.491705	1.50566	1.12021	1.1477	1.44568	1.77582	2.33241	2.792	3.77425	0.275668	0.040629	0.0297385	0.0284576	0.0425292	0.121262	5.06097	4.89231	3.88585	4.74662	1.68657
-8.48687e-13	1.59113	1.1796	0.973463	0.159227	0.0136134	0.014359	0.0142273	0.0128375	0.202978	0.32009	0.0625472	0.0115349	0.00846157	0.00742942	0.00867619	0.0104965	0.155954	1.43917	0.795117	0.518132	0.597994	1.19113	2.47908	0.37892	0.0589721	0.0207612	0.0183484	0.020727	0.177578	1.16366	1.06786	0.946385	0.951396	1.12238	1.5774	2.582	2.91462	1.38904	4.50129	2.71051	0.0506088	0.0344438	0.0564798	10.316	10.4227	1.84256	1.25972	2.13131	5.41278
6	4.26314	2.31217	2.50664	1.27316	0.258937	0.0268866	0.0372048	0.39626	0.893301	0.30648	0.0737831	0.0154674	0.014068	0.0112109	0.0137879	0.0147365	0.108748	0.686693	1.80608	1.86288	2.25139	3.06235	2.10473	1.09008	0.671333	0.45446	0.525243	1.01046	3.97957	3.06534	1.7179	0.954019	0.805182	0.904932	1.58507	0.81087	0.268619	0.0677068	0.482133	4.71599	5.39285	1.59854	10.1837	9.69822	0.182469	0.0481321	0.0272523	0.0637572	1.73944
12	2.34273	4.15985	2.37901	3.06064	2.6062	1.63748	1.46646	2.33536	1.09481	0.710734	0.956347	0.481879	0.0482554	0.0188202	0.0452222	0.486673	1.03173	0.882004	1.14542	1.37456	1.75609	2.4588	3.66023	2.80524	2.23393	1.52373	1.8266	4.05566	3.54983	0.87415	0.620805	1.02839	0.672375	0.815192	0.292481	0.0254214	0.0120321	0.017343	0.0186125	0.0681581	2.35103	2.97102	5.3287	0.137828	0.0625208	0.032436	0.0254418	0.032448	0.256082
18	0.862999	2.35432	1.92177	2.14993	2.58872	3.75045	3.5503	1.73164	1.18819	1.08982	1.50178	3.30932	2.22148	1.65765	2.08035	3.05985	1.37693	0.968659	0.935293	1.07279	1.49176	2.72965	1.43704	1.24191	1.70145	0.913908	1.0366	0.545915	0.0649887	0.0242556	0.0265093	0.218676	0.805753	0.659877	0.215588	0.0215686	0.0149852	0.0140735	0.0147939	0.0265652	0.117882	0.370271	0.347148	0.0622636	0.0363612	0.0263994	0.0246712	0.0280644	0.037241
24	0.88529	3.49493	2.21412	2.24291	3.20066	2.21369	1.66663	1.25147	1.15739	1.33622	1.95775	3.55739	6.92177	6.19258	6.27732	2.57767	1.36191	0.919795	0.780039	0.826295	1.18622	0.469649	0.0350572	0.0208902	0.239891	0.492856	0.0927683	0.0200751	0.0173621	0.0120026	0.0105271	0.0136234	0.335306	1.36082	0.432575	0.0212833	0.0200337	0.01775	0.0154656	0.0145877	0.117159	0.2653	0.107396	0.0394236	0.027881	0.0269849	0.0302755	0.0321691	0.0397167
30	3.6641	3.32583	0.567873	0.627901	1.00381	1.8916	0.983521	0.901826	1.07	1.49818	2.4627	4.98613	5.72925	5.9514	6.31638	2.60206	1.32201	0.862172	0.66144	0.560039	0.204722	0.010924	0.0101488	0.009141	0.00709978	0.187187	0.164304	0.0138963	0.0103075	0.00840453	0.00757778	0.00944943	0.130414	0.68138	1.3611	0.499758	0.0291238	0.0233295	0.0254949	0.395488	0.825649	0.334856	0.101466	0.0299676	0.0250431	0.0369693	0.0552887	0.0514161	1.29152
36	2.22289	0.19964	0.0413975	0.0176576	0.0364245	0.231207	0.504177	0.647478	0.991028	1.63286	3.02198	1.83757	1.39732	1.48205	2.07684	3.44294	1.28925	0.827825	0.663717	0.435049	0.0371823	0.00761122	0.00553795	0.00641356	0.00538481	0.160954	0.192227	0.00952117	0.00915252	0.00850406	0.00956784	0.0108134	0.248353	0.824747	1.38569	3.29511	3.04115	2.52902	2.4032	2.85669	1.29785	0.866387	1.23534	0.676313	0.253066	0.0730112	0.178518	8.45936	9.09435
42	0.438375	0.092084	0.0282051	0.0151956	0.0188906	0.0715492	0.329308	0.594573	0.95887	1.66499	0.546472	0.0189883	0.0166965	0.0194339	0.0789012	0.477902	1.04146	0.739532	0.893572	1.3394	0.824742	0.0156391	0.0449765	0.0124718	0.00965953	0.053244	0.492196	0.205637	0.0152204	0.0117167	0.0159103	0.421483	1.38984	1.2504	1.85128	4.05749	13.5989	13.906	7.47048	3.32636	1.76437	1.2657	1.38484	2.20999	2.78433	3.56724	15.4384	15.9017	2.30079
48	0.344385	0.054045	0.0258048	0.0164131	0.0118134	0.122772	0.593439	0.682518	0.943999	0.346051	0.0194122	0.0156124	0.0150102	0.0176612	0.0326111	0.100982	0.214719	0.599773	1.17788	2.80149	5.29884	3.77767	1.52918	0.124779	0.295041	0.480113	0.618759	1.24622	0.82037	0.585645	1.05363	2.15811	1.53596	1.56447	2.35924	5.54495	4.50406	4.5977	6.00462	4.59179	2.20753	1.3923	1.24771	1.51064	2.30382	8.51659	9.03279	0.072122	0.0444577
54	0.485426	0.151839	0.0509879	0.0262124	0.0156874	0.606734	1.2522	0.717589	0.372868	0.113618	0.0255668	0.0173329	0.0154934	0.0171689	0.0192019	0.0437904	0.31781	0.692494	1.50647	1.14622	1.5802	4.14233	6.78779	4.77425	2.57081	0.937766	0.801125	1.12415	2.03293	2.02458	2.39342	1.57715	1.34883	1.56831	2.35825	0.952513	0.0929824	0.0919913	0.608912	1.56874	3.12749	1.366	0.981106	0.942219	1.25992	0.728626	0.0699146	0.042996	0.0325216
60	3.15511	1.01907	0.109117	0.0532809	0.786311	2.3657	1.37495	0.852157	0.478042	0.149095	0.0295828	0.023259	0.0186256	0.0245158	0.0228969	0.525474	1.03228	0.822157	0.304953	0.013992	0.0124089	0.0320813	0.401843	4.91576	2.12255	0.908855	0.778045	0.908316	1.18144	1.26121	1.26671	1.04649	1.02707	1.46809	0.446056	0.0241549	0.0274364	0.0263976	0.0222262	0.0483828	0.564706	1.22774	0.727073	0.661411	0.492093	0.0742305	0.0363391	0.0307383	0.0271848
66	3.12327	7.95397	4.041	2.7553	4.29494	2.37563	1.65492	1.43623	1.28335	1.93172	0.961771	0.0676685	0.0244557	0.0837088	1.48692	3.12596	1.55908	0.716022	0.0211724	0.00839484	0.0063871	0.00575872	0.0113022	0.0652252	0.466777	0.541374	0.613343	0.713583	0.82525	0.859998	0.808006	0.673067	0.718898	0.234209	0.0219161	0.0162699	0.0153843	0.014914	0.0156722	0.0242565	0.125777	0.296739	0.487616	0.598546	0.626911	0.730611	0.295449	0.0336193	0.0266929
72	1.28551	7.88771	9.37221	7.59698	3.39262	2.1528	2.01056	3.0144	2.48267	3.3028	7.57004	3.04316	1.82943	4.21636	11.3759	4.81275	3.03244	3.60144	0.330357	0.0100922	0.00673221	0.00505667	0.00461069	0.00912914	0.181967	0.381765	0.504864	0.592461	0.657625	0.67341	0.615825	0.465141	0.220214	0.108046	0.026316	0.0168124	0.0137956	0.0128474	0.0131757	0.0131957	0.00820276	0.177307	0.438682	0.630963	0.789368	1.08352	2.08268	1.52276	1.64064
78	2.89462	2.4244	6.09281	6.4302	2.6141	1.65601	2.36301	1.18888	0.762616	0.974615	2.80688	6.82755	4.94712	10.9768	4.35154	1.50238	1.16049	4.18836	7.12193	0.017362	0.00984917	0.00810743	0.0110793	0.158794	0.376359	0.415273	0.483946	0.5433	0.593565	0.621745	0.600621	0.523935	0.508122	0.17842	0.0281975	0.0209312	0.0171163	0.0163841	0.0181924	0.0166352	0.227882	0.525899	0.591399	0.750959	0.942026	1.25045	1.9431	4.03603	6.04076
84	0.937529	0.239553	0.809932	2.09491	2.23603	0.954906	0.279046	0.0509515	0.0142649	0.0142259	0.0514991	0.571641	1.4267	1.34009	0.084727	0.0324852	0.0426028	0.26657	5.33145	4.39361	0.469868	0.406912	0.607237	1.009	0.594474	0.509789	0.515501	0.556901	0.624705	0.704923	0.739665	0.754725	0.846302	1.29287	0.451415	0.0365495	0.0237322	0.0244067	0.039834	0.623404	1.43249	0.901976	0.834065	0.954038	1.11967	1.34156	1.68035	2.34357	4.22099
90	0.509078	0.0574851	0.025337	0.196368	1.01426	0.671465	0.126384	0.017639	0.0131817	0.0141608	0.0204059	0.0701855	0.521265	0.096711	0.0340085	0.0277299	0.0315415	0.0730262	0.699229	2.40779	1.70904	1.6132	1.68765	0.979025	0.681537	0.57116	0.557348	0.618124	0.765891	1.00045	1.07974	1.17126	1.36447	1.58481	2.51354	1.57008	1.43966	2.1669	7.74513	4.37299	1.78566	1.1013	1.07602	1.31903	1.43045	1.53548	1.57539	1.33747	0.439676
96	0.250212	0.0278412	0.0176616	0.092678	0.910975	1.35265	0.292119	0.0653196	0.0219023	0.0183092	0.0192992	0.30397	0.283514	0.0351775	0.0309807	0.0307696	0.0290462	0.0295446	0.0228875	0.823182	1.38813	1.47334	1.28162	0.911011	0.680465	0.575689	0.568866	0.679537	0.992276	1.76606	1.70098	1.89192	2.80331	1.92761	2.01933	3.78143	5.93245	8.0172	6.45604	3.71387	1.70314	0.969904	1.34465	2.3944	2.04633	2.03535	2.30996	0.898076	0.18825
102	0.169416	0.0236195	0.026476	0.300053	2.85161	4.02036	4.65898	1.95304	0.204981	0.0373687	0.0370209	0.558878	0.318345	0.0852359	0.0457107	0.0518502	0.0378775	0.0355881	0.637884	1.83841	1.84232	1.73897	1.25358	0.860429	0.630226	0.521191	0.513112	0.662855	1.187	0.746021	0.488372	0.57912	1.09595	2.54513	1.24389	1.70052	1.44845	0.753393	0.142652	0.310171	0.395329	0.28155	1.74654	1.09263	0.61126	0.574691	1.06537	3.11597	0.852101
108	0.200448	0.0361567	0.0972907	5.12515	3.48579	1.4713	4.51841	8.534	8.43426	2.33319	2.08784	3.06825	2.50933	7.57353	8.33	0.170888	0.0630601	1.33777	4.33285	4.34937	3.02646	2.75104	1.38373	0.820527	0.55746	0.426925	0.383261	0.50417	0.198336	0.0156101	0.0102894	0.0118721	0.0512056	0.435065	0.645975	0.121729	0.0232069	0.0146136	0.0213472	0.0108806	0.0130753	0.431692	0.665091	0.0260374	0.0126328	0.0103219	0.0242361	0.812264	3.94118
114	1.33231	0.817661	3.25005	5.24814	0.0619872	0.0188943	0.039799	0.546892	7.12842	8.48177	4.66382	3.15432	5.99613	8.43211	16.5733	16.5527	4.49351	7.06959	5.97507	2.09713	0.879133	1.07376	1.50847	0.731637	0.46826	0.32607	0.203761	0.0485231	0.00958905	0.00860708	0.00757228	0.00830825	0.0150904	0.145199	0.348886	0.08495	0.0173279	0.0120066	0.00977028	0.00603974	0.0044537	0.487101	0.468575	0.0123076	0.00833133	0.00787792	0.011797	0.0287329	0.913254
120	3.44676	2.32963	2.56253	0.294432	0.0240825	0.00974485	0.00755303	0.0211535	0.037919	1.04387	1.51031	1.66426	0.855023	0.134705	0.276596	8.48747	6.81905	3.77955	1.10395	0.0185601	0.0148883	0.0217259	0.225063	0.501226	0.365077	0.29927	0.164522	0.0566617	0.0135473	0.00873046	0.0070199	0.00672597	0.0065176	0.0647657	0.347122	0.156601	0.0214226	0.014449	0.0107539	0.00908253	0.0971009	0.657947	0.0838211	0.0106329	0.00737213	0.00737189	0.00971516	0.017796	0.125509
126	3.39174	1.91068	0.661728	0.0315869	0.0187697	0.0111528	0.00856233	0.00988415	0.0176282	0.0771513	0.23699	0.175684	0.0263781	0.0371856	0.0528935	0.0469965	0.503216	0.271406	0.0216973	0.0128465	0.0115017	0.0126601	0.0128566	0.0535412	0.242603	0.370957	0.600247	0.262505	0.0187167	0.0122639	0.00879672	0.00890331	0.00857331	0.0433901	0.621063	0.401068	0.0381497	0.0167415	0.012358	0.0114193	0.485958	0.434537	0.00967012	0.00846051	0.00907286	0.0096301	0.0112679	0.01597	0.249442
132	4.69255	2.53305	1.40113	0.231495	0.0203069	0.0155699	0.0138365	0.0145748	0.0134862	0.0445911	0.0397297	0.0138951	0.0153928	0.0184256	0.0226973	0.0223919	0.0238419	0.211601	0.0193545	0.0111568	0.0125205	0.0138642	0.0212322	0.0791676	0.27336	0.526006	0.812198	1.4912	0.506952	0.0356303	0.0151636	0.0241562	0.181028	0.291504	0.589469	2.02917	1.20091	0.794803	0.764682	0.782011	1.22174	0.605592	0.115727	0.0168246	0.0127407	0.0129645	0.0159643	0.868213	2.29111
138	0.851992	3.49242	3.40929	1.28805	0.0347403	0.0238706	0.0227909	0.0318732	0.340796	0.344507	0.076767	0.0142436	0.0134567	0.0152295	0.0173335	0.017643	0.021439	0.0652822	0.0733557	0.0133585	0.020917	0.0178541	0.0377353	0.831812	1.51904	1.06711	1.2326	1.56472	2.60139	1.18393	0.688988	0.836042	1.27665	0.67641	0.780213	1.42958	3.12523	3.12435	3.08842	2.9438	3.09437	1.1378	1.26609	0.985626	0.836145	1.12319	2.55714	5.50807	3.33379
144	0.0797679	0.740538	3.50941	4.89772	2.37589	3.51737	3.57069	4.12505	4.14217	1.18219	0.982829	0.306053	0.0164966	0.0201116	0.0224676	0.0191207	0.420469	0.965691	0.613178	0.369039	0.088361	0.506742	2.36565	6.70543	2.82714	1.95158	2.15255	1.66733	1.82444	2.8526	2.08973	2.14154	1.09056	0.821932	0.898353	1.30502	2.13847	2.97649	3.08701	2.48434	1.99224	1.46021	1.59816	2.77696	3.10648	4.30313	7.29857	7.50158	4.61316
150	0.00777392	0.00923692	0.707221	2.74921	3.37399	3.79758	3.55256	3.66918	1.94978	2.78578	1.47455	1.70444	0.612407	0.053273	0.0649097	1.0561	3.00198	2.53137	3.15899	4.02879	2.16073	4.92417	7.01336	2.55877	0.811132	0.575578	0.872729	1.73606	1.2741	1.31217	1.24682	1.14547	0.905798	0.830662	0.953518	1.36949	2.35134	5.02896	5.09682	2.56605	1.72539	1.37368	1.38884	1.75053	2.20936	3.32163	5.82642	2.73886	1.23809
156	0.00960055	0.0101682	0.022876	0.291901	0.429327	0.0257273	0.0217217	0.0240342	0.0445857	0.51407	1.45762	1.56512	3.20793	2.15069	2.68981	5.7873	4.21977	5.15349	4.48506	5.4889	6.57226	2.49929	1.02428	0.0288655	0.0163512	0.0143508	0.0158299	0.286659	0.82047	0.772327	0.84251	0.850521	0.802656	0.808023	0.965916	1.4868	3.20638	2.09578	2.03772	3.04491	1.50968	1.09948	1.02763	1.14117	1.48009	2.65334	0.973098	0.0228049	0.0181177
162	0.0144151	0.0128267	0.0641037	0.23148	0.0441039	0.0146804	0.0143703	0.0159569	0.0267033	0.11117	0.41687	1.01776	1.95779	4.58059	5.72663	4.08448	4.94405	2.2578	1.28546	1.83486	2.8767	0.826929	0.0246916	0.0142286	0.0109352	0.00969614	0.0113545	0.0155594	0.0534293	0.486173	0.667483	0.740105	0.741449	0.739997	0.843821	1.32752	0.558817	0.0471947	0.0446765	0.487424	1.10709	0.738742	0.678889	0.704704	0.914639	0.377905	0.0298376	0.0186183	0.0144473
168	0.0337242	0.0147104	0.0335015	0.254605	0.11789	0.015812	0.0130852	0.0139152	0.0240342	0.115427	0.520626	0.910213	1.41767	2.03333	2.34999	2.73274	0.875604	0.032117	0.0264642	0.0314699	0.452254	1.40273	0.22742	0.0115592	0.00874229	0.00649639	0.0102986	0.0184094	0.252748	0.6865	0.676698	0.710279	0.697925	0.624684	0.539833	0.202247	0.0123176	0.0135073	0.0124516	0.00966112	0.158696	0.380978	0.443106	0.482226	0.350274	0.0206774	0.0288803	0.0189046	0.015365
174	0.193972	0.477853	0.873194	0.951535	0.759852	0.0251697	0.0151489	0.0146958	0.175907	0.933902	0.922466	1.10961	1.31826	1.3778	1.17292	0.330996	0.0282458	0.0210309	0.0173359	0.0182979	0.0230633	0.941408	1.14866	0.0188586	0.0129988	0.031423	0.0163312	1.08319	1.95292	0.983275	0.762182	0.723728	0.715794	0.605762	0.313124	0.010514	0.00835221	0.0085414	0.00771364	0.0065814	0.00993759	0.179222	0.379721	0.499959	0.497567	0.395669	0.108294	0.021624	0.0223539
180	2.62428	5.5586	4.8077	3.21938	4.70404	2.29256	1.09841	0.996598	1.75609	2.58082	1.47971	1.55742	1.55878	1.42151	0.886734	0.181645	0.0355793	0.0206773	0.0159329	0.0166139	0.025021	0.229465	2.04978	2.75113	8.1906	1.12861	7.82645	9.07413	2.47568	1.13271	0.789369	0.760288	0.885723	0.900987	0.966098	0.376102	0.0117667	0.0109126	0.00911549	0.00737928	0.156677	0.433895	0.524357	0.707845	0.984932	1.7808	1.61886	0.657437	0.0569618
186	9.44018	10.5403	8.92871	5.2438	5.32494	5.9633	3.94265	3.25647	3.86677	1.99073	1.85101	2.57772	2.19455	2.3134	3.9077	1.3783	0.0389096	0.0226712	0.0161731	0.0180951	0.0265939	0.552793	2.78424	10.2722	6.90989	4.28247	9.25264	3.34989	3.17455	1.09112	0.687387	0.76663	1.36834	1.52008	2.25898	2.29557	0.665883	0.0227941	0.0208654	0.301892	0.860862	0.670114	0.743602	1.08118	1.97882	2.54391	5.41106	7.05093	3.74053
192	7.61079	4.18633	3.73539	6.14683	7.41752	4.34691	2.69476	1.92727	1.63572	1.44265	2.00195	1.01522	0.606684	0.682487	2.18764	7.99299	1.61291	0.0356152	0.0198807	0.0418227	0.711463	2.72058	3.31227	1.78781	0.241928	1.70541	0.144737	0.0667422	0.537344	0.741553	0.396467	0.605061	0.522161	0.445641	1.12186	3.15019	3.35353	1.36726	1.1054	1.63509	0.926401	0.747982	0.857693	1.48401	0.824039	0.688342	1.13055	2.65633	7.29082
198	1.66939	0.0594611	0.0555157	0.637484	2.94179	4.5484	2.00609	1.16446	0.811348	0.853047	0.318384	0.0137008	0.0112007	0.0132043	0.0243452	2.12969	6.23785	1.83181	0.94333	1.49815	3.20507	1.98232	1.5646	0.190595	0.0232124	0.0380232	0.0148201	0.0165214	0.0511023	0.260303	0.152713	0.0819734	0.0162439	0.0111904	0.0154339	0.650912	2.44579	2.6522	2.1948	1.13274	0.782813	0.630423	0.678487	0.25466	0.0220882	0.0136516	0.0144237	0.0210195	0.962908
204	1.02874	0.036564	0.0304817	0.0271831	0.320274	2.25172	1.49156	0.792102	0.358679	0.0784956	0.0127496	0.0111035	0.010182	0.0110669	0.014383	0.25864	1.90964	3.34388	2.98169	3.80176	2.09868	1.46621	0.400346	0.0239709	0.0123422	0.0052366	0.00691886	0.00824803	0.00877376	0.111673	0.205137	0.0161323	0.00718171	0.00710952	0.00884396	0.0139466	0.348171	1.00415	0.952419	0.793851	0.651985	0.493429	0.266756	0.0578418	0.0187649	0.0129981	0.0115598	0.0127997	0.177246
210	0.741982	0.0355083	0.0221308	0.0219172	0.0331427	0.672446	1.55064	0.818958	0.464144	0.134424	0.0192909	0.0128448	0.0105381	0.0107598	0.0133186	0.0173961	0.437956	1.46782	1.97729	2.28604	1.86665	1.63586	0.488497	0.0279404	0.0124151	0.00772812	0.00717546	0.00765187	0.00808136	0.2065	0.180666	0.0096473	0.00614742	0.00594122	0.0073195	0.0133309	0.0543486	0.290884	0.569249	0.645882	0.647052	0.608798	0.570387	0.256671	0.0168031	0.0159673	0.0133769	0.0213921	0.220979
216	0.318779	0.0635913	0.0293703	0.0308176	0.0482847	0.35039	0.942287	0.992337	1.35795	0.51182	0.0293018	0.0184955	0.0139261	0.013747	0.0184271	0.0826548	0.424839	1.10748	1.85273	2.50569	2.48516	2.61438	3.89495	1.25738	0.0164451	0.0111592	0.00998332	0.0126103	0.133931	0.247884	0.608459	0.227426	0.0084806	0.0071234	0.00829635	0.0176032	0.225138	0.57598	0.552049	0.632426	0.747872	0.939802	1.13861	1.85453	0.877771	0.0356001	0.0169577	0.0521131	0.474708
222	0.290195	0.0684433	0.0418424	0.0550716	0.0812201	1.41535	2.39901	1.64589	1.74038	2.55781	0.76954	0.0405558	0.0227847	0.0211059	0.0479622	0.71813	1.59196	1.67286	2.48869	4.22919	3.84329	4.38118	6.98779	7.32604	2.47735	0.813126	0.648218	0.860898	1.16349	0.720205	0.852628	1.41133	0.777787	0.47548	0.479411	0.769824	1.40802	0.700157	0.595377	0.654448	0.891999	1.59503	1.8212	2.87782	6.41858	2.53894	1.02882	1.19367	2.25183
228	0.650853	0.043979	0.0552884	0.106379	13.5855	12.6147	6.62898	3.28726	2.50357	2.6952	4.32384	2.8161	2.01781	1.47733	1.8076	3.41224	2.02744	2.24276	3.53819	1.77457	1.09111	1.27893	3.17139	8.37081	5.97522	2.97057	2.41827	2.75643	1.72605	1.37357	1.20605	1.3849	2.05544	1.77066	1.75481	1.94676	1.04146	0.70136	0.575973	0.589729	0.930126	0.615337	0.510457	0.785935	2.39189	6.35918	3.19835	3.16149	1.68617
234	0.770101	1.15888	3.35032	24.0606	22.6459	4.11102	3.47615	5.64269	3.24571	2.5887	3.6373	10.4036	10.5498	5.51836	4.50878	2.12207	1.71412	2.46126	0.72571	0.0244134	0.0211866	0.0238707	0.0424353	2.07755	3.80633	1.90921	1.79717	2.8326	2.41181	2.44728	1.53112	1.28274	1.32973	1.30217	1.29724	1.22521	0.945112	0.711038	0.504113	0.347975	0.128897	0.0156203	0.00979639	0.00971838	0.0136548	0.797453	1.53632	1.63144	1.5398
240	2.01495	4.73381	14.3355	12.8796	0.301362	0.111291	0.102863	1.23161	3.6015	2.5077	2.54908	3.34802	3.42272	4.77067	2.21268	1.19281	1.21823	0.481381	0.0262373	0.019695	0.0210423	0.0243198	0.0330885	0.527602	1.68514	1.02513	1.2496	0.931713	0.65802	1.00293	1.75222	1.11458	0.989665	1.04513	1.1522	1.16406	1.05044	0.851729	0.543825	0.211526	0.0148499	0.00994829	0.00764234	0.0073075	0.00947502	0.0174654	0.0835963	1.4265	1.77161
246	1.84632	4.35422	2.83402	0.08436	0.10884	0.09148	0.108779	0.181819	2.53532	2.27207	0.211614	0.0392855	0.0644079	0.673216	1.43062	0.67829	0.363375	0.0703032	0.015737	0.0169385	0.0213566	0.033489	0.0617475	0.376001	1.43018	0.817819	0.199188	0.0167872	0.0113527	0.0143699	0.295454	0.782948	0.708371	0.937829	1.31717	1.4314	1.42896	1.33125	0.927876	0.613434	0.121865	0.00950918	0.00782017	0.007392	0.00977446	0.0325622	1.34851	4.71	2.77726
252	1.79884	2.60644	0.761641	0.05738	0.0815822	0.104223	0.152399	0.238642	1.67526	1.29	0.0208637	0.0196551	0.0218905	0.0198218	0.223729	0.476246	0.304777	0.140873	0.0573941	0.0159433	0.0253329	0.0648015	0.30459	3.8943	2.42783	0.379428	0.0184253	0.010417	0.00800456	0.00824287	0.0101706	0.0671386	0.414262	1.03162	2.38702	2.14037	2.23422	2.69614	1.86292	1.97315	0.837122	0.0159576	0.00988955	0.00877975	0.00987869	1.48153	8.53729	2.34406	0.914151
258	2.84313	2.80114	0.665193	0.0716794	0.108466	0.16643	0.287069	0.41203	0.884769	0.406496	0.0683588	0.0283838	0.022561	0.0250304	0.125137	0.468643	0.446005	0.390977	0.470716	0.203377	0.127184	2.67109	3.89721	3.40328	3.79415	2.41377	0.0355555	0.0102291	0.00648809	0.00633405	0.0102916	0.0828369	0.612361	1.82589	0.956989	0.677646	0.647797	1.27434	2.97969	2.57274	3.29932	1.27559	0.59816	0.58585	1.41412	5.61487	2.479	0.0613117	0.016722
264	1.60909	5.16773	1.7311	0.150406	0.195165	0.328145	0.748421	0.870455	5.70128	0.158403	0.0597334	0.0348031	0.028818	0.0271461	0.947247	1.58574	1.03724	0.940419	0.98461	1.65505	5.96078	5.13085	1.09392	0.172163	0.519957	4.09129	2.69165	0.00874574	0.00624247	0.00566562	0.0704199	0.462157	0.882279	0.363281	0.0537549	0.0208396	0.0148255	0.0201251	0.660909	2.47825	2.26356	2.8025	2.14596	2.07789	2.53298	1.64398	0.336205	0.0192726	0.0117632
270	0.510978	1.81169	3.60309	2.07037	2.96829	5.70631	2.75704	4.80085	4.34091	8.59751	0.09344	0.0479168	0.043553	1.76601	5.4115	3.17142	2.39985	2.4017	3.09387	5.35949	6.37221	0.12849	0.166681	0.0608146	0.0567482	0.750859	3.11211	0.867493	0.360877	0.33702	0.563535	0.787431	0.326484	0.118317	0.0220643	0.0123701	0.010239	0.010779	0.0103765	0.553111	1.37304	1.40842	1.46871	1.4584	1.23109	0.513203	0.0392874	0.013875	0.0108517
276	0.127671	0.408465	1.59281	4.77114	9.58073	5.31795	1.91968	1.59292	0.415953	8.66799	4.76923	0.798208	3.03697	9.81615	9.39842	5.45674	4.52938	5.27928	11.188	11.0008	2.80609	0.0631303	0.0690895	0.0461977	0.0325995	0.228958	1.21927	1.75424	1.36649	1.23092	1.31311	0.450269	0.105947	0.00755964	0.00974838	0.00798172	0.00688097	0.00683368	0.00723982	0.0458576	0.393797	0.829472	1.19909	1.31964	1.12181	0.565208	0.162578	0.0263576	0.0147161
282	0.134639	0.312344	1.08558	3.3757	2.80633	0.193888	0.384525	0.29524	0.098514	1.18629	5.35747	3.57815	7.84127	11.6451	4.22967	1.57188	1.34554	1.83308	7.04386	37.2547	10.9648	0.0462356	0.0458312	0.03811	0.0270847	0.251725	1.05713	1.18038	1.09734	0.970382	0.793911	0.450384	0.210017	0.0480172	0.00863097	0.00757826	0.0063612	0.00611302	0.0065618	0.0128632	0.276288	0.824195	1.45474	1.68479	1.79577	2.68024	1.35333	0.322317	0.028516
288	0.566246	0.884586	1.12148	2.21654	1.0738	0.162335	0.131744	0.0930948	0.0528079	1.06142	4.24053	4.30475	7.15153	3.40236	0.0674048	0.0363201	0.0302623	0.0556148	0.519556	12.0813	33.916	4.73353	0.0574306	0.0591668	0.955203	2.37274	2.71146	1.37696	1.08764	0.947824	0.847008	0.765215	0.951741	0.480283	0.0122957	0.0124314	0.00926589	0.00977699	0.00967083	0.287496	0.885908	1.44402	3.01683	2.62769	2.93936	4.42138	5.14123	3.28225	1.51169
294	1.71008	2.76817	1.52201	3.86257	2.06366	0.173771	0.0711112	0.0459615	0.0392331	2.10713	5.34383	4.06708	4.38118	1.20974	0.0499081	0.0458257	0.0473952	0.0629707	0.132561	4.2138	13.2646	12.2283	4.1042	4.58267	10.4881	8.01394	4.40201	1.80582	1.19862	1.04111	1.06681	1.18573	1.54857	2.52762	0.886072	0.0375117	0.0153582	0.0306388	0.431986	1.37956	1.43505	2.95996	1.29193	0.771905	0.839803	1.83272	4.30897	3.11208	3.54644
300	4.10891	1.84287	1.71925	4.06129	11.9189	10.0969	3.06725	1.77367	2.52607	5.69377	3.56832	3.01493	3.1696	0.798596	0.0522492	0.0727533	0.0897185	0.0996415	0.0905127	1.81077	6.49102	4.99122	6.63672	10.2064	4.03923	1.83245	1.59977	2.34769	1.2141	1.09285	1.36879	1.68709	2.23722	3.29717	4.95295	2.41262	1.04738	1.22084	2.16802	1.24815	1.60566	0.616891	0.062359	0.0143588	0.0129409	0.0205383	0.765556	2.29668	1.76391
306	1.52282	1.28786	1.8077	1.41811	2.66066	9.85287	10.8012	5.68638	5.54858	3.33206	2.44818	2.41179	3.07808	0.692455	0.0815043	0.182502	0.266386	0.29844	0.183237	2.53983	4.39664	2.01221	1.72539	1.08979	0.0452123	0.0205501	0.0372661	0.382712	0.89041	0.946449	1.89067	2.3035	3.12525	4.9867	4.56874	5.4381	3.34997	2.96971	1.27442	0.689587	0.390423	0.15216	0.0218875	0.011478	0.010191	0.0120277	0.0133687	0.396486	0.864636
312	0.924584	0.78056	0.280159	0.0441516	0.032985	0.0423233	1.32736	2.39768	3.53629	2.72859	2.29091	2.80869	6.8823	3.14541	0.303804	0.721961	1.04844	1.43197	11.0788	7.44031	2.28311	0.864496	0.178698	0.0134284	0.0142356	0.0109135	0.0112863	0.0116579	0.120019	0.609962	0.637786	0.614568	0.853749	2.00378	4.69063	3.32665	2.10895	1.40351	0.793503	0.41324	0.131224	0.00750762	0.0107904	0.00956102	0.00900649	0.00994817	0.0104412	0.0170133	0.2472
318	0.721376	0.158977	0.0294378	0.0252409	0.0215167	0.0206097	0.0206691	0.904731	1.26703	0.628827	0.560387	0.765097	3.0547	13.5235	4.64501	8.54416	3.28598	7.2282	8.61111	8.28919	2.02179	0.626732	0.0610881	0.00766768	0.00738062	0.00659524	0.00605092	0.00374133	0.151802	0.215448	0.0195041	0.0139282	0.0142965	0.0197548	0.911647	3.0169	1.55336	0.93072	0.600158	0.377614	0.193667	0.0977503	0.0222368	0.013181	0.012096	0.0135877	0.0134576	0.126836	0.341349
324	1.81733	0.618998	0.0562192	0.027117	0.0198774	0.0202945	0.132801	0.396497	0.113135	0.0178934	0.00986105	0.017623	0.118843	1.46855	15.0058	5.50958	2.3567	2.25656	0.553414	1.88688	2.87469	1.47581	0.454386	0.00706578	0.00719754	0.00705189	0.00934018	0.0456143	0.269905	0.0437445	0.0127405	0.0113492	0.0124772	0.0161018	0.0293228	0.651938	1.42082	0.72525	0.550628	0.507312	0.8473	0.368894	0.0543257	0.0193693	0.0201469	0.0293334	0.819572	1.21947	0.687649
330	9.76046	4.16105	0.142002	0.0346722	0.0273207	0.0227062	0.119039	0.448275	0.145134	0.0151573	0.0101221	0.0159846	0.0532066	3.4316	5.58906	0.267375	0.506966	0.444332	0.141012	0.218062	2.82494	1.75323	1.7537	0.496782	0.0123882	0.0111679	0.014766	0.235719	0.183262	0.00631159	0.00939626	0.0103617	0.0120181	0.0161222	0.0250882	0.183722	0.480946	0.523715	0.52747	0.573288	0.850944	2.21474	1.34418	1.43849	2.34901	7.75812	7.97384	2.07788	1.00513
336	4.86521	21.3173	5.79854	0.828538	0.0861074	0.201317	0.916902	0.772414	0.0290969	0.013621	0.0140829	0.0173329	0.0388225	4.4869	4.6754	0.161132	0.164907	0.142419	0.0901819	0.125587	1.38731	3.72198	1.93169	2.44797	1.11636	0.542261	0.588698	0.66244	0.180179	0.0327163	0.013825	0.0133254	0.0147584	0.0194003	0.0214221	0.0339361	0.296634	0.472764	0.538057	0.586863	0.738199	1.26566	3.37482	6.35623	8.19757	7.88241	3.19883	2.96717	1.15035
342	0.060634	3.66376	15.2067	7.67945	1.98708	2.21627	1.68041	0.280687	0.0383072	0.0206122	0.0308737	0.0241495	0.0777431	5.97684	6.34686	0.108895	0.0824017	0.0783056	0.0626276	0.769253	4.85722	4.91116	2.13063	2.25975	2.73954	1.91913	1.58606	0.829867	0.828808	0.516693	0.0399036	0.0225225	0.0223683	0.040968	0.384514	0.625861	0.528283	0.584296	0.601245	0.598354	0.62022	0.760094	1.7032	1.72061	0.714719	0.0759649	0.0632792	0.444198	0.89437
348	0.0343189	0.0718425	2.51094	5.46324	5.38821	1.9012	1.48344	2.14515	1.44281	0.681577	0.170938	0.722262	1.43306	3.25672	6.95668	1.73833	0.106043	0.0951163	1.62358	10.126	12.1932	1.92981	2.64174	2.86008	1.8277	1.32484	1.11146	0.978744	1.30767	3.1981	2.87306	2.89557	3.06099	3.49269	3.3361	1.35113	0.907622	0.782224	0.713091	0.646968	0.563252	0.445695	0.347066	0.0971342	0.0229831	0.0279161	0.0227948	0.0203613	0.114675
354	0.0216351	0.0320417	0.410352	1.34971	1.65118	1.34313	1.31004	1.73005	3.79138	7.80388	6.28235	7.95125	6.25883	3.59391	4.78933	7.59465	3.6435	5.21449	15.846	9.67973	1.04786	0.0864052	0.285696	1.05721	1.56694	0.913169	0.838088	0.933082	1.36457	2.7914	8.0116	14.8261	13.749	14.1025	4.5414	2.08646	1.30199	1.00724	0.87272	0.780428	0.651658	0.37792	0.0305191	0.0280744	0.0193136	0.0171281	0.0146602	0.013782	0.00951579
360	0.01922	0.0205833	0.0392649	0.464138	0.864321	0.988964	1.02535	1.12368	1.9918	2.46038	7.27059	2.2626	2.37379	4.9064	3.71469	4.0329	6.70462	7.58025	2.78294	0.033622	0.021365	0.0237851	0.0174931	0.0953885	0.529119	0.532714	0.611188	0.79835	1.27212	2.62407	6.79624	4.60213	3.46566	4.22449	5.62052	2.62064	1.56603	1.18289	1.05941	1.03844	1.04394	1.20724	0.416639	0.0300621	0.0192347	0.0151851	0.0146963	0.0230833	0.145018
366	0.0349321	0.213333	0.345044	0.512571	0.774624	0.945666	0.916365	0.644752	0.18158	0.0288262	0.0226062	0.0216071	0.0386238	0.95082	2.66004	2.1206	2.09386	1.28581	0.103139	0.01878	0.0148072	0.0134809	0.0143667	0.0198056	0.0694858	0.284877	0.446054	0.647216	1.12242	2.61674	1.07882	0.0944335	0.0369543	0.0550717	0.967668	2.6045	1.54119	1.19986	1.18969	1.35151	1.62435	1.99598	3.13447	1.12847	0.0271623	0.0173093	0.0167644	0.0685626	0.612773
372	4.73589	2.15426	0.84072	0.794163	1.00755	1.38937	1.42756	0.86694	0.129096	0.0204826	0.0171254	0.0163675	0.0225581	0.191146	0.828911	1.24807	1.31395	0.809181	0.0915271	0.0141759	0.0122274	0.00875958	0.0142285	0.0290928	0.130064	0.278054	0.413463	0.509829	0.975367	0.46136	0.0393805	0.0302583	0.025203	0.028436	0.0275834	0.546283	1.17715	0.983287	1.17776	1.62906	2.41564	3.12745	4.41867	7.35319	3.44048	1.50458	1.17261	1.604	3.20323
378	4.03333	3.08637	1.02697	1.07817	1.46337	3.27357	4.48425	2.87596	0.627398	0.0336758	0.0191552	0.0160207	0.0151659	0.254368	0.95468	1.36776	1.79346	2.08122	0.874725	0.0183201	0.0187872	0.0227666	0.0202103	0.0584008	0.78943	1.1111	0.514219	0.351634	0.228342	0.124016	0.027266	0.0203544	0.0192063	0.0203917	0.0205297	0.0621016	0.353538	0.662849	1.05535	1.83191	3.90695	4.70679	6.43068	11.8012	10.1463	5.65454	4.04795	3.98785	1.82788
384	0.35242	0.209351	0.640553	1.50006	1.8029	1.84283	2.80431	10.762	3.8893	0.120365	0.0312813	0.0256253	0.492822	1.77991	2.69253	2.35022	3.46042	3.05504	3.77674	1.12353	0.145055	0.88457	4.72469	5.71942	6.92662	1.50967	0.603243	0.308369	0.121613	0.00340502	0.021391	0.0181665	0.0198823	0.0196144	0.0209491	0.0363372	0.296706	0.590468	0.89812	1.8368	1.47027	1.30532	1.90596	4.22982	10.4762	4.33901	2.59738	1.89809	1.2076
390	0.0962154	0.164245	0.696547	0.594036	0.190901	0.0377364	0.0705735	2.62806	14.2552	3.97616	1.14671	1.19775	2.687	3.35503	1.27933	0.775296	1.56161	4.02465	3.67986	5.9104	3.9942	10.0616	5.71863	5.07045	2.25832	2.52937	0.745104	0.364481	0.231235	0.190546	0.0672174	0.0211856	0.0386178	0.0283991	0.0383491	0.712033	1.14234	0.704683	0.574578	0.2779	0.0323511	0.0217923	0.0339779	0.202849	1.82936	3.63384	1.66587	1.19498	0.885979
396	0.0476386	0.176685	0.724612	0.0976414	0.0129947	0.0189464	0.0249591	0.0233149	2.33449	9.61028	3.31367	2.35254	1.75065	0.760323	0.036598	0.0142315	0.0254124	0.769759	2.51954	1.97205	4.95327	0.855758	0.11482	0.0439927	0.0691245	0.419558	0.81439	0.385341	0.359456	0.674511	0.546481	0.217771	0.222685	5.23501	5.08661	5.48486	2.45742	0.838051	0.258584	0.0183834	0.0157676	0.0166672	0.0246663	0.0606838	0.408478	0.949441	0.924575	0.839783	0.724297
402	0.0400693	0.767593	0.601232	0.0198218	0.0149697	0.0172333	0.0207439	0.0248726	0.0497573	1.23269	2.18639	0.978466	0.514535	0.0732372	0.0131017	0.0109727	0.0130753	0.0123396	0.536811	0.942488	0.109625	0.0309493	0.0139536	0.0144904	0.021772	0.10252	0.217251	0.277616	0.356936	0.567971	1.46116	3.01755	7.97404	10.9807	4.60926	1.50624	1.04596	1.363	0.631621	0.105393	0.0130619	0.0158557	0.0228251	0.0421645	0.106129	0.373239	0.622539	0.688441	0.672167
408	0.924466	1.43295	0.0921486	0.0260097	0.0216052	0.0248397	0.0289749	0.0324722	0.029717	0.30761	0.795168	0.731298	0.225409	0.0118512	0.0112198	0.0117722	0.0130152	0.0121243	0.155413	0.642031	0.131943	0.00233852	0.0047451	0.00692941	0.0087838	0.00838438	0.103051	0.230767	0.33163	0.455887	0.769676	2.10046	6.09047	0.146057	0.0337503	0.0249375	0.0278959	0.332139	1.56597	0.584658	0.0216848	0.0215025	0.0290016	0.0595714	0.300477	0.603486	0.637287	0.68724	0.700262
414	3.74144	1.48688	0.553498	0.139205	0.0317254	0.0488867	0.0592625	0.0750667	0.25839	0.326319	0.502929	0.530117	0.38233	0.0769126	0.0173782	0.0179969	0.0224879	0.0284213	0.164939	0.654845	0.305797	0.00446987	0.00514287	0.00658647	0.0109494	0.103536	0.225264	0.277203	0.339148	0.377451	0.385816	0.355845	0.126292	0.0498255	0.0267616	0.020595	0.0192376	0.0226182	0.372465	2.1334	1.70876	4.41172	3.80629	4.58614	4.44131	1.24456	0.833696	0.764116	0.772844
420	5.14157	2.53367	2.63168	1.79612	0.670932	0.13808	0.155065	1.18429	1.46171	1.44071	0.763653	0.769452	1.01483	0.540599	0.0495792	0.0368983	0.0533248	0.390039	0.664126	0.757883	1.13462	0.631772	0.401781	0.380923	0.520657	0.757179	0.429997	0.376582	0.380029	0.361741	0.270848	0.0917896	0.0274326	0.0302058	0.0234017	0.0193543	0.0182925	0.0232427	0.0644746	0.82641	5.41712	4.66461	3.9326	3.85176	1.7051	1.77217	0.890626	0.803676	0.868159
426	1.92697	3.66088	2.65831	5.12879	8.58441	16.2459	16.8167	16.3202	7.48588	2.31423	1.33758	1.13917	1.34589	2.68244	2.05542	4.55891	4.76574	4.87076	4.10251	1.44471	1.21046	1.70211	1.52386	1.52058	1.5395	0.82725	0.559069	0.473665	0.450821	0.425662	0.356131	0.234047	0.0762938	0.0353782	0.0290207	0.0250598	0.0219875	0.0167953	0.358846	1.69368	1.07758	0.0756636	0.0220647	0.0259625	0.0402744	0.244121	0.532952	0.782788	1.05987
432	0.0435606	0.581683	1.44418	2.78237	9.48075	16.4899	15.1041	7.12868	7.87359	3.18383	1.78048	1.37787	1.32607	1.60802	4.77098	4.75368	4.37805	1.53448	1.3484	1.64392	0.966665	1.11008	1.27578	1.5103	1.3576	0.878322	0.654539	0.57386	0.55707	0.571293	0.644127	1.0344	0.653892	0.0632232	0.046828	0.0432385	0.0402859	0.490202	1.26408	0.769564	0.157033	0.017174	0.0143932	0.0187701	0.0269273	0.0349699	0.0366916	1.10612	1.64769
438	0.0139122	0.00677836	0.246229	1.47586	1.25332	0.130455	0.0960298	0.110517	1.29168	3.65929	2.02814	1.61173	1.42207	0.854801	0.318354	0.0706945	0.0170723	0.0124599	0.0166796	0.213042	0.408275	0.824754	1.25279	2.57774	2.16427	1.01098	0.75356	0.685745	0.691725	0.754678	0.910754	1.60748	4.509	5.7299	18.6061	20.1638	4.64049	3.37503	1.19819	0.410401	0.0348765	0.0118678	0.0140917	0.0222956	0.041119	0.097555	1.0737	5.87095	3.27281
444	0.0164036	0.0272773	0.166706	0.598999	0.197704	0.0695669	0.0647858	0.0739418	0.099478	1.17303	3.00105	2.4996	2.66253	1.33024	0.162328	0.0252714	0.0114764	0.00997674	0.0138632	0.0281806	0.555424	1.10829	1.45459	0.956137	0.992554	1.04043	0.771813	0.771462	0.831125	1.02775	0.966836	1.67887	4.2994	19.2397	21.8365	23.5027	17.1501	3.13568	1.28895	0.785279	0.28556	0.0195972	0.0219801	0.039647	0.0912555	0.323639	12.3037	8.09884	1.29641
450	0.617222	0.472895	0.756891	0.442575	0.0182367	0.0363407	0.0474369	0.0763897	0.199722	1.76252	3.54471	1.43993	1.28018	4.90838	4.16096	0.791942	0.405581	0.439118	0.718769	1.67884	2.71115	1.64503	0.849411	0.183841	0.0589994	0.112857	0.169885	0.183022	0.195346	0.299788	0.701724	1.50427	3.59535	2.95073	1.31214	2.24331	5.22113	2.355	1.34741	1.15693	1.71164	0.92402	0.623862	0.722743	1.13573	7.37695	13.0907	0.226265	0.0447916
[truncated: 102 more columns]

## Sheet: Fig. 5h
Gap_sweep:Reflectivity:		Reflectivity	vs	position
Wavelength(m)	2e-07	2.00223e-07	2.00446e-07	2.0067e-07	2.00894e-07	2.01119e-07	2.01344e-07	2.0157e-07	2.01796e-07	2.02023e-07	2.0225e-07	2.02478e-07	2.02707e-07	2.02935e-07	2.03165e-07	2.03395e-07	2.03625e-07	2.03856e-07	2.04088e-07	2.0432e-07	2.04552e-07	2.04785e-07	2.05019e-07	2.05253e-07	2.05488e-07	2.05723e-07	2.05958e-07	2.06195e-07	2.06432e-07	2.06669e-07	2.06907e-07	2.07145e-07	2.07384e-07	2.07624e-07	2.07864e-07	2.08105e-07	2.08346e-07	2.08588e-07	2.0883e-07	2.09073e-07	2.09316e-07	2.0956e-07	2.09805e-07	2.1005e-07	2.10296e-07	2.10542e-07	2.10789e-07	2.11037e-07	2.11285e-07
Gap (m)
2e-09	0.00608302	0.00623467	0.0063898	0.00654846	0.00671075	0.00687671	0.00704644	0.00722	0.00739745	0.00757888	0.00776436	0.00795395	0.00814773	0.00834577	0.00854814	0.00875491	0.00896617	0.00918197	0.00940239	0.00962751	0.0098574	0.0100921	0.0103318	0.0105764	0.0108261	0.0110809	0.011341	0.0116063	0.011877	0.0121531	0.0124348	0.012722	0.0130149	0.0133136	0.0136181	0.0139286	0.014245	0.0145675	0.0148962	0.0152311	0.0155723	0.01592	0.0162741	0.0166349	0.0170023	0.0173765	0.0177575	0.0181454	0.0185403
6.08333e-09	0.00441395	0.00451764	0.00462349	0.00473155	0.00484186	0.00495446	0.00506939	0.0051867	0.00530643	0.00542863	0.00555334	0.0056806	0.00581046	0.00594296	0.00607813	0.00621603	0.0063567	0.00650017	0.00664649	0.00679571	0.00694786	0.00710298	0.00726112	0.00742231	0.0075866	0.00775403	0.00792463	0.00809845	0.00827553	0.0084559	0.0086396	0.00882668	0.00901718	0.00921113	0.00940857	0.00960955	0.0098141	0.0100223	0.0102341	0.0104496	0.0106688	0.0108919	0.0111187	0.0113494	0.011584	0.0118225	0.012065	0.0123116	0.0125622
1.01667e-08	0.00410736	0.00420147	0.00429746	0.00439536	0.00449521	0.00459704	0.00470089	0.0048068	0.00491481	0.00502495	0.00513727	0.0052518	0.00536858	0.00548765	0.00560904	0.00573279	0.00585894	0.00598753	0.00611858	0.00625215	0.00638826	0.00652695	0.00666825	0.0068122	0.00695884	0.00710819	0.0072603	0.00741519	0.0075729	0.00773346	0.0078969	0.00806326	0.00823257	0.00840486	0.00858016	0.00875851	0.00893993	0.00912446	0.00931212	0.00950296	0.00969699	0.00989425	0.0100948	0.0102986	0.0105057	0.0107162	0.0109301	0.0111474	0.0113682
1.425e-08	0.00370594	0.00378944	0.00387455	0.0039613	0.00404972	0.00413985	0.00423171	0.00432534	0.00442077	0.00451804	0.00461717	0.00471821	0.00482118	0.00492612	0.00503306	0.00514203	0.00525307	0.00536621	0.00548147	0.0055989	0.00571852	0.00584036	0.00596445	0.00609083	0.00621952	0.00635055	0.00648395	0.00661975	0.00675797	0.00689865	0.00704181	0.00718748	0.00733568	0.00748644	0.00763978	0.00779574	0.00795433	0.00811558	0.00827951	0.00844616	0.00861553	0.00878767	0.00896258	0.0091403	0.00932084	0.00950424	0.00969051	0.00987968	0.0100718
1.83333e-08	0.00342631	0.0035023	0.00357973	0.00365861	0.00373898	0.00382088	0.00390433	0.00398936	0.00407602	0.00416432	0.00425431	0.00434601	0.00443946	0.00453468	0.00463171	0.00473058	0.00483132	0.00493395	0.00503851	0.00514503	0.00525353	0.00536405	0.0054766	0.00559122	0.00570793	0.00582676	0.00594773	0.00607086	0.00619618	0.00632371	0.00645347	0.00658548	0.00671977	0.00685635	0.00699524	0.00713647	0.00728004	0.00742598	0.00757431	0.00772505	0.0078782	0.00803379	0.00819183	0.00835234	0.00851534	0.00868084	0.00884887	0.00901942	0.00919253
2.24167e-08	0.0032224	0.00329322	0.00336535	0.00343882	0.00351366	0.00358988	0.00366753	0.00374664	0.00382722	0.00390932	0.00399295	0.00407815	0.00416495	0.00425338	0.00434346	0.00443522	0.00452869	0.0046239	0.00472087	0.00481964	0.00492021	0.00502263	0.00512692	0.00523309	0.00534117	0.00545119	0.00556316	0.00567711	0.00579306	0.00591103	0.00603103	0.00615309	0.00627722	0.00640344	0.00653176	0.00666222	0.00679481	0.00692955	0.00706647	0.00720557	0.00734686	0.00749037	0.00763611	0.00778409	0.00793432	0.00808682	0.00824159	0.00839867	0.00855805
2.65e-08	0.00305736	0.00312416	0.00319217	0.00326142	0.00333194	0.00340376	0.0034769	0.00355139	0.00362725	0.00370451	0.00378319	0.00386333	0.00394494	0.00402806	0.00411271	0.00419891	0.00428669	0.00437607	0.00446708	0.00455974	0.00465407	0.0047501	0.00484784	0.00494732	0.00504856	0.00515158	0.0052564	0.00536304	0.00547152	0.00558185	0.00569405	0.00580813	0.00592413	0.00604204	0.00616189	0.00628369	0.00640745	0.00653319	0.00666092	0.00679066	0.00692242	0.0070562	0.00719204	0.00732992	0.00746988	0.00761191	0.00775604	0.00790228	0.00805063
3.05833e-08	0.00281936	0.00288048	0.0029427	0.00300604	0.00307052	0.00313616	0.00320299	0.00327103	0.0033403	0.00341083	0.00348265	0.00355577	0.00363021	0.00370601	0.00378319	0.00386176	0.00394175	0.00402318	0.00410607	0.00419045	0.00427634	0.00436374	0.00445269	0.00454321	0.00463531	0.00472901	0.00482432	0.00492128	0.00501988	0.00512015	0.0052221	0.00532576	0.00543112	0.00553821	0.00564704	0.00575762	0.00586997	0.0059841	0.00610001	0.00621773	0.00633725	0.0064586	0.00658178	0.00670681	0.00683369	0.00696244	0.00709306	0.00722557	0.00735997
3.46667e-08	0.00271421	0.00277253	0.00283188	0.00289228	0.00295375	0.00301631	0.00307998	0.0031448	0.00321078	0.00327795	0.00334633	0.00341594	0.00348681	0.00355897	0.00363242	0.0037072	0.00378333	0.00386083	0.00393973	0.00402004	0.00410178	0.00418497	0.00426964	0.0043558	0.00444347	0.00453267	0.00462341	0.00471571	0.0048096	0.00490507	0.00500215	0.00510085	0.00520118	0.00530316	0.00540679	0.0055121	0.00561908	0.00572775	0.00583812	0.00595019	0.00606399	0.00617951	0.00629676	0.00641575	0.0065365	0.006659	0.00678326	0.00690929	0.00703711
3.875e-08	0.00261517	0.00267199	0.00272984	0.00278875	0.00284874	0.00290981	0.002972	0.0030353	0.00309975	0.00316535	0.00323212	0.00330008	0.00336923	0.0034396	0.00351121	0.00358405	0.00365815	0.00373353	0.00381018	0.00388814	0.0039674	0.00404799	0.00412992	0.00421319	0.00429782	0.00438383	0.00447121	0.00455999	0.00465018	0.00474179	0.00483483	0.0049293	0.00502523	0.00512263	0.00522149	0.00532185	0.0054237	0.00552706	0.00563194	0.00573836	0.00584632	0.00595584	0.00606693	0.00617961	0.00629388	0.00640975	0.00652726	0.0066464	0.00676719
4.28333e-08	0.00253878	0.0025937	0.00264961	0.00270653	0.00276449	0.0028235	0.00288356	0.00294471	0.00300694	0.00307029	0.00313475	0.00320035	0.0032671	0.00333502	0.00340411	0.00347439	0.00354588	0.00361858	0.00369252	0.00376769	0.00384412	0.00392181	0.00400077	0.00408103	0.00416258	0.00424544	0.00432963	0.00441514	0.004502	0.0045902	0.00467977	0.00477072	0.00486304	0.00495676	0.00505189	0.00514843	0.00524639	0.00534579	0.00544664	0.00554895	0.00565272	0.00575797	0.00586472	0.00597297	0.00608273	0.00619402	0.00630686	0.00642124	0.00653719
4.69167e-08	0.00247353	0.00252668	0.00258078	0.00263584	0.00269188	0.00274891	0.00280694	0.002866	0.0029261	0.00298725	0.00304946	0.00311276	0.00317715	0.00324266	0.00330929	0.00337706	0.00344598	0.00351607	0.00358734	0.0036598	0.00373347	0.00380836	0.00388447	0.00396183	0.00404045	0.00412033	0.00420148	0.00428393	0.00436768	0.00445273	0.00453911	0.00462682	0.00471587	0.00480628	0.00489805	0.00499119	0.00508572	0.00518164	0.00527897	0.0053777	0.00547787	0.00557947	0.00568251	0.00578701	0.00589297	0.00600042	0.00610934	0.00621977	0.00633171
5.1e-08	0.00260083	0.00265732	0.00271479	0.00277327	0.00283275	0.00289325	0.00295478	0.00301734	0.00308095	0.00314562	0.00321135	0.00327816	0.00334605	0.00341504	0.00348514	0.00355635	0.00362869	0.00370216	0.00377679	0.00385257	0.00392953	0.00400767	0.00408701	0.00416756	0.00424933	0.00433233	0.00441659	0.0045021	0.0045889	0.00467699	0.00476638	0.0048571	0.00494916	0.00504257	0.00513736	0.00523353	0.00533111	0.00543011	0.00553056	0.00563245	0.00573583	0.00584069	0.00594707	0.00605497	0.00616443	0.00627544	0.00638804	0.00650223	0.00661804
5.50833e-08	0.00254921	0.00260274	0.00265717	0.00271253	0.00276883	0.0028261	0.00288435	0.00294361	0.0030039	0.00306524	0.00312765	0.00319115	0.00325576	0.00332151	0.00338841	0.00345648	0.00352575	0.00359622	0.00366793	0.00374088	0.0038151	0.0038906	0.0039674	0.00404552	0.00412496	0.00420575	0.00428789	0.0043714	0.00445629	0.00454257	0.00463026	0.00471935	0.00480987	0.00490182	0.0049952	0.00509003	0.0051863	0.00528404	0.00538323	0.00548389	0.00558603	0.00568963	0.00579472	0.00590129	0.00600935	0.00611889	0.00622993	0.00634246	0.00645649
5.91667e-08	0.00249352	0.00254574	0.00259884	0.00265284	0.00270774	0.00276358	0.00282038	0.00287815	0.00293691	0.00299669	0.0030575	0.00311936	0.0031823	0.00324633	0.00331147	0.00337775	0.00344517	0.00351377	0.00358354	0.00365452	0.00372672	0.00380016	0.00387485	0.0039508	0.00402803	0.00410656	0.00418639	0.00426754	0.00435002	0.00443384	0.00451902	0.00460555	0.00469345	0.00478272	0.00487339	0.00496544	0.00505889	0.00515374	0.00525	0.00534767	0.00544676	0.00554727	0.00564921	0.00575258	0.00585737	0.00596361	0.00607128	0.00618039	0.00629094
6.325e-08	0.00244196	0.00249301	0.00254492	0.00259769	0.00265134	0.0027059	0.00276138	0.00281781	0.00287519	0.00293355	0.00299291	0.00305329	0.0031147	0.00317716	0.0032407	0.00330532	0.00337105	0.0034379	0.0035059	0.00357505	0.00364538	0.00371689	0.00378961	0.00386354	0.00393871	0.00401512	0.00409278	0.00417172	0.00425194	0.00433344	0.00441625	0.00450036	0.0045858	0.00467256	0.00476065	0.00485009	0.00494087	0.00503301	0.00512651	0.00522137	0.0053176	0.0054152	0.00551419	0.00561455	0.0057163	0.00581943	0.00592396	0.00602988	0.0061372
6.73333e-08	0.00239485	0.00244487	0.00249572	0.00254742	0.00259999	0.00265345	0.0027078	0.00276308	0.00281929	0.00287645	0.00293459	0.00299371	0.00305384	0.003115	0.00317719	0.00324043	0.00330475	0.00337016	0.00343667	0.0035043	0.00357306	0.00364296	0.00371403	0.00378627	0.00385969	0.00393431	0.00401014	0.00408719	0.00416547	0.004245	0.00432577	0.00440779	0.00449109	0.00457566	0.0046615	0.00474864	0.00483707	0.0049268	0.00501784	0.00511019	0.00520385	0.00529883	0.00539514	0.00549277	0.00559174	0.00569204	0.00579369	0.00589667	0.00600101
7.14167e-08	0.00226599	0.00231369	0.00236221	0.00241156	0.00246177	0.00251284	0.00256479	0.00261762	0.00267135	0.002726	0.00278157	0.00283807	0.00289552	0.00295392	0.00301329	0.00307364	0.00313498	0.00319732	0.00326066	0.00332502	0.00339041	0.00345683	0.00352429	0.0035928	0.00366238	0.00373302	0.00380473	0.00387753	0.00395142	0.0040264	0.00410249	0.00417969	0.004258	0.00433744	0.00441801	0.00449972	0.00458258	0.00466658	0.00475174	0.00483807	0.00492557	0.00501424	0.0051041	0.00519516	0.00528741	0.00538088	0.00547556	0.00557146	0.00566859
7.55e-08	0.00222892	0.00227563	0.00232314	0.00237145	0.00242059	0.00247056	0.00252138	0.00257307	0.00262562	0.00267906	0.0027334	0.00278865	0.00284481	0.00290191	0.00295995	0.00301894	0.0030789	0.00313982	0.00320173	0.00326464	0.00332854	0.00339346	0.00345939	0.00352635	0.00359435	0.0036634	0.00373349	0.00380465	0.00387687	0.00395016	0.00402454	0.0041	0.00417656	0.00425422	0.00433299	0.00441287	0.00449387	0.004576	0.00465925	0.00474365	0.00482919	0.00491588	0.00500373	0.00509275	0.00518293	0.00527429	0.00536684	0.00546058	0.00555551
7.95833e-08	0.002192	0.00223772	0.00228421	0.00233149	0.00237957	0.00242847	0.00247819	0.00252876	0.00258017	0.00263245	0.0026856	0.00273964	0.00279459	0.00285044	0.00290721	0.00296492	0.00302357	0.00308318	0.00314375	0.00320529	0.00326781	0.00333133	0.00339584	0.00346137	0.00352791	0.00359547	0.00366407	0.0037337	0.00380438	0.00387611	0.0039489	0.00402276	0.00409769	0.00417369	0.00425077	0.00432895	0.00440821	0.00448858	0.00457005	0.00465262	0.00473631	0.00482112	0.00490706	0.00499412	0.00508232	0.00517166	0.00526215	0.00535379	0.00544659
8.36667e-08	0.00215666	0.00220162	0.00224734	0.00229385	0.00234114	0.00238924	0.00243814	0.00248787	0.00253844	0.00258985	0.00264212	0.00269526	0.00274927	0.00280417	0.00285998	0.00291668	0.00297431	0.00303286	0.00309234	0.00315277	0.00321415	0.00327649	0.00333979	0.00340407	0.00346932	0.00353557	0.00360281	0.00367105	0.00374029	0.00381055	0.00388183	0.00395413	0.00402746	0.00410182	0.00417723	0.00425368	0.00433118	0.00440974	0.00448936	0.00457005	0.00465182	0.00473466	0.00481858	0.0049036	0.00498971	0.00507692	0.00516524	0.00525467	0.00534523
8.775e-08	0.00230067	0.00234784	0.00239577	0.00244447	0.00249397	0.00254428	0.00259542	0.00264739	0.00270023	0.00275394	0.00280855	0.00286406	0.0029205	0.00297788	0.00303621	0.00309552	0.00315581	0.00321711	0.00327942	0.00334276	0.00340714	0.00347258	0.00353908	0.00360666	0.00367534	0.00374511	0.00381599	0.003888	0.00396113	0.00403539	0.0041108	0.00418736	0.00426507	0.00434394	0.00442398	0.00450519	0.00458758	0.00467114	0.00475588	0.00484181	0.00492892	0.00501722	0.0051067	0.00519738	0.00528925	0.00538231	0.00547657	0.00557202	0.00566867
9.18333e-08	0.00226479	0.00231128	0.00235851	0.00240651	0.00245529	0.00250486	0.00255525	0.00260646	0.00265851	0.00271141	0.00276518	0.00281984	0.00287539	0.00293186	0.00298926	0.00304759	0.00310688	0.00316714	0.00322837	0.0032906	0.00335383	0.00341808	0.00348336	0.00354967	0.00361703	0.00368544	0.00375492	0.00382548	0.00389712	0.00396984	0.00404367	0.0041186	0.00419464	0.0042718	0.00435007	0.00442948	0.00451001	0.00459168	0.00467448	0.00475843	0.00484352	0.00492977	0.00501716	0.0051057	0.0051954	0.00528626	0.00537828	0.00547147	0.00556581
9.59167e-08	0.00223079	0.00227655	0.00232305	0.00237029	0.0024183	0.00246709	0.00251666	0.00256704	0.00261824	0.00267027	0.00272315	0.00277688	0.00283149	0.00288699	0.00294338	0.00300069	0.00305892	0.00311808	0.0031782	0.00323927	0.00330132	0.00336435	0.00342837	0.0034934	0.00355944	0.0036265	0.00369459	0.00376372	0.0038339	0.00390514	0.00397743	0.0040508	0.00412524	0.00420076	0.00427737	0.00435507	0.00443387	0.00451377	0.00459478	0.00467689	0.00476012	0.00484447	0.00492994	0.00501653	0.00510425	0.0051931	0.00528308	0.0053742	0.00546645
1e-07	0.00219556	0.00224048	0.00228612	0.00233249	0.00237961	0.00242749	0.00247613	0.00252557	0.0025758	0.00262685	0.00267872	0.00273142	0.00278499	0.00283941	0.00289471	0.0029509	0.003008	0.00306601	0.00312494	0.00318481	0.00324563	0.0033074	0.00337014	0.00343386	0.00349857	0.00356428	0.00363099	0.00369871	0.00376745	0.00383722	0.00390803	0.00397988	0.00405277	0.00412672	0.00420173	0.0042778	0.00435494	0.00443315	0.00451243	0.0045928	0.00467425	0.00475679	0.00484042	0.00492514	0.00501096	0.00509787	0.00518589	0.00527501	0.00536524
[truncated: 651 more columns]

## Sheet: Fig. 5i
	Abs(E)^2	vs	position,	z=0(m),	lambda=5.38427e-07(m)	(93,65)
y(nm)	-200	-186.875	-173.75	-160.625	-147.5	-134.375	-121.25	-108.125	-95	-81.875	-71.9193	-63.4208	-55.8691	-50.1409	-45.7958	-42.5	-40	-37.5	-35	-32.5	-30	-27.5	-25	-22.5	-20	-17.5	-15	-12.5	-10	-7.5	-5	-2.5	2.48154e-15	2.5	5	7.5	10	12.5	15	17.5	20	22.5	25	27.5	30	32.5	35	37.5	40
x(nm)
-200	0.0374877	0.03873	0.0399611	0.0411839	0.0423997	0.0436086	0.0448107	0.0460067	0.0471985	0.0483851	0.0492795	0.0500271	0.0506695	0.0511361	0.0514743	0.0517195	0.051898	0.0520704	0.0522349	0.0523912	0.0525386	0.0526774	0.0528056	0.052924	0.0530313	0.0531275	0.0532113	0.0532839	0.0533431	0.0533897	0.0534231	0.0534433	0.0534499	0.053443	0.053423	0.0533898	0.0533434	0.0532836	0.0532115	0.0531276	0.0530316	0.0529241	0.0528058	0.0526773	0.0525389	0.0523912	0.0522347	0.0520702	0.0518983
-187.165	0.0423495	0.0441171	0.0459333	0.0478127	0.04977	0.0518205	0.0539798	0.0562629	0.0586805	0.0612295	0.0632347	0.064965	0.0664885	0.0676152	0.068442	0.0690464	0.0694901	0.069919	0.0703314	0.0707248	0.0710983	0.0714503	0.0717771	0.0720803	0.0723551	0.0726023	0.0728189	0.0730053	0.0731595	0.0732794	0.0733659	0.0734181	0.0734359	0.0734181	0.0733662	0.0732795	0.0731593	0.0730052	0.0728194	0.0726025	0.0723559	0.0720802	0.0717775	0.0714501	0.0710985	0.070725	0.070331	0.069919	0.0694904
-174.33	0.0477149	0.0501352	0.0526966	0.0554338	0.0583873	0.0616049	0.0651411	0.0690545	0.0733988	0.0782025	0.0821356	0.0856397	0.0888094	0.0912036	0.0929868	0.0943061	0.0952817	0.0962306	0.0971489	0.0980313	0.0988736	0.0996703	0.100417	0.10111	0.101743	0.102313	0.102816	0.103248	0.103606	0.103887	0.104089	0.104212	0.104253	0.104212	0.10409	0.103887	0.103606	0.103248	0.102817	0.102313	0.101744	0.101111	0.100417	0.0996706	0.0988734	0.0980317	0.0971492	0.0962308	0.0952818
-161.495	0.0535738	0.0567841	0.0602692	0.0640977	0.0683559	0.073154	0.0786272	0.0849367	0.0922568	0.10074	0.107987	0.114678	0.120922	0.12576	0.129432	0.132187	0.134245	0.136263	0.138233	0.140141	0.141976	0.143724	0.145376	0.146915	0.148332	0.149614	0.15075	0.151729	0.152544	0.153185	0.153649	0.153928	0.154022	0.153928	0.153649	0.153185	0.152544	0.151729	0.15075	0.149613	0.148332	0.146916	0.145376	0.143725	0.141977	0.140141	0.138234	0.136264	0.134245
-148.66	0.0598901	0.0640299	0.0686275	0.0738042	0.0797218	0.228286	0.19015	0.156509	0.129585	0.111511	0.104835	0.104264	0.107673	0.112515	0.117313	0.121495	0.124922	0.128528	0.132268	0.136093	0.13995	0.143785	0.147542	0.151164	0.154594	0.157775	0.160654	0.163184	0.165318	0.16702	0.168258	0.169011	0.169263	0.169011	0.168258	0.16702	0.165318	0.163184	0.160654	0.157775	0.154593	0.151165	0.147543	0.143785	0.13995	0.136093	0.132268	0.128528	0.124922
-135.825	0.0665941	0.0717958	0.0776908	0.0844768	0.092431	0.833855	0.746434	0.669106	0.607135	0.566021	0.552171	0.553616	0.565571	0.58112	0.59631	0.609542	0.62042	0.631909	0.643883	0.656198	0.668697	0.6812	0.693528	0.705491	0.716886	0.727521	0.737198	0.74574	0.752979	0.758771	0.762996	0.765568	0.76643	0.765567	0.762995	0.758771	0.752978	0.74574	0.737197	0.727519	0.716886	0.705493	0.693528	0.6812	0.668696	0.656199	0.643883	0.631907	0.620419
-122.99	0.0735784	0.0799529	0.087305	0.0959352	0.106281	0.80335	0.713746	0.637549	0.581963	0.555582	0.561485	0.587971	0.630181	0.674503	0.715047	0.749505	0.777565	0.807088	0.837836	0.869527	0.901813	0.934297	0.966535	0.998039	1.02828	1.05671	1.08278	1.10594	1.1257	1.14158	1.15321	1.16031	1.1627	1.16031	1.15321	1.14158	1.1257	1.10594	1.08278	1.05671	1.02828	0.99804	0.966534	0.934297	0.901813	0.869528	0.837837	0.807086	0.777564
-113.228	0.0789902	0.0863064	0.0948396	0.104982	0.117323	0.780608	0.689715	0.615075	0.56592	0.554567	0.581747	0.637006	0.716388	0.798325	0.873699	0.938458	0.991774	1.04847	1.10824	1.17062	1.23501	1.30069	1.36676	1.43219	1.49583	1.5564	1.6126	1.66307	1.70652	1.74172	1.76765	1.78351	1.78885	1.78351	1.76765	1.74172	1.70652	1.66306	1.6126	1.5564	1.49583	1.43219	1.36676	1.30068	1.23501	1.17062	1.10824	1.04847	0.991773
-105.12	0.0834878	0.0916014	0.101139	0.112574	0.126633	0.76202	0.67013	0.596934	0.553699	0.556891	0.60603	0.693113	0.816639	0.946296	1.0683	1.17539	1.26515	1.3622	1.46629	1.57687	1.69315	1.81395	1.93773	2.06252	2.18597	2.30543	2.41804	2.5208	2.61069	2.68442	2.73881	2.77196	2.78309	2.77197	2.73881	2.68441	2.61069	2.5208	2.41804	2.30543	2.18597	2.06252	1.93773	1.81395	1.69315	1.57687	1.46628	1.3622	1.26515
-97.6946	0.0875622	0.0964045	0.10686	0.119478	0.135111	0.745221	0.652331	0.580287	0.542397	0.559714	0.631744	0.754561	0.93157	1.12328	1.30959	1.47787	1.6223	1.78186	1.95686	2.14718	2.35216	2.57037	2.79945	3.03585	3.27478	3.51062	3.73763	3.95014	4.14412	4.30879	4.42489	4.49136	4.51275	4.49136	4.42489	4.30879	4.14412	3.95013	3.73763	3.51062	3.27479	3.03586	2.79945	2.57037	2.35215	2.14718	1.95686	1.78186	1.6223
-92.0472	0.0906069	0.0999948	0.111135	0.124632	0.141429	0.732569	0.638768	0.567287	0.53298	0.560739	0.651032	0.804636	1.03143	1.28514	1.5396	1.77586	1.98335	2.21734	2.47956	2.77115	3.09245	3.44267	3.81936	4.21713	4.62594	5.03361	5.43168	5.80566	6.19459	6.57909	6.76796	6.84175	6.86001	6.84174	6.76795	6.57909	6.19459	5.80565	5.43168	5.0336	4.62595	4.21713	3.81936	3.44267	3.09244	2.77115	2.47956	2.21734	1.98335
-87.7518	0.0928782	0.102672	0.11432	0.128464	0.146112	0.72302	0.628396	0.557063	0.524969	0.559952	0.663831	0.841996	1.11136	1.42149	1.7413	2.04561	2.31841	2.6318	2.98975	3.3954	3.85079	4.357	4.91455	5.51928	6.14619	6.75982	7.38072	7.8275	8.53525	9.76073	9.7095	9.56218	9.50371	9.56217	9.70949	9.76074	8.53525	7.8275	7.38072	6.75982	6.14618	5.51927	4.91455	4.35699	3.85078	3.39541	2.98975	2.6318	2.3184
-84.4848	0.0945743	0.10467	0.116693	0.131313	0.149581	0.715803	0.620463	0.549036	0.518219	0.557992	0.671542	0.868334	1.17201	1.53011	1.90807	2.27532	2.61045	3.00179	3.45606	3.97828	4.5706	5.23436	5.97994	6.82679	7.70747	8.46134	9.54196	9.29935	10.1144	15.3786	12.6242	11.8169	11.5988	11.8169	12.6242	15.3786	10.1144	9.29936	9.54196	8.46134	7.70747	6.82678	5.97995	5.23437	4.57059	3.97827	3.45605	3.00179	2.61045
-82	0.0958438	0.106164	0.118466	0.133436	0.152158	0.710344	0.6144	0.542766	0.512635	0.555508	0.675773	0.886271	1.21657	1.61362	2.04062	2.46278	2.85402	3.31776	3.86417	4.49927	5.21926	6.01305	6.90561	8.02626	9.23026	9.66464	12.6347	9.25733	8.69712	5.06852	3.21477	2.92346	2.84598	2.92346	3.21477	5.06852	8.69711	9.25733	12.6347	9.66462	9.23028	8.02625	6.90562	6.01305	5.21924	4.49927	3.86416	3.31776	2.85403
-79.5152	0.0970932	0.107634	0.120207	0.135517	0.154674	0.704913	0.608312	0.536344	0.506625	0.552033	0.678267	0.90172	1.25854	1.69606	2.17581	2.65895	3.11468	3.66529	4.32857	5.11374	5.99634	6.89178	7.78769	9.3386	11.6328	8.87671	4.27787	1.82589	0.783203	0.164027	0.113467	0.112047	0.111618	0.112047	0.113469	0.164025	0.783197	1.8259	4.27787	8.87671	11.6328	9.33859	7.78771	6.89177	5.99634	5.11375	4.32856	3.6653	3.11469
-77.0303	0.0983213	0.109077	0.121915	0.137552	0.157123	0.699513	0.602197	0.529761	0.500153	0.54744	0.678703	0.913971	1.29655	1.77524	2.31066	2.86017	3.38888	4.04432	4.86436	5.88088	7.03841	7.97263	8.12206	10.3933	3.81657	0.819706	0.123224	0.0904786	0.0862398	0.100564	0.0917629	0.0886918	0.08785	0.0886919	0.0917619	0.100563	0.086242	0.090477	0.123224	0.819705	3.81656	10.3933	8.12206	7.97262	7.03842	5.88088	4.86435	4.04433	3.38888
-74.5455	0.0995264	0.110492	0.123586	0.139537	0.159502	0.694148	0.596059	0.523013	0.493188	0.541609	0.676761	0.922277	1.32905	1.84855	2.44114	3.06032	3.66765	4.44481	5.47984	6.91121	8.77669	10.1777	6.41084	1.96261	0.122334	0.0937356	0.093455	0.0811855	0.0759439	0.0765792	0.073541	0.0714874	0.0708081	0.0714874	0.0735415	0.0765792	0.0759442	0.0811858	0.0934547	0.093736	0.122333	1.96261	6.41084	10.1777	8.77668	6.91121	5.47983	4.44482	3.66765
-72.0606	0.100707	0.111876	0.125217	0.14147	0.161804	0.688823	0.589902	0.516097	0.485711	0.53444	0.672134	0.925868	1.35433	1.91295	2.5622	3.25021	3.93234	4.82575	6.10871	8.26219	12.1428	3.76836	0.552651	0.113933	0.099589	0.0848758	0.0776456	0.0699268	0.0649338	0.0624686	0.0601879	0.0586675	0.0581436	0.0586676	0.0601886	0.0624685	0.0649349	0.0699282	0.077646	0.084876	0.0995873	0.113933	0.552654	3.76835	12.1428	8.26219	6.10871	4.82575	3.93234
-69.5758	0.101861	0.113229	0.126808	0.143346	0.164026	0.683541	0.58373	0.509018	0.477708	0.525851	0.664552	0.923989	1.37058	1.96509	2.6686	3.41998	4.15709	5.09109	6.41035	9.22875	3.63346	0.125918	0.0931326	0.0919418	0.0834199	0.0736313	0.0662055	0.0599978	0.055477	0.0524981	0.0503853	0.0490962	0.0486607	0.0490957	0.0503864	0.0524971	0.0554779	0.0599979	0.0662051	0.0736312	0.0834199	0.0919423	0.093132	0.125919	3.63346	9.22875	6.41035	5.09109	4.15708
-67.0909	0.102988	0.114547	0.128354	0.145164	0.166164	0.67831	0.577551	0.501782	0.469179	0.515784	0.653783	0.915933	1.37595	2.00144	2.75594	3.56778	4.34269	5.1867	5.76366	5.04321	0.969869	0.11885	0.093724	0.0820126	0.0725085	0.0641153	0.0573548	0.0519669	0.0479124	0.0450393	0.0430785	0.0419246	0.041542	0.0419245	0.0430801	0.0450399	0.0479129	0.0519664	0.0573548	0.0641156	0.0725081	0.0820125	0.0937245	0.118849	0.969867	5.04321	5.76367	5.1867	4.34268
-64.6061	0.104085	0.11583	0.129855	0.14692	0.168213	0.673137	0.571374	0.494402	0.460136	0.50422	0.639674	0.901088	1.36853	2.01786	2.8191	3.70204	4.57065	5.56823	6.3015	1.35283	0.151809	0.109386	0.0874557	0.0741876	0.064461	0.0567032	0.0505458	0.0457212	0.0420623	0.0394111	0.0376105	0.0365606	0.0362151	0.0365604	0.0376105	0.039412	0.0420625	0.04572	0.0505459	0.0567026	0.0644587	0.0741886	0.0874563	0.109384	0.151809	1.35283	6.3015	5.56822	4.57065
-62.1212	0.105153	0.117075	0.131308	0.148611	0.17017	0.668029	0.565209	0.486892	0.450602	0.491173	0.622149	0.879001	1.34655	2.00905	2.84328	3.78206	4.75288	6.31216	2.18734	0.118052	0.114069	0.095655	0.0796394	0.0675677	0.0583329	0.0510966	0.0454183	0.0410068	0.0376614	0.0352209	0.0335631	0.0325981	0.0322826	0.0325982	0.0335631	0.0352217	0.0376606	0.0410061	0.0454187	0.0510969	0.0583317	0.0675683	0.07964	0.0956552	0.114068	0.118053	2.18734	6.31215	4.75288
-59.6364	0.106188	0.118281	0.132711	0.150236	0.172034	0.662995	0.559069	0.479275	0.440617	0.476703	0.601244	0.849449	1.30863	1.96984	2.80917	3.71442	4.38171	3.95081	0.768756	0.117914	0.103628	0.0875997	0.0736212	0.0625006	0.0538059	0.0470022	0.0416903	0.0375838	0.0344737	0.0322036	0.0306579	0.029761	0.0294682	0.0297616	0.0306586	0.0322035	0.0344727	0.0375837	0.0416905	0.0470019	0.0538049	0.0625006	0.0736206	0.0876	0.103627	0.117913	0.768759	3.95081	4.38171
-57.1515	0.107191	0.119447	0.134063	0.151794	0.173803	0.658043	0.552971	0.471577	0.430232	0.460915	0.577113	0.812523	1.2543	1.89832	2.72412	3.68569	4.79064	1.69797	0.176737	0.123272	0.100122	0.0830145	0.0695438	0.0589598	0.0506752	0.0441948	0.0391505	0.0352604	0.0323178	0.0301708	0.0287094	0.0278619	0.0275835	0.0278619	0.0287099	0.0301705	0.0323173	0.0352607	0.03915	0.0441961	0.0506735	0.0589589	0.0695431	0.0830136	0.100121	0.123271	0.176737	1.69797	4.79065
-54.6667	0.108159	0.12057	0.135362	0.153281	0.175475	0.653187	0.546929	0.46383	0.419511	0.443957	0.55004	0.768663	1.1842	1.79356	2.52852	3.11243	3.18917	0.930242	0.143662	0.11854	0.0967899	0.080049	0.0670036	0.0567862	0.0487797	0.0425202	0.0376494	0.0339004	0.0310658	0.0289974	0.0275924	0.0267764	0.0265085	0.0267759	0.0275921	0.0289977	0.031065	0.0339	0.0376505	0.0425209	0.0487803	0.0567849	0.0670034	0.0800492	0.0967902	0.118539	0.143664	0.930241	3.18917
-52.1818	0.109091	0.121651	0.136607	0.154699	0.177048	0.648433	0.540961	0.456067	0.408531	0.426026	0.52044	0.71866	1.10062	1.67643	2.40327	2.92418	2.35222	0.410603	0.121283	0.110234	0.0935905	0.07836	0.0658438	0.0558787	0.0480272	0.0418828	0.0370991	0.0334198	0.0306391	0.0286121	0.027234	0.0264339	0.0261715	0.0264332	0.0272334	0.0286115	0.0306387	0.0334193	0.0371009	0.0418814	0.0480286	0.0558778	0.0658432	0.0783601	0.0935899	0.110234	0.121285	0.410605	2.35223
-49.697	0.109987	0.122687	0.137796	0.156044	0.178525	0.643794	0.535088	0.448324	0.397379	0.407352	0.488844	0.663554	1.00448	1.54461	2.40514	4.1153	1.13203	0.171444	0.13463	0.112993	0.0944202	0.0788316	0.0662335	0.0562456	0.0483898	0.0422455	0.0374668	0.0337877	0.0310112	0.0289876	0.02761	0.02681	0.026549	0.0268103	0.0276101	0.0289865	0.0310107	0.0337883	0.0374665	0.0422442	0.04839	0.0562449	0.0662333	0.0788311	0.0944181	0.112992	0.134631	0.171446	1.13203
-47.2121	0.110846	0.123678	0.13893	0.157318	0.179904	0.639281	0.529328	0.440646	0.386153	0.388204	0.45589	0.604673	0.895689	1.35463	2.02342	2.83492	1.04325	0.212427	0.154698	0.121466	0.0985515	0.0813971	0.068177	0.0578985	0.0498799	0.0436247	0.0387672	0.035027	0.0322029	0.0301453	0.0287429	0.027929	0.0276635	0.0279299	0.0287433	0.030144	0.0322034	0.0350269	0.0387658	0.0436255	0.0498786	0.0578977	0.0681773	0.0813955	0.0985511	0.121464	0.1547	0.212428	1.04325
-44.7273	0.111666	0.124622	0.140006	0.158518	0.181187	0.634907	0.523703	0.433073	0.37495	0.36887	0.422297	0.543805	0.779724	1.14197	1.62756	2.1301	0.794792	0.226464	0.167629	0.129861	0.104123	0.0855269	0.0715652	0.0608569	0.0525543	0.0460921	0.0410745	0.0372109	0.0342893	0.0321593	0.0307075	0.029865	0.0295875	0.0298646	0.0307082	0.0321584	0.0342901	0.0372106	0.0410744	0.0460927	0.0525538	0.0608562	0.0715655	0.0855271	0.104123	0.129861	0.167628	0.226465	0.794796
-42.2424	0.112447	0.125518	0.141025	0.159646	0.182375	0.630682	0.518235	0.425648	0.363874	0.349644	0.388826	0.482967	0.663273	0.932082	1.27436	1.6042	0.664636	0.236285	0.176701	0.13747	0.11048	0.0909921	0.0763999	0.06522	0.0565461	0.0497884	0.0445306	0.0404775	0.0374066	0.0351648	0.0336365	0.0327478	0.0324552	0.0327474	0.0336367	0.0351649	0.0374077	0.040477	0.0445314	0.0497885	0.0565466	0.06522	0.0763992	0.0909923	0.110478	0.137471	0.176701	0.236286	0.664639
-39.7576	0.113187	0.126367	0.141985	0.160702	0.18347	0.626619	0.512946	0.418416	0.353028	0.330821	0.356227	0.424138	0.552049	0.738403	0.97291	1.19882	0.564423	0.24099	0.182945	0.144625	0.117769	0.097975	0.0829042	0.0712273	0.0620978	0.0549463	0.0493626	0.0450461	0.0417694	0.0393729	0.0377371	0.036785	0.0364723	0.036785	0.0377362	0.0393735	0.0417701	0.0450461	0.0493628	0.0549462	0.0620978	0.071227	0.0829052	0.0979727	0.117767	0.144626	0.182947	0.240989	0.564427
-37.2727	0.113886	0.127167	0.142887	0.161686	0.184475	0.622731	0.507857	0.41142	0.342512	0.312676	0.325197	0.369061	0.450292	0.56719	0.720149	0.879038	0.484903	0.240302	0.187127	0.152273	0.126768	0.107075	0.0915694	0.079298	0.0695839	0.0619171	0.0559048	0.0512417	0.0476955	0.045096	0.0433203	0.0422853	0.0419445	0.0422848	0.0433194	0.0450969	0.0476957	0.0512424	0.0559043	0.0619165	0.0695836	0.079297	0.0915707	0.107073	0.126768	0.152273	0.187129	0.240304	0.484902
-34.7879	0.114543	0.127918	0.143729	0.162599	0.185392	0.619031	0.502989	0.4047	0.332417	0.295454	0.296327	0.319149	0.360977	0.421554	0.512238	0.629998	0.414918	0.231761	0.190566	0.162358	0.138972	0.119336	0.103165	0.0900533	0.0795457	0.0712004	0.0646343	0.0595294	0.0556433	0.052787	0.0508344	0.0496941	0.04932	0.0496946	0.0508346	0.0527881	0.0556427	0.0595305	0.0646332	0.0711999	0.0795468	0.0900522	0.103164	0.119337	0.138969	0.162359	0.190569	0.231762	0.414916
-32.303	0.115157	0.128618	0.144512	0.163442	0.186225	0.615527	0.498365	0.398297	0.322823	0.279362	0.270086	0.275436	0.286115	0.303626	0.346503	0.457402	0.402022	0.21068	0.197624	0.178767	0.156703	0.136229	0.118739	0.104338	0.0927245	0.0834893	0.0762201	0.0705689	0.0662646	0.0630972	0.0609283	0.0596594	0.0592443	0.0596604	0.060929	0.0630975	0.0662639	0.0705699	0.0762191	0.0834885	0.0927261	0.104337	0.118739	0.136229	0.156702	0.178769	0.197627	0.210681	0.402023
-29.8182	0.115728	0.129268	0.145237	0.164215	0.186976	0.612232	0.494003	0.392246	0.313805	0.26456	0.246798	0.238554	0.22684	0.215457	0.224014	0.26933	0.344995	0.159498	0.226317	0.208508	0.18279	0.159483	0.139601	0.123235	0.110105	0.0997245	0.091595	0.0852971	0.080497	0.0769654	0.0745407	0.0731203	0.0726545	0.0731211	0.0745425	0.0769652	0.0804984	0.0852964	0.091596	0.0997242	0.110104	0.123236	0.139602	0.159481	0.182792	0.20851	0.226317	0.159499	0.344998
-27.3333	0.116255	0.129867	0.145902	0.164921	0.187651	0.609159	0.48992	0.38658	0.305421	0.251158	0.226638	0.208729	0.183247	0.156925	0.152382	0.191728	0.276592	0.282363	0.358265	0.25482	0.218423	0.190947	0.167379	0.148127	0.132968	0.121192	0.112072	0.10505	0.0997027	0.0957603	0.093044	0.0914497	0.0909218	0.0914495	0.0930447	0.09576	0.099703	0.105049	0.112074	0.12119	0.132966	0.148128	0.167381	0.190946	0.218426	0.254821	0.358266	0.282364	0.276593
-24.8485	0.116738	0.130414	0.146508	0.165559	0.188251	0.606318	0.486134	0.381329	0.297718	0.23922	0.209636	0.185805	0.154487	0.12538	0.121856	0.163898	0.253245	0.457352	0.348662	0.263208	0.263458	0.234365	0.204431	0.180716	0.162962	0.149648	0.139522	0.131773	0.125873	0.121502	0.118467	0.116671	0.116072	0.116669	0.118466	0.121502	0.125873	0.13177	0.139523	0.149646	0.162962	0.180715	0.204431	0.234368	0.263463	0.263209	0.348666	0.457356	0.253242
-22.3636	0.117176	0.13091	0.147055	0.166131	0.188782	0.603716	0.482664	0.376517	0.290732	0.228757	0.195689	0.169293	0.139002	0.117536	0.12909	0.193387	0.311346	0.539792	0.408477	0.333854	0.366074	0.30133	0.253453	0.222552	0.202082	0.187539	0.176663	0.168344	0.161985	0.157213	0.153839	0.151806	0.151127	0.151807	0.153836	0.157213	0.161986	0.168342	0.176663	0.187538	0.202081	0.222553	0.253452	0.301333	0.366079	0.333856	0.408479	0.539793	0.311344
-19.8788	0.117569	0.131355	0.147544	0.16664	0.189244	0.601363	0.479521	0.372165	0.284484	0.219745	0.184585	0.158442	0.134682	0.129011	0.166621	0.267346	0.428631	0.688072	0.882204	1.5621	0.656341	0.389867	0.310139	0.27328	0.25272	0.238496	0.227607	0.219106	0.212561	0.207482	0.203736	0.201396	0.200602	0.201399	0.203734	0.207484	0.21256	0.219107	0.227605	0.238497	0.252721	0.273281	0.310137	0.389869	0.656346	1.56211	0.882203	0.688071	0.42863
-17.3939	0.117916	0.131747	0.147974	0.167084	0.189643	0.599269	0.476718	0.368293	0.278985	0.212124	0.176026	0.152314	0.139053	0.154755	0.226049	0.37774	0.629743	1.21021	3.0885	1.1812	0.443679	0.37912	0.35396	0.330485	0.319336	0.308701	0.29883	0.290685	0.284586	0.279388	0.275124	0.272247	0.271227	0.272247	0.275125	0.279389	0.284585	0.290687	0.29883	0.308702	0.319336	0.330487	0.353959	0.379122	0.44368	1.1812	3.0885	1.21022	0.629743
-14.9091	0.118219	0.132087	0.148346	0.167467	0.189983	0.597439	0.474267	0.364914	0.274241	0.205811	0.169658	0.149863	0.149473	0.189367	0.296651	0.495274	0.798429	1.38556	2.53154	4.27097	1.18389	0.449503	0.428855	0.400704	0.414962	0.409865	0.400573	0.392863	0.389139	0.384014	0.378619	0.374424	0.372841	0.374423	0.378621	0.384012	0.389139	0.392866	0.400575	0.409863	0.414965	0.400704	0.428854	0.449505	1.18389	4.27097	2.53154	1.38556	0.798429
-12.4242	0.118474	0.132375	0.148661	0.167789	0.190264	0.595878	0.472177	0.362038	0.270249	0.200705	0.165104	0.150015	0.163314	0.227597	0.369079	0.607234	0.944467	1.53569	2.55818	4.14646	6.05125	2.20027	0.547131	0.455619	0.574813	0.562499	0.547267	0.537898	0.544868	0.538959	0.530161	0.52215	0.518986	0.522149	0.530161	0.53896	0.544872	0.5379	0.547268	0.562497	0.574817	0.455617	0.547131	2.20028	6.05125	4.14645	2.55818	1.53569	0.944464
-9.93939	0.118684	0.132611	0.148918	0.168051	0.190491	0.594595	0.470456	0.359676	0.267001	0.196705	0.161987	0.15174	0.178154	0.264865	0.436258	0.706362	1.06893	1.67037	2.66508	4.26851	6.80666	11.5599	5.15319	1.07307	0.975878	0.788244	0.752076	0.73038	0.790109	0.771829	0.752829	0.733126	0.725407	0.733129	0.752824	0.771831	0.790114	0.730383	0.752076	0.788244	0.975883	1.07308	5.15319	11.5599	6.80667	4.2685	2.66508	1.67037	1.06894
-7.45455	0.118847	0.132795	0.149118	0.168254	0.190665	0.593591	0.469112	0.357833	0.264489	0.193714	0.159964	0.154118	0.191914	0.297483	0.493027	0.787507	1.16845	1.77855	2.7588	4.32898	6.84141	10.9301	17.1836	16.6237	7.45186	0.918405	1.01125	0.916152	1.24738	1.11637	1.07782	1.02113	1.00112	1.02113	1.07782	1.11636	1.24738	0.916152	1.01125	0.918405	7.45186	16.6237	17.1836	10.9301	6.84141	4.32897	2.75882	1.77854	1.16845
-4.9697	0.118964	0.132926	0.14926	0.168398	0.190788	0.592873	0.468147	0.356515	0.262702	0.191646	0.158742	0.156387	0.20294	0.322674	0.53581	0.847317	1.24056	1.85618	2.82556	4.35779	6.78745	10.6394	16.5034	24.5466	48.6273	31.7297	18.6874	10.5167	2.5849	1.52037	1.55128	1.36555	1.32094	1.36556	1.55129	1.52036	2.58491	10.5167	18.6874	31.7297	48.6274	24.5466	16.5034	10.6394	6.78745	4.35777	2.82557	1.85617	1.24056
-2.48485	0.119034	0.133004	0.149346	0.168484	0.190861	0.592441	0.467567	0.355723	0.261634	0.190432	0.158101	0.157981	0.210035	0.338527	0.562314	0.883843	1.28408	1.90251	2.86457	4.37056	6.74283	10.5042	16.5186	26.6175	47.9543	95.0946	104.69	144.248	139.028	121.676	125.455	127.338	127.942	127.338	125.455	121.676	139.028	144.248	104.69	95.0946	47.9543	26.6175	16.5186	10.5043	6.74284	4.37055	2.86458	1.90252	1.28409
-5.29396e-14	0.119058	0.133031	0.149374	0.168513	0.190886	0.592296	0.467374	0.355459	0.261278	0.190031	0.157903	0.158552	0.21248	0.343932	0.571282	0.896117	1.29862	1.91788	2.87732	4.37412	6.7269	10.4627	16.5161	26.9003	46.8734	82.739	112.772	183.578	539.432	537.867	557.456	560.991	562.48	560.991	557.456	537.867	539.432	183.578	112.772	82.739	46.8734	26.9003	16.5161	10.4627	6.72689	4.37412	2.87732	1.91788	1.29862
2.48485	0.119034	0.133005	0.149346	0.168484	0.190862	0.59244	0.467568	0.355723	0.261634	0.190432	0.158101	0.157981	0.210035	0.338526	0.562315	0.883844	1.28408	1.90251	2.86457	4.37056	6.74284	10.5043	16.5186	26.6175	47.9543	95.0946	104.69	144.248	139.028	121.676	125.455	127.338	127.942	127.339	125.455	121.676	139.027	144.248	104.69	95.0947	47.9543	26.6175	16.5186	10.5043	6.74283	4.37056	2.86457	1.90251	1.28408
4.9697	0.118964	0.132926	0.14926	0.168398	0.190788	0.592873	0.468148	0.356516	0.262703	0.191646	0.158741	0.156387	0.202941	0.322674	0.535811	0.847318	1.24056	1.85617	2.82555	4.3578	6.78745	10.6394	16.5034	24.5465	48.6274	31.7297	18.6874	10.5167	2.58491	1.52037	1.55128	1.36557	1.32093	1.36556	1.55129	1.52036	2.5849	10.5167	18.6874	31.7297	48.6274	24.5466	16.5034	10.6394	6.78747	4.35779	2.82556	1.85618	1.24056
7.45455	0.118848	0.132795	0.149118	0.168253	0.190665	0.593592	0.469112	0.357835	0.264489	0.193715	0.159963	0.154117	0.191914	0.297483	0.493029	0.787508	1.16845	1.77854	2.7588	4.32898	6.8414	10.9301	17.1836	16.6237	7.45186	0.918405	1.01125	0.91615	1.24739	1.11636	1.07782	1.02114	1.00112	1.02113	1.07782	1.11636	1.24739	0.916151	1.01125	0.918407	7.45186	16.6237	17.1836	10.9301	6.84141	4.32898	2.75881	1.77855	1.16845
9.93939	0.118685	0.132612	0.148918	0.16805	0.190491	0.594594	0.470456	0.359677	0.267001	0.196707	0.161986	0.15174	0.178152	0.264866	0.436259	0.70636	1.06894	1.67038	2.66507	4.2685	6.80667	11.5599	5.15319	1.07308	0.975881	0.788241	0.752073	0.730377	0.790118	0.771825	0.752832	0.733123	0.725408	0.733119	0.752831	0.771827	0.790116	0.730381	0.752071	0.788246	0.975879	1.07307	5.15319	11.5599	6.80666	4.26851	2.66507	1.67038	1.06893
12.4242	0.118475	0.132376	0.148661	0.167789	0.190264	0.595878	0.472177	0.36204	0.270249	0.200705	0.165103	0.150015	0.163313	0.227598	0.36908	0.607232	0.944463	1.5357	2.55818	4.14644	6.05125	2.20027	0.547131	0.455617	0.574815	0.562498	0.547264	0.5379	0.544875	0.538961	0.530162	0.522147	0.518985	0.52215	0.530159	0.538962	0.544874	0.5379	0.547268	0.5625	0.574814	0.455619	0.547131	2.20028	6.05125	4.14645	2.55817	1.53569	0.944463
14.9091	0.118219	0.132088	0.148347	0.167467	0.189982	0.597438	0.474267	0.364915	0.274242	0.205809	0.169659	0.149864	0.149473	0.189368	0.29665	0.495275	0.798429	1.38556	2.53154	4.27097	1.18389	0.449508	0.428853	0.400704	0.414963	0.409865	0.400575	0.392866	0.389141	0.384014	0.378618	0.374423	0.372838	0.374427	0.378615	0.384013	0.389142	0.392867	0.400576	0.409865	0.414962	0.400706	0.428853	0.449504	1.18389	4.27096	2.53154	1.38556	0.79843
17.3939	0.117917	0.131747	0.147974	0.167084	0.189643	0.599269	0.476717	0.368294	0.278986	0.212124	0.176027	0.152315	0.139054	0.154755	0.226051	0.37774	0.62974	1.21021	3.0885	1.1812	0.443678	0.379124	0.353957	0.330487	0.31934	0.308701	0.298829	0.290688	0.284587	0.279386	0.275125	0.272248	0.271222	0.272249	0.275124	0.279387	0.284585	0.290689	0.298831	0.308702	0.319339	0.330485	0.353956	0.379122	0.44368	1.1812	3.0885	1.21021	0.629742
19.8788	0.117569	0.131355	0.147544	0.166639	0.189243	0.601364	0.479519	0.372167	0.284483	0.219745	0.184586	0.158442	0.134683	0.129011	0.166623	0.267348	0.428631	0.688073	0.882204	1.56211	0.656344	0.389871	0.310138	0.273281	0.252722	0.238498	0.227604	0.219109	0.212561	0.20748	0.203736	0.201399	0.200598	0.201396	0.203735	0.207481	0.21256	0.219109	0.227605	0.238496	0.252724	0.27328	0.310134	0.389873	0.656346	1.56211	0.8822	0.688071	0.428632
22.3636	0.117176	0.130911	0.147055	0.166131	0.188781	0.603716	0.482662	0.376518	0.290732	0.228756	0.19569	0.169293	0.139002	0.117537	0.12909	0.193387	0.311347	0.539789	0.408476	0.333859	0.366076	0.301332	0.253452	0.222552	0.202082	0.18754	0.176664	0.168342	0.161984	0.157213	0.153838	0.151806	0.151127	0.151806	0.153838	0.15721	0.161986	0.168344	0.176662	0.187539	0.202083	0.222555	0.253452	0.301334	0.366078	0.333858	0.408475	0.53979	0.311347
24.8485	0.116738	0.130414	0.146508	0.165559	0.188251	0.606317	0.486134	0.381329	0.297719	0.239219	0.209636	0.185805	0.154487	0.12538	0.121856	0.163899	0.253244	0.457351	0.348667	0.263209	0.263459	0.234364	0.204433	0.180713	0.162964	0.149647	0.139524	0.131771	0.125873	0.121502	0.118466	0.116669	0.116073	0.11667	0.118467	0.121501	0.125874	0.131772	0.139523	0.149648	0.162963	0.180715	0.204433	0.234366	0.263459	0.263207	0.348668	0.457355	0.253243
27.3333	0.116255	0.129867	0.145902	0.164921	0.187651	0.609159	0.489919	0.38658	0.305421	0.251158	0.226637	0.208729	0.183246	0.156925	0.152382	0.191729	0.276591	0.282363	0.35827	0.254822	0.218422	0.190945	0.167382	0.148126	0.132969	0.121191	0.112074	0.105049	0.0997024	0.0957606	0.093044	0.0914495	0.0909211	0.0914488	0.0930433	0.0957621	0.099703	0.105049	0.112074	0.121192	0.132968	0.148126	0.167381	0.190946	0.218422	0.25482	0.358266	0.282366	0.276591
29.8182	0.115728	0.129268	0.145237	0.164215	0.186976	0.612233	0.494001	0.392245	0.313805	0.26456	0.246797	0.238554	0.22684	0.215458	0.224014	0.26933	0.344999	0.159499	0.226317	0.208509	0.182791	0.159484	0.139602	0.123234	0.110105	0.099724	0.0915952	0.085296	0.0804978	0.0769648	0.0745421	0.073122	0.0726539	0.0731219	0.0745398	0.0769666	0.080498	0.0852973	0.091594	0.0997247	0.110105	0.123234	0.139602	0.159484	0.18279	0.208511	0.226315	0.159499	0.344992
32.303	0.115157	0.128618	0.144512	0.163442	0.186224	0.615527	0.498364	0.398296	0.322822	0.279362	0.270085	0.275435	0.286114	0.303626	0.346505	0.457404	0.402023	0.210681	0.197625	0.178766	0.156703	0.136231	0.118739	0.104337	0.0927258	0.0834889	0.0762189	0.070569	0.0662648	0.0630977	0.0609297	0.0596615	0.0592437	0.059661	0.0609279	0.063097	0.0662645	0.0705705	0.076219	0.0834878	0.0927254	0.104336	0.118738	0.13623	0.156703	0.178768	0.197624	0.210679	0.402018
34.7879	0.114543	0.127918	0.143729	0.1626	0.185392	0.619029	0.50299	0.404699	0.332416	0.295455	0.296326	0.319149	0.360977	0.421553	0.512236	0.630002	0.414915	0.23176	0.19057	0.162357	0.13897	0.119338	0.103164	0.0900546	0.0795456	0.0711999	0.0646323	0.0595301	0.0556435	0.0527893	0.0508351	0.0496953	0.0493202	0.0496943	0.050834	0.0527873	0.0556431	0.0595307	0.0646339	0.0711997	0.0795452	0.090054	0.103165	0.119336	0.138972	0.162357	0.190568	0.231759	0.414912
37.2727	0.113885	0.127168	0.142887	0.161687	0.184474	0.62273	0.507858	0.411419	0.342512	0.312677	0.325197	0.369062	0.450291	0.567191	0.720149	0.879038	0.484901	0.240301	0.18713	0.152272	0.126769	0.107074	0.0915689	0.0792983	0.0695835	0.0619163	0.0559037	0.0512417	0.0476965	0.0450966	0.0433201	0.0422852	0.0419451	0.0422853	0.0433197	0.0450969	0.0476958	0.0512424	0.0559043	0.0619172	0.069582	0.0792984	0.0915699	0.107074	0.126768	0.152272	0.187128	0.240304	0.484899
39.7576	0.113186	0.126368	0.141985	0.160703	0.18347	0.626618	0.512947	0.418416	0.353028	0.330822	0.356228	0.424139	0.552049	0.738403	0.972911	1.19883	0.564428	0.240988	0.182948	0.144627	0.117768	0.0979737	0.0829035	0.0712281	0.0620967	0.0549455	0.0493632	0.0450453	0.0417704	0.0393728	0.0377365	0.0367852	0.0364722	0.0367852	0.037737	0.0393739	0.0417699	0.0450455	0.0493623	0.0549472	0.0620967	0.0712273	0.0829044	0.0979742	0.117767	0.144626	0.182945	0.240993	0.564423
42.2424	0.112447	0.125519	0.141025	0.159647	0.182375	0.630681	0.518235	0.425647	0.363874	0.349645	0.388825	0.482968	0.663273	0.932084	1.27436	1.6042	0.664643	0.236285	0.176702	0.137472	0.110478	0.0909922	0.0763988	0.0652209	0.0565446	0.0497883	0.0445315	0.0404764	0.0374079	0.0351651	0.0336358	0.0327477	0.0324558	0.0327475	0.0336365	0.0351646	0.0374071	0.040476	0.04453	0.0497885	0.0565467	0.0652201	0.0763984	0.090992	0.110479	0.137471	0.176698	0.236289	0.664638
44.7273	0.111666	0.124622	0.140006	0.158519	0.181187	0.634906	0.523703	0.433072	0.374949	0.368871	0.422296	0.543806	0.779724	1.14197	1.62756	2.1301	0.794794	0.226465	0.167627	0.12986	0.104123	0.0855267	0.0715655	0.0608564	0.0525536	0.0460923	0.041074	0.0372105	0.0342905	0.0321588	0.0307083	0.0298649	0.0295882	0.0298648	0.0307079	0.0321584	0.0342898	0.0372103	0.0410741	0.046092	0.052554	0.0608567	0.0715645	0.0855257	0.104122	0.129861	0.167626	0.226465	0.794792
47.2121	0.110846	0.123678	0.13893	0.157318	0.179904	0.639281	0.529328	0.440646	0.386152	0.388206	0.45589	0.604674	0.89569	1.35463	2.02342	2.83492	1.04324	0.212427	0.154699	0.121464	0.0985522	0.0813955	0.0681777	0.0578977	0.0498796	0.0436248	0.0387666	0.0350276	0.0322036	0.0301436	0.0287439	0.0279303	0.027663	0.0279294	0.0287434	0.0301443	0.0322031	0.0350268	0.0387674	0.043625	0.0498784	0.0578979	0.068178	0.0813941	0.0985514	0.121466	0.154699	0.212426	1.04324
49.697	0.109987	0.122687	0.137797	0.156044	0.178525	0.643795	0.535089	0.448324	0.397379	0.407353	0.488844	0.663553	1.00448	1.5446	2.40514	4.1153	1.13203	0.171444	0.134631	0.112991	0.0944205	0.0788309	0.0662341	0.0562445	0.0483905	0.0422452	0.0374661	0.0337878	0.0310108	0.0289865	0.0276102	0.0268106	0.0265486	0.0268101	0.0276103	0.0289868	0.0310109	0.0337882	0.0374664	0.0422454	0.0483891	0.0562446	0.0662336	0.0788312	0.0944198	0.112992	0.134633	0.171445	1.13203
52.1818	0.109091	0.12165	0.136607	0.154699	0.177049	0.648435	0.540961	0.456066	0.40853	0.426025	0.520439	0.718661	1.10062	1.67644	2.40327	2.92418	2.35222	0.410604	0.121284	0.110234	0.0935915	0.0783599	0.0658438	0.0558775	0.0480284	0.0418821	0.0371002	0.0334181	0.0306385	0.0286126	0.0272337	0.0264331	0.0261718	0.0264332	0.0272338	0.028612	0.030639	0.0334194	0.0370984	0.0418816	0.0480279	0.0558773	0.0658433	0.0783611	0.0935896	0.110234	0.121285	0.410604	2.35223
54.6667	0.108159	0.12057	0.135362	0.153282	0.175474	0.653189	0.546929	0.46383	0.41951	0.443957	0.550038	0.768663	1.1842	1.79356	2.52851	3.11244	3.18917	0.930246	0.143662	0.118539	0.0967905	0.0800492	0.0670029	0.0567853	0.0487801	0.0425205	0.0376508	0.0338991	0.0310651	0.0289986	0.0275927	0.0267753	0.0265095	0.0267755	0.0275925	0.0289984	0.0310647	0.0339	0.0376486	0.0425198	0.0487799	0.0567842	0.0670041	0.0800494	0.0967894	0.118539	0.143662	0.93024	3.18916
57.1515	0.107191	0.119446	0.134063	0.151793	0.173803	0.658046	0.552972	0.471578	0.430231	0.460914	0.577111	0.812523	1.2543	1.89832	2.72412	3.68568	4.79064	1.69797	0.176735	0.123272	0.100121	0.0830141	0.0695433	0.0589606	0.0506748	0.0441955	0.0391501	0.0352604	0.0323166	0.0301717	0.0287102	0.0278616	0.0275841	0.0278615	0.0287099	0.0301715	0.0323171	0.0352604	0.0391498	0.0441955	0.0506736	0.0589591	0.0695439	0.0830146	0.10012	0.123272	0.176736	1.69797	4.79064
59.6364	0.106188	0.118281	0.132711	0.150236	0.172034	0.662996	0.55907	0.479275	0.440617	0.476703	0.601243	0.849451	1.30863	1.96984	2.80917	3.71442	4.38171	3.95081	0.768757	0.117915	0.103628	0.0875981	0.0736212	0.0625024	0.0538058	0.0470017	0.04169	0.0375838	0.0344724	0.0322034	0.030659	0.0297619	0.0294673	0.029761	0.0306586	0.0322037	0.0344736	0.037584	0.0416905	0.0470022	0.0538052	0.0625002	0.0736209	0.0875987	0.103628	0.117914	0.768756	3.95081	4.38171
62.1212	0.105152	0.117075	0.131307	0.148611	0.170169	0.668031	0.565209	0.486892	0.450603	0.491172	0.622148	0.879	1.34655	2.00905	2.84327	3.78206	4.75288	6.31216	2.18734	0.118053	0.114072	0.0956536	0.0796391	0.0675685	0.0583326	0.0510972	0.0454183	0.0410057	0.0376606	0.0352213	0.0335632	0.032598	0.0322827	0.0325978	0.0335631	0.035221	0.0376604	0.0410067	0.0454188	0.0510969	0.0583317	0.0675684	0.0796391	0.0956542	0.114069	0.118054	2.18734	6.31216	4.75287
64.6061	0.104085	0.11583	0.129854	0.146919	0.168212	0.673139	0.571374	0.494402	0.460135	0.504219	0.639673	0.901087	1.36853	2.01786	2.8191	3.70203	4.57065	5.56823	6.30151	1.35282	0.151809	0.109386	0.0874558	0.0741881	0.0644597	0.0567042	0.0505464	0.0457187	0.0420623	0.0394121	0.0376098	0.0365598	0.0362149	0.0365606	0.0376112	0.039411	0.0420618	0.0457193	0.0505451	0.0567039	0.0644591	0.0741887	0.0874546	0.109386	0.151808	1.35283	6.30151	5.56822	4.57064
67.0909	0.102987	0.114547	0.128354	0.145163	0.166163	0.678311	0.577552	0.501783	0.469178	0.515784	0.653783	0.915934	1.37595	2.00144	2.75594	3.56778	4.34268	5.18669	5.76367	5.04321	0.96987	0.118852	0.0937229	0.0820116	0.072508	0.0641164	0.0573548	0.0519651	0.0479132	0.0450406	0.0430796	0.0419241	0.0415416	0.0419249	0.0430796	0.0450393	0.0479136	0.0519652	0.0573539	0.0641171	0.0725075	0.0820121	0.0937237	0.118851	0.969868	5.0432	5.76367	5.1867	4.34269
69.5758	0.101861	0.113229	0.126807	0.143346	0.164025	0.683541	0.583731	0.509019	0.477708	0.52585	0.66455	0.92399	1.37058	1.96509	2.66859	3.41998	4.15708	5.09109	6.41036	9.22875	3.63345	0.125919	0.0931317	0.0919418	0.0834191	0.0736322	0.0662057	0.0599966	0.0554776	0.0524977	0.0503867	0.0490962	0.0486607	0.049095	0.0503864	0.0524982	0.055478	0.0599967	0.0662057	0.0736327	0.0834197	0.091941	0.0931324	0.12592	3.63346	9.22874	6.41035	5.09109	4.15708
72.0606	0.100707	0.111877	0.125217	0.14147	0.161804	0.688822	0.589901	0.516099	0.48571	0.534441	0.672134	0.925868	1.35432	1.91295	2.56221	3.25022	3.93233	4.82576	6.10872	8.26219	12.1428	3.76836	0.552652	0.113935	0.0995881	0.0848754	0.0776463	0.0699273	0.0649334	0.0624685	0.0601904	0.0586681	0.0581437	0.0586674	0.0601895	0.0624686	0.0649338	0.0699266	0.0776448	0.0848757	0.0995872	0.113931	0.552649	3.76835	12.1428	8.26219	6.10871	4.82575	3.93234
74.5455	0.0995263	0.110492	0.123585	0.139537	0.159502	0.694147	0.596058	0.523013	0.493188	0.54161	0.67676	0.922277	1.32905	1.84855	2.44114	3.06033	3.66764	4.44482	5.47983	6.91121	8.77668	10.1777	6.41085	1.96261	0.122333	0.0937372	0.0934549	0.0811862	0.0759443	0.0765796	0.0735422	0.0714875	0.0708077	0.0714865	0.0735409	0.0765782	0.0759436	0.0811856	0.0934534	0.0937357	0.122333	1.96261	6.41084	10.1777	8.77668	6.91121	5.47984	4.44482	3.66764
77.0303	0.0983212	0.109077	0.121914	0.137552	0.157123	0.699512	0.602197	0.529761	0.500153	0.54744	0.678702	0.913971	1.29655	1.77524	2.31066	2.86017	3.38888	4.04433	4.86436	5.88088	7.03841	7.97262	8.12206	10.3933	3.81656	0.819705	0.123225	0.0904778	0.0862399	0.100564	0.0917644	0.0886917	0.0878491	0.0886913	0.0917637	0.100563	0.0862403	0.0904784	0.123225	0.819709	3.81656	10.3933	8.12206	7.97262	7.03842	5.88088	4.86436	4.04433	3.38888
79.5152	0.0970931	0.107634	0.120207	0.135517	0.154674	0.704913	0.608311	0.536343	0.506626	0.552034	0.678266	0.90172	1.25855	1.69605	2.17582	2.65895	3.11469	3.66529	4.32857	5.11375	5.99633	6.89177	7.78771	9.33858	11.6328	8.87672	4.27786	1.82589	0.783201	0.164026	0.113467	0.112047	0.11162	0.112048	0.113469	0.164026	0.783203	1.82589	4.27786	8.87671	11.6328	9.33858	7.78769	6.89177	5.99634	5.11374	4.32857	3.6653	3.11468
82	0.0958436	0.106164	0.118466	0.133437	0.152158	0.710344	0.614399	0.542766	0.512636	0.555509	0.675771	0.886271	1.21658	1.61362	2.04063	2.46278	2.85403	3.31776	3.86417	4.49928	5.21926	6.01305	6.90562	8.02626	9.23028	9.66464	12.6347	9.25732	8.69712	5.06852	3.21477	2.92346	2.84596	2.92345	3.21477	5.06852	8.69712	9.25732	12.6347	9.66462	9.23028	8.02625	6.9056	6.01305	5.21925	4.49927	3.86416	3.31776	2.85403
84.4848	0.0945743	0.10467	0.116693	0.131314	0.149582	0.715804	0.620462	0.549037	0.518218	0.557994	0.671541	0.868334	1.17201	1.53011	1.90808	2.27532	2.61045	3.00179	3.45606	3.97828	4.5706	5.23436	5.97995	6.8268	7.70748	8.46134	9.54195	9.29936	10.1144	15.3786	12.6242	11.8169	11.5988	11.8169	12.6242	15.3786	10.1144	9.29935	9.54195	8.46132	7.70748	6.82678	5.97995	5.23436	4.57059	3.97828	3.45605	3.00179	2.61046
87.7518	0.0928781	0.102672	0.114319	0.128464	0.146112	0.72302	0.628396	0.557063	0.524969	0.559952	0.66383	0.841995	1.11136	1.42149	1.7413	2.04561	2.3184	2.63181	2.98976	3.3954	3.85079	4.35699	4.91455	5.51927	6.14619	6.75981	7.38072	7.82751	8.53524	9.76074	9.7095	9.56217	9.50371	9.56218	9.7095	9.76074	8.53526	7.8275	7.38071	6.75981	6.14619	5.51928	4.91455	4.357	3.85079	3.3954	2.98975	2.6318	2.3184
92.0472	0.0906068	0.0999946	0.111135	0.124632	0.141429	0.732571	0.638768	0.567287	0.53298	0.560739	0.651032	0.804635	1.03143	1.28515	1.53961	1.77586	1.98335	2.21734	2.47956	2.77115	3.09245	3.44267	3.81936	4.21713	4.62595	5.0336	5.43168	5.80565	6.19458	6.5791	6.76795	6.84175	6.86001	6.84174	6.76795	6.57909	6.19459	5.80565	5.43168	5.03361	4.62594	4.21713	3.81936	3.44267	3.09245	2.77115	2.47956	2.21734	1.98335
97.6946	0.0875619	0.0964044	0.10686	0.119478	0.135111	0.745222	0.652332	0.580288	0.542396	0.559715	0.631745	0.754561	0.931569	1.12328	1.30959	1.47787	1.6223	1.78186	1.95686	2.14718	2.35215	2.57037	2.79945	3.03585	3.27479	3.51062	3.73764	3.95014	4.14413	4.30879	4.42489	4.49136	4.51275	4.49136	4.42489	4.30878	4.14412	3.95014	3.73763	3.51062	3.27478	3.03585	2.79945	2.57037	2.35216	2.14718	1.95686	1.78186	1.6223
105.12	0.0834878	0.0916012	0.101139	0.112575	0.126633	0.76202	0.67013	0.596933	0.553699	0.556891	0.60603	0.693113	0.81664	0.946296	1.0683	1.17539	1.26515	1.36221	1.46628	1.57687	1.69314	1.81395	1.93773	2.06252	2.18598	2.30543	2.41804	2.5208	2.61069	2.68441	2.73881	2.77197	2.78309	2.77197	2.73881	2.68441	2.61069	2.5208	2.41803	2.30543	2.18597	2.06252	1.93773	1.81395	1.69314	1.57687	1.46628	1.36221	1.26515
113.228	0.0789902	0.0863062	0.0948396	0.104982	0.117323	0.780608	0.689715	0.615074	0.56592	0.554567	0.581747	0.637005	0.716388	0.798324	0.8737	0.938459	0.991773	1.04847	1.10824	1.17062	1.23501	1.30069	1.36676	1.43219	1.49583	1.5564	1.6126	1.66307	1.70651	1.74173	1.76765	1.78351	1.78885	1.78351	1.76765	1.74172	1.70651	1.66307	1.6126	1.5564	1.49582	1.43219	1.36676	1.30069	1.23501	1.17061	1.10824	1.04848	0.991775
122.99	0.0735783	0.0799529	0.0873051	0.0959352	0.106281	0.80335	0.713746	0.637549	0.581962	0.555582	0.561485	0.587972	0.630182	0.674504	0.715048	0.749506	0.777566	0.807086	0.837838	0.869528	0.901813	0.934299	0.966535	0.998036	1.02828	1.05671	1.08278	1.10594	1.1257	1.14158	1.15321	1.16031	1.1627	1.16031	1.15321	1.14158	1.1257	1.10594	1.08278	1.05671	1.02828	0.998037	0.966537	0.934299	0.901813	0.869526	0.837839	0.807089	0.777565
135.825	0.0665941	0.0717958	0.077691	0.0844768	0.0924311	0.833855	0.746434	0.669106	0.607134	0.566021	0.55217	0.553618	0.565572	0.581121	0.59631	0.609544	0.62042	0.631909	0.643884	0.6562	0.668696	0.6812	0.693528	0.70549	0.716886	0.727518	0.737197	0.74574	0.75298	0.758772	0.762995	0.765568	0.766432	0.765569	0.762996	0.758771	0.752978	0.745739	0.737199	0.727519	0.716885	0.70549	0.693529	0.681201	0.668694	0.656198	0.643885	0.63191	0.620419
148.66	0.05989	0.0640297	0.0686275	0.0738041	0.0797218	0.228286	0.19015	0.156508	0.129585	0.111511	0.104835	0.104264	0.107673	0.112515	0.117313	0.121495	0.124922	0.128528	0.132268	0.136093	0.13995	0.143785	0.147543	0.151164	0.154593	0.157775	0.160655	0.163184	0.165318	0.167021	0.168258	0.169011	0.169263	0.169011	0.168258	0.16702	0.165318	0.163183	0.160654	0.157775	0.154593	0.151164	0.147543	0.143786	0.13995	0.136093	0.132268	0.128528	0.124922
161.495	0.0535739	0.0567839	0.0602691	0.0640975	0.0683558	0.0731538	0.0786271	0.0849367	0.0922566	0.10074	0.107987	0.114678	0.120922	0.12576	0.129432	0.132186	0.134244	0.136264	0.138233	0.140141	0.141976	0.143725	0.145376	0.146915	0.148332	0.149614	0.15075	0.151729	0.152543	0.153186	0.153649	0.153929	0.154022	0.153928	0.153649	0.153186	0.152544	0.151728	0.15075	0.149613	0.148332	0.146916	0.145376	0.143725	0.141976	0.140141	0.138233	0.136264	0.134244
174.33	0.0477149	0.0501353	0.0526967	0.0554338	0.0583871	0.0616048	0.0651411	0.0690546	0.073399	0.0782027	0.0821353	0.0856396	0.0888093	0.0912037	0.0929866	0.0943059	0.0952813	0.0962308	0.0971488	0.0980311	0.0988734	0.0996705	0.100418	0.10111	0.101743	0.102313	0.102816	0.103248	0.103606	0.103887	0.10409	0.104212	0.104253	0.104212	0.10409	0.103888	0.103606	0.103248	0.102816	0.102313	0.101743	0.10111	0.100417	0.0996705	0.0988738	0.0980314	0.0971486	0.0962311	0.0952816
187.165	0.0423495	0.044117	0.0459333	0.0478127	0.04977	0.0518204	0.0539797	0.0562628	0.0586805	0.0612296	0.0632345	0.0649649	0.0664884	0.0676153	0.0684418	0.0690465	0.0694901	0.0699192	0.0703314	0.0707247	0.0710983	0.07145	0.0717775	0.0720805	0.0723551	0.0726025	0.0728194	0.0730056	0.0731593	0.0732793	0.073366	0.0734182	0.0734357	0.0734182	0.0733659	0.0732797	0.0731589	0.0730057	0.0728193	0.0726025	0.0723555	0.0720802	0.0717774	0.07145	0.0710986	0.0707249	0.0703312	0.0699193	0.0694905
200	0.0374878	0.0387301	0.0399611	0.0411839	0.0423998	0.0436087	0.0448107	0.0460067	0.0471983	0.0483851	0.0492794	0.0500272	0.0506694	0.0511361	0.0514743	0.0517195	0.0518984	0.0520702	0.0522348	0.0523911	0.0525386	0.052677	0.0528056	0.052924	0.0530316	0.0531274	0.0532115	0.0532838	0.053343	0.0533895	0.053423	0.053443	0.0534496	0.0534431	0.053423	0.0533898	0.053343	0.0532837	0.0532114	0.0531274	0.0530317	0.0529239	0.0528058	0.0526772	0.0525387	0.0523914	0.0522348	0.0520702	0.0518983
[truncated: 16 more columns]
