# Supplementary material for: Single-step fabrication of liquid gallium nanoparticles via capillary interaction for dynamic structural colours
Source: Nat Nanotechnol. 2024 Feb 22;19(6):766–74. doi: 10.1038/s41565-024-01625-1 (PMC11186779; doi:10.1038/s41565-024-01625-1)
Supplement: Supplementary file 17 — Statistical data. [file 41565_2024_1625_MOESM17_ESM.xlsx]

## Sheet: Fig. 6a
Curvature	Hue
(1/cm)	(Deg)
-3.0827	182.996
-3.07878	183.028
-3.07488	183.062
-3.07101	183.095
-3.06716	183.133
-3.06333	183.171
-3.05952	183.211
-3.05573	183.251
-3.05196	183.296
-3.04821	183.34
-3.04448	183.388
-3.04077	183.438
-3.03707	183.485
-3.03339	183.53
-3.02973	183.575
-3.02608	183.616
-3.02244	183.657
-3.01882	183.695
-3.01521	183.732
-3.01161	183.768
-3.00803	183.805
-3.00445	183.844
-3.00089	183.881
-2.99733	183.921
-2.99378	183.956
-2.99024	183.993
-2.9867	184.029
-2.98317	184.066
-2.97964	184.102
-2.97612	184.141
-2.9726	184.178
-2.96909	184.213
-2.96557	184.251
-2.96206	184.288
-2.95854	184.326
-2.95502	184.363
-2.9515	184.402
-2.94798	184.441
-2.94446	184.482
-2.94093	184.523
-2.93739	184.565
-2.93385	184.607
-2.93031	184.65
-2.92675	184.692
-2.92319	184.734
-2.91961	184.777
-2.91603	184.821
-2.91244	184.863
-2.90883	184.905
-2.90521	184.947
-2.90158	184.987
-2.89794	185.028
-2.89428	185.066
-2.89061	185.103
-2.88692	185.138
-2.88321	185.173
-2.87948	185.205
-2.87574	185.235
-2.87198	185.261
-2.8682	185.287
-2.8644	185.311
-2.86057	185.335
-2.85673	185.358
-2.85286	185.381
-2.84897	185.403
-2.84506	185.421
-2.84112	185.439
-2.83715	185.455
-2.83316	185.469
-2.82915	185.484
-2.8251	185.498
-2.82103	185.513
-2.81693	185.53
-2.8128	185.546
-2.80864	185.565
-2.80445	185.584
-2.80023	185.606
-2.79598	185.63
-2.79169	185.656
-2.78737	185.683
-2.78302	185.714
-2.77863	185.742
-2.77421	185.775
-2.76975	185.807
-2.76525	185.843
-2.76072	185.88
-2.75615	185.921
-2.75154	185.961
-2.74689	186.006
-2.7422	186.05
-2.73747	186.097
-2.7327	186.144
-2.72789	186.193
-2.72304	186.245
-2.71814	186.295
-2.7132	186.351
-2.70822	186.406
-2.70318	186.464
-2.69811	186.523
-2.69298	186.586
-2.68781	186.648
-2.6826	186.716
-2.67733	186.781
-2.67201	186.852
-2.66664	186.922
-2.66123	186.995
-2.65576	187.069
-2.65024	187.144
-2.64466	187.222
-2.63903	187.301
-2.63335	187.383
-2.62761	187.464
-2.62182	187.547
-2.61597	187.629
-2.61006	187.71
-2.60409	187.791
-2.59806	187.873
-2.59198	187.951
-2.58583	188.034
-2.57962	188.11
-2.57335	188.192
-2.56702	188.268
-2.56062	188.35
-2.55415	188.429
-2.54762	188.51
-2.54103	188.597
-2.53436	188.682
-2.52763	188.776
-2.52083	188.864
-2.51395	188.961
-2.50701	189.058
-2.49999	189.159
-2.4929	189.263
-2.48574	189.369
-2.47849	189.49
-2.47118	189.621
-2.46378	189.765
-2.45631	189.922
-2.44876	190.09
-2.44113	190.274
-2.43341	190.47
-2.42562	190.682
-2.41774	190.904
-2.40977	191.145
-2.40172	191.399
-2.39358	191.667
-2.38535	191.952
-2.37704	192.248
-2.36863	192.569
-2.36013	192.908
-2.35154	193.269
-2.34285	193.653
-2.33407	194.057
-2.32519	194.488
-2.31621	194.941
-2.30713	195.415
-2.29796	195.914
-2.28868	196.444
-2.27929	197.01
-2.2698	197.616
-2.26021	198.261
-2.25051	198.951
-2.24069	199.687
-2.23077	200.467
-2.22074	201.289
-2.21059	202.155
-2.20033	203.067
-2.18995	204.029
-2.17945	205.042
-2.16884	206.115
-2.1581	207.245
-2.14724	208.436
-2.13626	209.693
-2.12515	211.01
-2.11391	212.378
-2.10255	213.797
-2.09105	215.261
-2.07943	216.769
-2.06767	218.315
-2.05577	219.894
-2.04374	221.508
-2.03157	223.157
-2.01926	224.843
-2.00681	226.571
-1.99421	228.339
-1.98147	230.142
-1.96858	231.979
-1.95555	233.842
-1.94236	235.713
-1.92902	237.58
-1.91553	239.453
-1.90189	241.325
-1.88809	243.198
-1.87412	245.071
-1.86	246.951
-1.84572	248.839
-1.83128	250.73
-1.81667	252.625
-1.80189	254.521
-1.78695	256.418
-1.77184	258.311
-1.75655	260.18
-1.7411	262.018
-1.72547	263.82
-1.70966	265.588
-1.69368	267.328
-1.67752	269.037
-1.66118	270.724
-1.64466	272.402
-1.62796	274.068
-1.61107	275.703
-1.59401	277.31
-1.57675	278.872
-1.55931	280.394
-1.54169	281.878
-1.52387	283.326
-1.50587	284.738
-1.48767	286.103
-1.46929	287.421
-1.45072	288.683
-1.43195	289.893
-1.413	291.068
-1.39385	292.213
-1.37451	293.331
-1.35497	294.609
-1.33525	295.814
-1.31533	296.949
-1.29522	298.011
-1.27492	298.994
-1.25443	299.909
-1.23375	300.763
-1.21287	301.558
-1.19181	302.303
-1.17056	302.997
-1.14913	303.636
-1.12751	304.219
-1.10571	304.749
-1.08372	305.233
-1.06156	305.676
-1.03921	306.086
-1.01669	306.463
-0.993999	306.801
-0.971135	307.101
-0.948103	307.364
-0.924906	307.397
-0.901546	307.436
-0.878028	307.476
-0.854354	307.522
-0.830529	307.57
-0.806556	307.619
-0.78244	307.671
-0.758184	307.725
-0.733794	307.778
-0.709275	307.834
-0.68463	307.892
-0.659866	307.949
-0.634987	308.007
-0.61	308.071
-0.58491	308.132
-0.559723	308.193
-0.534445	308.258
-0.509082	308.322
-0.483642	308.387
-0.458131	308.454
-0.432555	308.521
-0.406922	308.589
-0.381239	308.659
-0.355513	308.726
-0.329752	308.798
-0.303963	308.869
-0.278155	308.945
-0.252334	309.021
-0.226509	309.104
-0.200689	309.188
-0.17488	309.275
-0.149091	309.365
-0.12333	309.458
-0.0976062	309.55
-0.0719266	309.647
-0.0462998	309.747
-0.0207337	309.847
0.00476343	309.956
0.0301837	310.064
0.0555192	310.181
0.0807622	310.297
0.105905	310.423
0.13094	310.546
0.15586	310.682
0.180658	310.813
0.205327	310.957
0.22986	311.1
0.254252	311.25
0.278495	311.406
0.302584	311.566
0.326515	311.732
0.35028	311.904
0.373877	312.082
0.397301	312.278
0.420547	312.494
0.443612	312.73
0.466495	312.988
0.489191	313.27
0.511699	313.579
0.534018	313.907
0.556147	314.267
0.578085	314.648
0.599834	315.064
0.625186	315.497
0.649584	315.958
0.673035	316.435
0.69555	316.932
0.717137	317.448
0.737805	317.977
0.757565	318.52
0.776426	319.077
0.794397	319.649
0.811488	320.238
0.827709	320.832
0.843069	321.427
0.857578	322.024
0.871245	322.615
0.884081	323.198
0.896093	323.769
0.907292	324.33
0.917685	324.874
0.927282	325.397
0.936091	325.899
0.940327	326.387
0.944557	326.864
0.948782	327.335
0.953002	327.801
0.957219	328.26
0.961432	328.715
0.965641	329.168
0.969849	329.615
0.974054	330.053
0.978259	330.48
0.982462	330.893
0.986666	331.295
0.99087	331.682
0.995076	332.057
0.999283	332.421
1.00349	332.778
1.00771	333.127
1.01192	333.474
1.01614	333.821
1.02037	334.171
1.0246	334.521
1.02884	334.868
1.03309	335.208
1.03735	335.539
1.04161	335.864
1.04589	336.183
1.05017	336.497
1.05447	336.807
1.05878	337.113
1.0631	337.419
1.06743	337.728
1.07178	338.041
1.07615	338.36
1.08053	338.688
1.08493	339.023
1.08934	339.365
1.09378	339.713
1.09823	340.065
1.10271	340.424
1.10721	340.785
1.11173	341.143
1.11627	341.499
1.12084	341.853
1.12543	342.207
1.13005	342.562
1.1347	342.92
1.13938	343.282
1.14408	343.652
1.14882	344.031
1.15358	344.415
1.15838	344.804
1.16321	345.196
1.16808	345.588
1.17298	345.979
1.17792	346.369
1.1829	346.759
1.18791	347.148
1.19297	347.536
1.19807	347.921
1.20321	348.305
1.20839	348.693
1.21361	349.089
1.21889	349.495
1.22421	349.91
1.22957	350.331
1.23499	350.756
1.24046	351.181
1.24598	351.603
1.25155	352.018
1.25718	352.43
1.26286	352.84
1.2686	353.252
1.2744	353.67
1.28026	354.096
1.28618	354.533
1.29216	354.98
1.2982	355.435
1.30432	355.898
1.31049	356.372
1.31674	356.855
1.32305	357.343
1.32944	357.831
1.3359	358.319
1.34243	358.81
1.34904	359.306
1.35573	359.808
1.36249	360.321
1.36934	360.846
1.37626	361.388
1.38327	361.944
1.39037	362.51
1.39755	363.084
1.40482	363.664
1.41219	364.248
1.41964	364.834
1.42719	365.424
1.43483	366.019
1.44258	366.615
1.45042	367.211
1.45836	367.809
1.46641	368.416
1.47456	369.037
1.48281	369.672
1.49118	370.317
1.49966	370.966
1.50825	371.615
1.51696	372.259
1.52578	372.898
1.53472	373.533
1.54379	374.163
1.55298	374.792
1.56229	375.418
1.57173	376.04
1.5813	376.658
1.59101	377.27
1.60085	377.877
1.61082	378.477
1.62094	379.075
1.63119	379.672
1.6416	380.265
1.65214	380.847
1.66284	381.411
1.67369	381.957
1.68469	382.487
1.69585	383.005
1.70717	383.515
1.71865	384.022
1.7303	384.524
1.74211	385.02
1.75409	385.509
1.76625	385.994
1.77858	386.474
1.79109	386.949
1.80378	387.419
1.81665	387.884
1.82971	388.344
1.84296	388.797
1.8564	389.243
1.87004	389.683
1.88387	390.118
1.89791	390.55
1.91215	390.982
1.9266	391.414
1.94126	391.851
1.95613	392.293
1.97122	392.735
1.98652	393.175
2.00205	393.613
2.01781	394.047
2.03379	394.476
2.05001	394.899
2.06646	395.316
2.08315	395.728
2.10008	396.136
2.11725	396.539
2.13467	396.938
2.15234	397.333
2.17026	397.723
2.18844	398.11
2.20688	398.492
2.22558	398.869
2.24454	399.24
2.26377	399.604
2.28328	399.956
2.30305	400.293
2.3231	400.619
2.34343	400.932
2.36404	401.234
2.38493	401.527
2.40611	401.815
2.42757	402.094
2.44933	402.365
2.47137	402.626
2.49371	402.878
2.51634	403.121
2.53927	403.356
2.5625	403.585
2.58602	403.807
2.60984	404.021
2.63397	404.226
2.65839	404.427
2.68312	404.623
2.70814	404.814
2.73346	405.003
2.75909	405.191
2.78501	405.379
2.81123	405.569
2.83774	405.762
2.86455	405.954
2.89164	406.143
2.91903	406.331
2.9467	406.518
2.97464	406.706
3.00287	406.894
3.03136	407.081
3.06012	407.268
3.08914	407.457
3.11841	407.647
3.14792	407.841
3.17767	408.037
3.20765	408.234
3.23784	408.431
3.26825	408.631
3.29885	408.834
3.32964	409.039
3.36059	409.247
3.39171	409.458
3.42297	409.672
3.45436	409.888
3.48586	410.108
3.51746	410.33
3.54913	410.554
3.58086	410.779
3.61262	411.004
3.6444	411.23
3.67617	411.454
3.70791	411.674
3.7396	411.892
3.7712	412.105
3.80269	412.314
3.83404	412.52
3.86522	412.72
3.89621	412.916

## Sheet: Fig. 6b
Line Plot				Surface plot (Hue as a function of xy position)
x(cm)	Hue(Deg)				x(cm)	0	0.00167224	0.00334448	0.00501672	0.00668896	0.0083612	0.0100334	0.0117057	0.0133779	0.0150502	0.0167224	0.0183946	0.0200669	0.0217391	0.0234114	0.0250836	0.0267559	0.0284281	0.0301003	0.0317726	0.0334448	0.0351171	0.0367893	0.0384615	0.0401338	0.041806	0.0434783	0.0451505	0.0468227	0.048495	0.0501672	0.0518395	0.0535117	0.0551839	0.0568562	0.0585284	0.0602007	0.0618729	0.0635452	0.0652174	0.0668896	0.0685619	0.0702341	0.0719064
0	355.2			y(cm)
0.00167224	354			0		343.043	343.75	346.531	346.154	346.415	345.556	344.151	345.556	346.071	348.214	349.091	348.214	347.586	346.78	344.483	344.727	345.818	346.316	345.517	343.929	343.929	344.211	345	344.211	345	346.071	346.071	345.263	346.552	345.763	345.263	346.071	345.818	345.556	345.818	345.556	346.071	346.071	346.071	345.818	345.556	345.556	343.929	346.154
0.00334448	351.923			0.00167224		342	344.082	346.8	346.415	344.727	345.818	345.818	345	346.071	347.143	348.421	347.368	349.655	346.78	344.483	344.727	346.071	346.316	345.517	344.746	345.263	345.263	345	346.071	345	345	345	345.263	345.763	346.552	344.483	345.263	345.818	345.283	345.283	345.818	346.071	346.071	346.071	346.316	345.818	344.444	345.818	345
0.00501672	350.588			0.00334448		341.887	343.846	345.6	344.444	346.667	346.909	344.483	345	346.071	347.143	347.368	346.552	348.621	346.552	344.483	345.263	346.071	346.071	345.263	345.763	345.263	346.071	346.071	347.143	346.316	346.316	346.316	344.483	345.517	345	345.263	346.316	345.818	345.818	345.556	345.556	346.071	346.071	346.071	346.071	345.556	345.283	345.818	345.283
0.00668896	351.765			0.00501672		342.353	346.154	345.556	345.818	347.143	349.091	345.517	346.071	346.071	347.368	347.797	348.421	349.655	347.586	346.316	346.316	347.143	346.071	345.263	345.517	345.263	346.909	346.071	346.071	346.071	345.517	346.071	346.071	346.071	347.143	346.071	346.071	346.071	346.071	346.071	346.071	346.071	346.071	346.316	345.556	345	345	345	345
0.0083612	353.077			0.00668896		343.529	344.444	344.727	346.071	348	348.214	346.316	346.316	346.552	347.586	346.552	349.474	349.831	347.797	346.316	348.214	348.214	346.071	344.483	345.517	346.071	346.071	347.143	348.214	346.071	344.483	344.211	346.071	346.316	346.071	345.556	346.071	346.071	346.071	346.071	346.071	346.071	346.071	346.071	346.667	345.882	345.6	344.706	345
0.0100334	352.8			0.0083612		345	343.929	345.263	348.214	348.214	347.368	346.316	345.517	346.78	347.586	347.368	348.814	350.526	349.474	347.586	348.421	348.421	347.143	345.263	346.316	346.071	345	346.909	349.286	346.316	345.517	345.263	346.071	346.316	345.556	346.415	345.818	346.909	346.071	346.071	346.071	346.071	345.818	345.818	345.556	346.154	345.882	344.706	345
0.0117057	353.878			0.0100334		344.151	345.818	345.517	348.214	348.214	348.421	348.621	346.78	348.421	349.091	348.214	348.421	350.526	350.357	347.368	347.368	348.214	347.143	346.071	347.368	346.071	345.556	345.556	346.071	345.517	345.263	346.316	345.818	345.556	345.556	346.667	348.462	349.615	346.071	345	346.071	346.316	345.556	345.283	345.556	345.283	345	344.444	343.636
0.0133779	354			0.0117057		345.283	345.818	346.552	347.143	348.214	348.421	348.621	347.368	348.214	349.091	348.421	348.214	349.655	350.526	347.368	347.368	348	346.071	345	345.263	345.556	344.444	346.667	346.071	344.483	345.763	346.316	345.818	346.415	346.154	347.308	349.412	349.615	346.667	344.444	346.071	345.818	345.818	345.283	345.818	345.283	344.727	344.211	343.929
0.0150502	354.118			0.0133779		347.308	347.143	346.552	347.586	348.621	347.586	347.368	348.214	347.143	349.091	348.214	348.214	348.814	349.655	348.421	348.421	346.316	347.143	345	343.929	344.444	345.283	346.316	345.263	345	345.517	345.818	345.818	346.415	346.154	346.154	349.412	349.615	348.679	345.556	345.283	345.556	345.556	345.556	345.556	345.556	344.727	344.211	343.333
0.0167224	354.118			0.0150502		349.286	349.286	348.214	347.586	347.586	347.586	347.586	346.316	345	348	348.421	347.368	347.586	347.586	347.586	347.586	346.78	346.071	346.071	346.071	344.727	345.556	346.071	346.071	345.556	346.667	346.415	346.316	345.818	345.556	346.154	348.235	348.462	349.811	346.667	345.556	345.556	345.556	345.556	345.556	345.556	344.151	346.154	345.882
0.0183946	353.077			0.0167224		347.778	346.909	347.143	346.316	347.586	347.586	346.552	344.483	345.263	347.368	347.586	347.586	347.586	347.586	347.586	347.586	348.421	346.316	346.071	345.263	346.415	345.818	345.818	346.071	345.818	345.283	345.556	346.071	344.727	344.444	345.283	348.235	348.462	348.462	347.778	345.556	345.556	345.556	345.556	345.556	344.444	343.333	345.882	345
0.0200669	353.077			0.0183946		345	345.556	345	346.316	347.586	347.586	346.552	345.517	345.517	346.78	347.586	347.586	346.552	347.586	347.586	348.421	347.586	346.316	344.483	345.263	345.556	346.071	346.071	346.071	347.547	344.151	345.556	346.071	345.818	344.444	346.415	347.059	349.412	349.615	347.547	345.556	345.556	344.444	345.556	345.556	345.556	345.556	345	344.706
0.0217391	354			0.0200669		345.283	344.727	346.071	347.368	346.316	345.517	345.517	345.517	344.483	346.552	347.586	347.586	346.78	346.552	347.586	348.421	346.552	345.517	344.483	345.263	346.909	346.071	346.071	346.071	346.667	346.415	347.308	345.818	345	345.818	347.308	344.151	347.547	349.811	347.547	345.556	345.283	345.283	345.556	345.556	345.556	345.556	345.283	343.846
0.0234114	355.102			0.0217391		345.283	345.556	345.818	346.316	346.316	344.746	345.517	345.517	344.483	346.552	348.621	349.474	346.552	346.552	346.552	347.586	344.483	345.517	347.368	346.071	347.143	346.071	346.071	346.316	345.818	346.415	348.679	348	345.818	345	345.556	344.444	345.556	348.679	346.667	345.283	345.283	346.415	345.556	345.556	345.556	345.818	346.667	343.333
0.0250836	357.551			0.0234114		344.444	345.556	346.071	346.071	346.316	345.763	346.552	345.517	345.517	346.552	347.586	348.214	347.368	345.263	346.071	346.316	345.517	345.517	346.552	345.517	346.071	347.143	346.071	346.316	345.818	347.547	349.811	348.214	345.263	345	345.556	344.444	345.556	346.667	345.283	345.283	346.154	345.882	346.415	345.556	345.556	345.556	345.556	344.444
0.0267559	357.5			0.0250836		345.556	345.556	347.368	348.421	347.368	347.586	346.552	345.517	344.483	346.552	347.586	348.214	346.316	346.552	346.071	345.263	345.517	346.316	345	345	345	347.143	348.214	348	347.547	348.462	349.811	347.143	344.211	345.818	346.071	345.818	345.556	344.444	346.415	346.154	346.154	345.882	346.415	345.556	345.556	345.556	345.556	344.444
0.0284281	355.2			0.0267559		345.818	346.909	348.214	348.421	347.368	348.621	346.552	345.517	345.517	347.586	347.586	347.368	345.517	346.552	346.071	345.263	345.517	345.517	346	345.763	346.071	347.143	348.421	348	348.679	348.462	347.778	347.368	345	346.071	346.316	345.818	345.556	345.556	346.415	346.154	346.154	345.882	346.415	345.556	345.556	345.556	345.283	346.154
0.0301003	355.2			0.0284281		346.909	347.143	348.621	347.797	347.586	347.586	347.586	345.517	346.552	348.621	347.586	347.368	345.263	346.071	346.071	346.071	345.517	345.517	345	346.552	346.071	347.143	349.286	349.091	348.889	348.679	349.091	346.316	346.071	346.071	346.316	345.818	345.283	345.556	345.283	346.154	346.154	345	345	345.283	345.556	346.415	345.882	346.154
0.0317726	355.2			0.0301003		345.517	346.316	348.621	348.814	347.586	347.586	347.586	346.552	347.586	347.586	347.586	346.552	345.517	346.316	345.818	346.071	346.316	345.763	345.517	346.316	346.071	345.818	348.214	348	348.889	348.214	349.091	346.071	346.071	346.071	346.071	345.818	345.556	345.283	345.283	346.154	346.154	343.846	344.706	343.846	345	345	345	346.154
0.0334448	356.327			0.0317726		345.763	345.517	348.814	348.814	347.586	347.586	347.368	347.586	347.586	347.368	346.552	344.483	345.763	345.818	345.556	345.818	345.517	345.763	345.263	345.517	346.909	346.071	346.071	346.909	347.778	347.143	348.214	348.214	346.071	346.071	346.071	345.818	345.283	345.556	346.415	346.154	346.154	345	344.151	345	345	345	345	346.154
0.0351171	355.102			0.0334448		346.316	346.552	348	348	347.797	347	347.368	347.586	347.797	347.797	347.586	346.316	345.263	347.143	345.818	346.909	345.517	346.552	344.483	344.483	346.071	345.818	345.263	344.727	346.909	348.214	348.214	347.368	346.071	346.071	346.316	346.071	345.556	345.818	346.415	346.415	347.308	345.882	345	345	345	345	345.882	345.882
0.0367893	356.327			0.0351171		347.586	348	348	347	347.797	346.78	347.586	347.586	349	347.213	346.552	346.071	346.909	348.214	347.143	348	347.368	348.621	347.586	345.263	345.517	344.483	345.263	346.071	346.909	346.071	346.316	346.552	346.071	346.071	345.556	344.211	344.727	346.154	345.556	345.556	345.283	347.059	347.059	345.283	346.154	346.154	343.333	345.882
0.0384615	358.723			0.0367893		347.586	348.197	348	347.797	347.797	347.797	347.797	347.586	347.213	346.23	346.316	345.818	346.909	348.214	347.143	349.091	347.368	349.655	347.586	345.517	345.763	346.316	346.071	346.071	346.071	346.071	345.263	346.552	346.071	345.818	345.818	344.483	345.818	346.415	346.667	345.556	346.415	347.059	347.059	346.154	347.308	346.154	345.283	345.283
0.0401338	360			0.0384615		347	347	348	348	348	348	347	348.814	346.78	344.746	346.071	345.818	345	345	346.071	346.071	347.143	347.368	346.552	345.763	346.316	346.071	346.316	346.071	345.818	347.143	346.071	346.071	346.071	345.818	345.556	346.071	345.818	346.415	348.679	348.679	346.415	346.154	346.154	346.154	346.415	343.846	346.154	346.154
0.041806	363.6			0.0401338		346	348.197	348	348	348	347.797	346.23	346	345.517	346.316	346.071	346.071	346.071	345	346.071	347.143	347.143	347.143	344.483	345.517	346.071	346.316	345.818	345.818	345.556	346.071	346.071	346.071	346.071	345.818	345.556	346.071	345.818	346.667	348.679	348.679	346.667	345.556	346.154	346.154	347.059	346.154	346.154	345
0.0434783	362.353			0.041806		347.586	349.18	348	348	348	348.814	346.23	344.262	345.263	347.143	346.071	346.071	346.071	346.071	346.071	346.071	346.071	346.071	345.517	346.071	345.818	345.818	345.556	345.283	345.556	346.071	346.071	346.316	346.071	345.818	345	345.283	345.556	346.667	348.679	348.679	345.556	345.283	345.882	346.8	347.059	347.059	345	346.154
0.0451505	361.2			0.0434783		350.526	348.814	348	348	348	347.797	346.23	345.246	345.263	345.818	346.071	346.071	346.071	346.071	346.071	346.071	346.071	346.071	346.071	345.818	345.818	345.556	345.556	345.556	345.818	346.071	346.071	345.517	344.483	344.211	345.263	345.556	345.556	346.415	348.679	349.811	347.547	345.882	346.8	346.8	346.8	346.8	347.059	346.154
0.0468227	364.706			0.0451505		350.526	347.797	347	348	348	348	346.23	345.246	345.517	345.556	346.071	346.071	346.071	347.143	346.071	346.071	346.071	346.071	345.818	345.556	345.818	345.556	345.556	345.556	345.818	346.071	346.071	345.517	346.552	343.448	345.263	345	344.727	345.283	346.415	347.547	346.154	346.8	346.531	346.8	346.8	346.8	345.882	346.154
0.048495	365.769			0.0468227		349.091	348.214	347.797	348	347.797	348	346	345.763	345.263	345.818	346.909	346.316	349.286	348.214	347.143	346.071	346.071	346.071	345.818	345.283	345.283	345.556	345.556	345.556	345.818	346.071	345.263	345.517	345.517	343.729	344.483	345.263	343.929	343.333	344.444	345.556	344.444	346.154	345.882	345.882	346.8	346.8	345.882	345.283
0.0501672	365.882			0.048495		348.679	348.889	348.421	347.368	347.586	347.368	346.552	346.316	346.071	346.316	348.214	349.091	348.214	349.286	347.143	345	346.071	346.071	345.818	346.154	347.308	345.556	345.556	345.818	346.071	346.071	347.368	345.763	345.517	344.483	344.483	344.483	344.211	344.727	346.667	346.667	345.283	347.308	346.154	346.154	346.154	346.8	346.8	346.154
0.0518395	366			0.0501672		349.2	348.462	345.263	347.368	347.586	347.586	346.552	345.263	346.071	346.316	346.071	347.143	348.214	348.214	346.316	346.316	345.818	345	347.547	348.462	348.462	346.415	345.556	345	346.071	346.071	346.316	345.263	344.483	344.483	345.263	344.483	343.448	345.818	345.556	346.667	346.154	345	346.154	346.154	346.154	345.882	347.059	346.154
0.0535117	367.059			0.0518395		348.98	347.308	345.556	345.818	347.143	347.797	346.552	345.818	346.071	346.071	345	346.071	347.143	349.091	345.263	345.818	345.556	344.151	348.462	351.765	350.588	346.415	345.818	345.517	346.316	346.909	345.818	346.071	346.071	345	345.263	344.211	343.448	345	346.667	345.283	346.154	346.154	346.154	345.283	346.154	346.154	347.059	345.283
0.0551839	367.059			0.0535117		347.234	345.882	345.556	345.818	346.909	348.421	348.214	345.818	346.071	346.071	346.071	346.071	344.727	345.283	344.444	345.556	345	346.154	348	349.2	348	346.154	345.818	345.517	346.071	348.462	346.667	345.818	345.818	344.444	345.263	344.483	344.211	345.818	348.889	347.308	346.154	345	346.154	346.154	346.154	346.154	345.283	346.154
0.0568562	367.2			0.0551839		346.25	346.8	345	345.556	347.778	348	346.909	346.071	346.071	346.071	346.071	346.071	345.556	344.444	345.818	344.727	345.283	345.882	346.154	348.235	345.882	345.283	345.556	345.517	346.071	347.778	345.283	345.556	344.444	344.444	345.556	346.071	346.316	346.909	347.778	346.415	346.415	345	347.308	348.235	348.235	346.154	346.154	348.235
0.0585284	371.538			0.0568562		346.25	348.511	346.8	345.283	346.667	350.588	346.667	345.263	346.071	346.071	346.071	346.071	345.818	345.556	345.263	345	345.283	345.882	346.154	345	346.154	346.154	345.283	346.071	346.071	344.727	344.444	345.283	346.415	345.556	345.283	345.818	346.071	346.316	345	344.727	346.154	345	348	349.412	350.588	346.154	346.154	349.412
0.0602007	375			0.0585284		345.957	345.957	345.882	345.283	348.462	350	348	345.263	346.071	346.071	346.071	346.071	346.071	345.818	344.483	344.727	346.415	348.462	346.909	345.556	345.556	346.415	345.556	345.818	346.667	345.556	345.556	346.154	347.308	345.283	345.556	345.556	345.556	346.071	345.818	346.415	345	346.154	346.154	349.412	349.412	346.154	346.154	348.235
0.0618729	376.667			0.0602007		343.75	344.082	345.882	346.415	348.462	349.811	346.909	345	346.071	346.071	346.071	345	347.143	347.143	345.263	346.667	347.547	347.778	346.909	345.818	345.818	345.556	345.556	346.154	345.283	346.415	345.556	346.154	346.154	346.154	346.415	345.283	345.818	345.818	345.818	345.556	345.283	345.556	345.283	348.235	347.308	346.154	345	347.547
0.0635452	377.455			0.0618729		345	345.306	345.882	347.308	348.462	348.889	347.778	346.316	346.071	346.071	346.071	346.316	348.214	348.214	346.909	347.308	347.547	348.214	347.143	346.071	346.071	345.556	345.556	345.882	346.154	346.415	345.283	345.283	346.154	346.154	345.882	345.283	345.283	345.556	345.556	345.556	346.415	345.818	345.556	346.415	346.154	346.154	345	345
0.0652174	378.889			0.0635452		344.082	345.6	345.882	346.415	346.667	346.667	345.556	346.316	346.071	346.071	346.071	346.316	348.214	348	347.547	347.308	348.679	348.214	348.214	345.263	345.818	345.818	344.444	345.556	346.415	345.556	345.556	344.444	346.154	346.154	345.882	345.283	345.556	345.818	345.556	345.556	344.444	345.556	345.283	346.154	346.154	346.154	346.154	346.154
0.0668896	379.636			0.0652174		346.25	345.6	346.154	344.151	343.333	344.444	345.818	346.071	346.071	346.071	346.071	345.818	346.909	348.679	346.8	346.8	347.308	347.143	347.143	346.071	345.556	345.556	345.818	345.818	345.818	345.818	344.727	344.727	346.415	346.154	346.415	345.283	344.727	347.778	346.667	346.667	345.556	346.415	346.154	346.154	347.059	345.882	346.154	345.283
0.0685619	379.636			0.0668896		347.234	345.882	345	344.151	344.444	345.556	345.556	346.071	346.071	345.818	346.071	346.415	346.154	346.154	345.882	346.8	345.882	345	345.818	345.556	345.556	346.071	346.316	346.071	346.316	345.818	345.818	348	348.889	347.778	345.556	346.415	347.547	348.679	349.615	347.547	345.556	346.415	346.154	347.059	346.8	346.8	347.308	345.283
0.0702341	378.889			0.0685619		345.957	346.8	346.154	344.151	343.636	343.333	345.556	346.071	346.071	345.818	345.556	346.415	346.154	345.882	345.882	347.059	345.882	346.154	348.462	346.415	345.556	345.818	346.071	346.071	346.071	346.071	346.071	347.143	347.143	349.091	346.667	347.547	348.679	348.679	349.615	346.667	345.818	345.556	346.154	347.059	346.8	346.8	346.154	345.556
0.0719064	381.429			0.0702341		346.667	348.511	346.8	344.444	343.019	342.222	344.444	345.818	346.071	344.727	345.556	346.415	346.154	347.059	345.6	346.8	347.755	347.059	347.308	347.059	345.283	345.556	346.071	346.071	345.818	345.818	345.818	345.818	348	349.091	348.679	347.547	348.679	347.778	347.778	346.909	345.818	346.415	346.154	347.059	346.8	347.059	345	345.556
0.0735786	384.211			0.0719064		346.047	348	347.755	346.154	346.154	346.154	345.283	345.556	346.071	345	344.444	346.154	349.2	346.415	346.154	348	348	346.154	347.308	349.412	345.283	345.556	345.818	346.316	346.667	345.283	344.444	347.308	349.811	348.679	348.679	348.679	348.679	348.679	349.811	346.415	345.556	344.151	345.283	347.059	347.755	345.882	346.415	344.444
0.0752508	384.643			0.0735786		345.714	347.727	347.755	347.059	346.154	346.154	345.283	345.556	346.071	345.818	345.283	345.882	348.462	347.547	346.154	347.059	347.308	344.151	348.462	349.615	346.667	345.556	345.818	345.818	346.415	347.059	343.846	347.308	348.679	349.615	349.615	348.679	348.462	349.412	351.765	346.415	345.556	345.283	345.283	346.8	346.531	345.882	346.415	346.154
0.0769231	384.444			0.0752508		345.366	347.442	345.957	345.882	346.154	346.154	346.415	345.818	345.818	345.556	346.415	345.283	347.547	348.679	345.556	345.882	346.415	346.154	347.308	348.679	348.679	346.415	346.667	345.556	346.667	346.154	345	347.308	349.615	349.412	349.412	348.679	348.462	349.412	349.615	346.415	345.556	346.415	346.154	346.8	346.154	346.154	346.415	347.308
0.0785953	385.091			0.0769231		346.5	346.829	343.636	345.306	346.8	346.415	346.415	345.556	345.283	345.556	345.556	344.444	347.547	348.679	346.415	346.415	345.283	347.308	346.154	346.667	349.811	348.679	348	346.316	345	345.818	345.556	347.778	348.679	348.679	347.547	348.679	347.778	347.143	346.071	345.556	346.415	348.462	346.8	346.8	347.059	346.154	345.882	347.059
0.0802676	385.714			0.0785953		346.829	347.143	345.652	345.6	345.882	346.154	345.556	344.727	345.556	345.556	345.556	344.444	346.415	346.415	345.556	345.556	345.283	346.154	344.151	346.667	347.547	348.679	350	346.667	344.727	346.667	345.818	346.909	349.091	348.889	347.778	347.778	348.889	346.316	345.818	345.556	345.283	347.059	347.059	346.8	346.8	345.283	347.059	346.8
0.0819398	384.906			0.0802676		346.829	346.364	345	345	345.283	344.444	345.283	345.556	345.556	345.556	345.556	345.556	345.818	344.444	344.444	345.556	345.283	345	345.283	345.556	346.667	348.679	348.889	344.444	344.727	347.143	346.071	347.143	348.421	348.421	347.143	346.909	348	346.316	345.818	345.556	345.283	345.6	347.755	346.8	346.8	346.154	347.059	348
0.083612	384.231			0.0819398		346.047	344.681	345.6	346.154	345.283	344.727	345.556	345.556	345.556	345.556	345.556	345.556	346.071	345.556	345.283	344.444	344.444	344.444	345.556	344.727	346.667	348.462	345.556	344.151	344.727	346.071	346.071	346.071	346.316	346.552	344.483	344.211	346.071	346.071	345.818	346.415	346.154	347.059	346.8	346.8	346.531	346.8	347.059	347.059
0.0852843	383.774			0.083612		347.442	345.957	345.882	345	343.846	346.415	344.444	345.556	345.556	345.556	345.556	345.556	345.818	345	344.727	344.444	345.556	345.556	345.556	345.556	345.556	346.415	345.283	346.154	346.415	344.727	346.071	346.071	345.517	344.746	345.263	346.071	345.263	345.818	346.415	346.154	346.154	346.8	346.8	346.8	346.531	346.8	347.308	346.8
0.0869565	384.906			0.0852843		345	346.25	345.6	345.882	343.846	345.882	344.444	345.556	345.556	345.556	345.556	345.556	345.556	345	343.636	344.151	344.444	345.556	345.556	344.727	345.556	346.415	346.415	346.154	346.415	345.556	345.818	346.909	345.517	345.517	346.071	345.818	345.818	345.556	346.415	346.154	348	346.8	346.8	347.755	347.755	347.059	348.235	348
0.0886288	386.182			0.0869565		345.333	346.25	345.306	345.882	345.882	344.151	344.444	344.444	345.556	345.556	345.556	345.283	346.071	346.071	345.556	345.283	344.444	344.444	345.556	344.727	346.667	347.308	346.154	345.283	346.154	345.556	345.556	346.667	346.071	346.316	345.818	343.636	345.556	345.283	345.283	347.059	346.8	345.6	346.8	347.755	349.412	349.2	349.2	349.2
0.090301	387.273			0.0886288		345	345.652	345	345.6	346.531	345.882	344.151	344.444	345.556	345.556	345.556	345.556	346.071	345.818	345.556	345.556	346.667	346.667	346.415	345.283	346.154	346.154	346.154	346.154	346.154	346.415	346.415	345.556	346.071	345.818	344.727	345.556	345.283	346.154	347.059	346.531	346.8	345.6	346.8	349.2	349.2	349.2	349.412	349.412
0.0919732	390			0.090301		346.364	346.364	345	344.4	346.25	346.531	344.706	345	345.283	345.556	345.283	345.283	345.818	346.316	345.818	345.556	348.462	349.811	348.235	345.882	346.154	346.154	346.154	346.154	346.154	346.154	346.154	346.667	345.818	345.283	346.154	345.882	347.059	346.154	346.8	346.8	346.8	345.6	348	349.2	349.2	349.2	349.2	349.412
0.0936455	391.636			0.0919732		347.442	345	345	346.8	345.6	345.6	345.882	347.308	345.283	345.556	345.283	345.556	345.818	346.071	345.818	346.667	348.679	349.811	347.308	346.154	346.154	346.154	346.154	346.154	346.154	346.154	345.882	346.415	346.415	346.154	346.8	345.6	346.8	346.8	346.531	346.8	346.8	345.6	346.8	346.8	349.2	349.2	348.98	349.2
0.0953177	392.143			0.0936455		346.364	345.333	345.957	345.6	345.6	345.306	345.6	347.059	346.154	345.283	345.556	345.556	345.556	344.727	345.556	346.667	346.415	347.308	348.462	345.882	346.154	345	346.154	346.154	346.154	346.154	346.154	346.154	346.154	346.154	346.531	345.6	346.8	346.531	346.8	347.059	346.8	346.8	346.8	346.8	349.2	349.2	348.98	348.98
0.09699	390			0.0953177		346.667	346.957	345.957	345.306	345.882	344.706	345.6	347.308	345.556	345.283	345.556	345.556	345.556	345.556	346.667	346.415	347.059	346.154	348.235	347.059	345.283	346.415	346.154	346.154	346.154	346.154	346.154	346.154	346.154	345.882	346.531	347.755	346.8	346.8	346.8	346.8	346.8	346.8	346.8	346.8	346.8	350	350.87	349.565
0.0986622	393.214			0.09699		346.957	347.234	345.652	347.234	346.154	346.154	345.556	346.909	346.909	345.818	345.556	345.818	345.556	346.415	348.679	347.778	348.679	348.679	348.679	349.615	348.462	350.588	347.308	345	346.154	346.154	346.154	346.154	346.154	346.154	346.8	346.8	346.8	346.8	346.8	348	346.8	346.8	347.059	347.5	348.75	350	348.511	349.787
0.100334	395.172			0.0986622		344.348	346.667	345.333	346.25	345.6	345.283	346.071	346.909	346.071	345.818	345.556	344.727	345.556	345.556	349.811	349.811	350	348	348.214	347.778	348.462	351.6	348.235	345.283	346.154	346.154	346.154	346.154	346.154	346.154	346.154	346.8	346.531	347.755	346.8	346.8	345.6	346.531	346.531	346.25	349.787	351.064	349.787	349.787
0.102007	398.947			0.100334		341.86	343.256	345.333	345.957	345.6	344.727	343.929	345.283	345.556	345.556	345.556	344.727	344.444	345.556	348.679	348	348.214	347.368	348.421	347.778	348.679	350.588	348	346.415	345.818	345.283	346.154	346.154	346.154	345.283	345.556	345.882	346.8	347.755	347.755	346.8	347.059	345.306	345.957	345.957	348.511	349.787	349.787	349.787
0.103679	400			0.102007		342.439	344.286	343.636	346.957	345.6	344.727	343.636	345.283	345.556	345.556	345.556	346.415	344.151	347.778	350	347.368	348.214	348.214	348.214	349.091	348.889	347.778	345.556	346.415	345.556	347.059	346.154	346.154	346.154	345.283	345.556	347.059	347.059	347.059	347.059	346.8	346.8	347.755	348.511	349.565	349.333	349.565	349.787	349.787
0.105351	398.947			0.103679		343.902	343.256	343.256	345.333	345.306	345.556	344.727	345.556	345.556	345.556	345.556	346.154	347.308	348.679	350	348.214	348.214	348.214	348.214	348.214	348.889	346.415	344.727	345.818	346.415	346.154	346.154	346.154	346.154	345.556	346.415	346.415	345.283	345	347.059	348.235	347.755	350	349.565	352	351.818	352.174	349.787	349.787
0.107023	400.714			0.105351		341.429	341.86	342.273	345	345.306	346.154	345.556	345.818	345.556	345.556	345.283	345.283	348.462	349.811	347.143	347.368	349.286	348.214	347.143	348	348.889	347.547	345.556	345.818	345.283	345.283	346.154	346.154	345.556	345.556	345.556	345.556	345.283	345	347.059	349.412	350.204	350	349.565	351.818	352	349.565	350	349.787
0.108696	403.333			0.107023		340.465	340.909	342.273	344.681	345.6	345.283	346.154	347.308	345.556	345.556	345.283	346.154	347.547	349.811	348	347.368	349.286	349.286	348.421	348	348.462	349.615	347.308	345.283	345.283	346.154	346.154	346.154	345.283	345.283	345.556	345.818	345.283	346.154	347.059	349.412	348.98	348.75	349.787	350.87	350.87	349.565	351.25	348.98
0.110368	403.929			0.108696		338.667	340.909	342.667	344.681	345	345.882	345	346.154	346.415	345.556	345.556	345.283	347.547	348.889	349.091	348.214	348.214	348.214	348.214	347.778	348.462	351.6	349.2	345.882	345.283	346.154	346.154	346.154	346.154	345.283	345.556	345.818	345.283	346.154	347.308	349.412	348.98	348.98	350	350	349.787	349.787	348.98	348.235
0.11204	402.545			0.110368		340	342.128	344	344.681	345.6	345	345	345	345.283	345.556	345.556	345.556	348.462	347.778	348.214	349.091	348.214	348	348.679	348.462	348.679	349.412	347.308	347.308	346.415	345.283	346.154	346.154	345.882	345.556	346.667	345.283	347.059	346.154	345.6	348	349.2	349.412	349.412	350	350.87	347.5	345.882	348.235
0.113712	402.692			0.11204		343.636	343.043	344.681	345.957	345.6	345	345.283	345.283	346.415	345.556	345.556	345.556	348.462	348.889	347.368	347.368	348.214	348	348.462	348.679	348.679	349.412	349.412	347.547	344.444	344.444	346.415	346.154	346.154	345.882	348.462	346.154	346.154	347.308	347.755	346.8	346.8	348	348	350	349.565	346.531	348	348.98
0.115385	403.2			0.113712		344	343.404	344.681	345.306	344.4	344.727	344.444	345	344.444	345.556	344.444	347.547	348.889	348.679	347.368	347.368	348.889	348.679	348.679	348.889	349.811	349.615	348.462	348.679	346.667	344.727	346.415	347.059	345	347.059	349.412	347.308	346.154	347.059	346.8	346.8	345.6	346.8	348	348.75	349.787	347.5	346.531	349.2
0.117057	404.706			0.115385		342.667	342.128	344.681	345.306	345	343.929	344.727	344.444	344.444	344.444	346.415	347.547	348.679	348.679	347.143	349.286	347.778	349.615	348.679	348.679	348.462	348.679	348.679	348.462	347.547	345.556	345.283	345.882	348.235	350.4	348.235	346.415	347.059	346.8	346.8	346.8	346.8	345.882	345.882	347.5	347.234	346.957	347.5	346.8
0.118729	407.755			0.117057		342.273	343.75	345.6	344.706	345.556	343.929	345	344.727	344.444	345.556	345.556	348.462	347.308	347.547	345.556	347.778	348.462	347.308	347.308	347.547	349.615	349.811	347.308	346.154	346.415	345.818	346.154	345	348.235	351.429	350.4	348.235	348.235	347.755	348	346.8	346.8	345.6	345.882	348.75	346.957	346.957	348.75	349.787
0.120401	405.882			0.118729		340.909	343.75	345.882	343.333	344.444	343.929	344.211	344.211	344.727	345.556	346.909	348.889	346.154	347.059	346.154	345	346.154	344.151	346.415	348	349.615	350.588	349.2	345.283	345.556	343.636	345.882	346.415	348.235	348.98	349.412	349.412	349.412	348	348	346.8	346.8	346.8	347.755	346.531	345.957	348.75	350.87	350.667
0.122074	406.154			0.120401		341.333	344.082	345	344.444	344.444	343.929	343.448	344.211	345.556	345.283	348.889	348.889	348.679	349.615	348.462	346.154	344.444	344.727	346.415	347.778	348.679	349.412	349.412	347.547	344.727	344.444	345	347.308	346.154	347.308	349.412	349.412	349.2	350.4	348	345.882	346.8	349.412	350.204	345	347.234	349.787	349.787	349.787
0.123746	409.2			0.122074		343.404	345	346.154	343.636	342.545	344.211	343.448	344.211	345	345.818	347.308	348.679	348.679	349.811	348.679	347.547	346.667	346.667	347.547	348.679	348.679	348.679	348.462	345.556	345.556	345.556	345	346.154	345	347.547	349.2	349.2	349.2	349.2	348	346.8	348	349.412	348.98	348	349.333	350.87	349.787	350.667
0.125418	410.4			0.123746		342.5	345	347.059	345.283	343.636	344.483	344.483	344.211	345.263	346.071	346.415	348.679	348.679	348.679	348.679	348.679	349.811	348.679	349.811	348.679	348.679	348.679	347.778	346.667	347.547	347.308	345	346.154	346.154	347.308	349.2	349.2	349.2	349.2	349.2	350.4	349.787	350.204	350	351.064	350.667	350.87	349.787	350.667
0.12709	410.204			0.125418		341.739	343.75	344.706	345.882	344.444	344.483	344.211	344.211	345.263	344.727	345.556	348.679	349.811	348.679	348.679	348.679	347.547	348.679	348.679	348.679	348.679	349.412	348.679	349.811	348.889	349.412	347.308	346.154	345.283	348.462	349.412	349.2	349.2	349.2	349.2	349.2	350.204	349.787	349.787	349.787	349.333	349.565	352.34	354.545
0.128763	411.765			0.12709		341.333	344.348	345.6	342.692	343.333	343.929	344.211	344.211	345.263	344.727	345.556	347.547	347.547	348.679	348.679	348.679	348.679	347.778	347.778	348.679	348.462	349.412	349.412	349.615	350.588	349.412	348.462	346.154	346.154	348.462	349.412	349.2	349.412	349.412	349.2	349.412	348	349.787	349.787	350.87	350.667	352.34	352.34	353.333
0.130435	412.8			0.128763		340.909	343.043	345.306	341.176	342.692	345.556	345	344.211	344.211	346.071	345.556	344.727	346.667	348.679	348.679	348.679	348.679	347.778	347.778	348.462	350.588	349.412	349.412	349.412	350.588	349.412	347.059	346.154	346.154	349.412	349.412	349.412	349.412	349.412	349.412	348.235	348	351.064	348.75	349.565	351.818	352.174	353.478	352.5
0.132107	412.5			0.130435		340.851	341.25	342.857	342.353	343.846	345.556	345	343.158	344.483	346.909	345.556	345.556	346.667	348.679	348.462	348.679	348.679	348.679	348.679	348.889	349.412	350.4	349.412	349.412	350.588	348.235	347.059	346.154	346.154	349.412	349.412	349.412	349.412	349.412	349.412	348.235	349.2	350	350.87	349.565	352	353.333	353.478	352.5
0.133779	411.429			0.132107		341.25	342.857	343.529	344.706	345	345	345	344.483	345.263	345.818	345.556	345.283	346.667	348.679	348.679	348.679	348.679	348.679	348.679	348.679	349.412	348.235	349.2	349.2	349.412	349.412	347.308	345	345.882	349.412	349.412	349.412	349.412	349.412	349.412	349.615	350.204	351.064	349.787	349.565	352	353.182	352.34	353.617
0.135452	411.6			0.133779		342.5	343.529	346.415	345.283	345.818	345.263	346.071	347.143	347.143	346.071	346.667	345.283	346.071	349.286	348.889	348.889	347.778	348.889	348.679	348.889	348.889	348.889	349.412	348.462	349.412	350.588	347.308	345	347.308	350.588	349.412	349.615	349.2	349.412	348.679	349.2	349.787	349.787	348.75	349.565	350.87	353.182	352.174	356.087
0.137124	414			0.135452		342.353	343.019	345.283	344.444	346.071	347.368	347.368	348	349.286	348.214	346.909	345.283	346.667	348.421	349.091	348.214	347.368	348.214	348	348.214	349.091	348.462	349.811	348.462	350.4	349.2	345.556	344.444	348.235	350.588	349.2	349.412	349.2	349.412	350.588	348.75	349.565	349.787	349.565	348.511	350.87	353.333	352	354.783
0.138796	416.087			0.137124		340	341.887	343.636	346.071	347.368	347.368	348.214	347.143	348	348.889	347.547	346.154	346.909	350.182	348	348	349.091	348.421	348.214	348.214	349.286	348.889	348.679	349.412	348.462	348.462	348.462	345.283	348.235	350.588	349.412	348.98	349.2	347.547	348.462	350.204	348.75	348.98	348.98	348.511	350.87	352.174	352	354.783
0.140468	414.667			0.138796		338.571	341.111	343.929	345.763	347.586	348.889	347.778	346.415	347.308	348.679	348.462	348.679	347.778	347.778	350.588	349.2	349.615	348.214	347.368	348.214	348.421	349.091	348.679	348.679	347.778	347.778	349.615	350.4	350.588	349.412	349.412	349.2	349.412	345.556	346.667	349.615	348.235	349.2	349.2	348.75	350.87	353.333	352	356
0.14214	414.894			0.140468		337.895	340.364	342.857	346.552	348.214	349.615	348	345.882	350.4	350.943	350.943	348.889	348.214	348.214	349.615	348.462	349.811	348.214	347.368	348.421	349.091	348.679	348.679	348.679	348.679	348.679	348.462	349.412	349.412	349.412	349.2	349.2	349.412	345.556	346.667	349.412	349.2	349.2	348.75	348.75	352.174	354.545	353.333	356
0.143813	421.224			0.14214		340.345	341.053	343.158	346.316	348	349.412	349.2	347.059	349.412	352.941	351.111	349.091	348.421	348.421	348.889	348	349.091	348.214	348.214	348	347.547	348.679	348.679	348.679	348.679	348.462	348.462	349.412	349.412	349.412	349.412	349.2	349.412	346.667	346.415	349.2	349.2	350.204	350	351.25	353.617	353.333	353.333	356
0.145485	424.706			0.143813		342.712	342.105	343.448	347.143	348.679	350.4	349.615	350.588	351.765	352.941	351.111	349.286	350.182	349.091	347.143	348.214	348.214	348.214	350.182	348.889	348.679	348.679	348.679	349.615	349.615	348.462	350.588	349.412	349.412	349.412	348.462	349.2	349.412	347.308	347.308	349.2	351.25	353.478	353.478	352.34	354.667	353.182	354.545	356
0.147157	430.8			0.145485		342.712	342.105	343.448	348	350.769	350.588	349.811	350	351.923	351.923	350.943	350.943	350.943	348.889	349.091	348.214	348.421	348	350	350.769	350.943	348.679	348.679	348.889	350.769	350.769	351.765	350.588	350.769	350.769	348	348.98	349.412	349.412	349.412	349.412	348.98	353.478	352.34	351.25	353.333	355.909	356	356.087
0.148829	436.8			0.147157		346.316	345	345.818	348.889	352.075	351.765	349.091	351.429	353.208	351.111	350.943	352.8	351.923	348.889	350.182	348.214	348.421	348.889	349.615	351.765	351.111	349.811	348.679	349.811	351.923	351.765	351.765	351.923	351.923	350.769	348	349.2	349.412	349.412	349.412	349.2	349.2	351.064	352.34	353.478	352	356	356	356.087
0.150502	436.25			0.148829		348.214	349.286	347.778	349.811	354.231	352.075	348.214	351.429	354.444	353.208	350.943	350.769	351.765	350.182	350.357	348.214	349.091	348.889	349.811	350.943	351.273	351.273	352.075	349.811	350.943	350.588	351.765	352.941	352.8	351.765	348.462	349.412	348.235	350.588	349.412	349.2	351.25	352.5	352.34	352.34	354.667	356	354.667	357.333
0.152174	438.667			0.150502		350.182	351.273	350	350.943	354.34	352.222	350	350.943	353.333	354.34	351.111	349.286	350	352.075	350.182	348.421	349.811	350.769	350.943	351.273	349.474	350.357	350.943	349.811	350.943	354.118	352.941	352.941	352.941	350.588	351.765	350.588	350.769	350.769	350.588	349.2	352.653	352.5	352.34	353.617	354.783	357.333	357.333	357.273
0.153846	441.818			0.152174		350.769	350.943	349.811	353.077	352.075	352.222	351.765	351.765	353.077	352.222	351.273	350.526	350.182	350.769	350.769	349.091	350	351.923	350.943	350.182	349.474	350.357	351.111	350.943	352.075	355.294	355.294	354.118	354.118	352.941	351.765	351.923	351.111	350.943	351.765	352.8	353.878	352.653	352.5	354.783	357.391	358.667	358.636	358.605
0.155518	442.667			0.153846		351.923	351.111	349.412	352.8	351.6	351.923	351.765	351.6	350.769	350	350.943	350.943	351.111	351.923	351.6	350.769	352.075	350.943	350.769	351.111	351.111	350.943	349.811	352.075	354.118	354.118	352.941	354.118	354.118	352.941	350.769	351.111	350.943	350.943	352.075	352.8	351.429	352.653	352.653	353.617	357.391	358.667	358.636	358.605
0.157191	443.182			0.155518		350.769	347.547	347.308	351.064	349.787	349.412	350.588	350.4	350.769	350.769	351.765	352.653	352.8	351.923	351.765	351.765	351.923	350.943	351.111	350.769	350.943	349.811	350	352.941	354.118	354.118	354.118	354.118	355.294	352.8	351.923	352.075	350	350.943	351.111	351.6	351.429	352.653	353.878	353.878	356.17	358.636	360	361.395
0.158863	442.5			0.157191		349.615	348.462	349.615	348.98	348.75	348.235	349.615	349.412	352.653	351.765	352.8	352.653	351.765	351.765	351.765	351.765	350.769	350.943	350.943	350.943	350.943	350.943	352.222	353.077	352.941	355.2	354.118	354.118	354.118	354.118	353.077	350.943	350.943	351.923	349.615	352.8	353.878	352.653	352.653	355.102	356.17	357.333	360	362.791
0.160535	445.263			0.158863		349.615	349.811	350.769	349.412	349.412	351.765	351.6	352.653	353.75	352.8	351.765	351.923	351.765	351.765	351.765	351.765	351.765	351.923	351.923	350.943	350.943	354.118	354.231	351.923	352.941	355.2	353.077	354.231	353.208	353.077	353.077	350.943	351.923	350.769	351.765	355	355	352.653	352.5	354.783	357.391	357.333	358.636	361.395
0.162207	449.231			0.160535		350	350.182	350.943	348.462	348.462	350.588	350.769	351.765	351.6	353.617	352.8	350.943	350.769	351.765	351.765	351.765	351.765	351.765	350	350	350.943	354.118	354.118	352.941	352.941	354.118	353.208	352.222	353.208	354.34	353.208	351.111	352.941	352.941	352.8	355.102	355.2	352.653	353.878	356.087	358.667	357.333	360	362.791
0.16388	450.769			0.162207		348.421	349.655	350	348.679	347.308	349.615	350.769	350.769	352.8	352.653	352.653	351.765	350.769	351.765	351.765	351.765	351.765	351.765	350.943	350	352.075	354.118	354.118	354.118	354.118	354.118	353.077	353.208	353.208	353.208	351.111	353.077	354.231	355.294	354.118	355.385	356.4	355.102	356.327	356.17	354.667	358.667	361.364	361.395
0.165552	453.846			0.16388		348.214	349.286	349.286	348.679	348.679	349.811	350	350.769	352.8	351.765	350.769	351.765	351.765	351.765	351.765	351.765	351.765	351.765	351.765	351.6	353.077	354.118	354.118	354.118	354.118	354.118	354.231	353.208	353.208	352.222	353.208	353.208	353.077	354.118	356.4	356.4	356.327	357.551	357.551	356.17	356	360	362.667	362.727
0.167224	456			0.165552		348	348.621	348.621	348.214	349.811	349.811	350	351.111	350.769	351.765	352.8	351.765	351.765	351.765	351.765	351.765	351.765	351.765	351.765	352.8	354.118	354.118	354.118	354.118	354.118	354.118	354.118	354.231	355.385	354.231	353.077	353.208	354.118	356.4	356.4	356.4	358.8	360	357.551	356.25	356.17	360	362.609	363.913
0.168896	461.053			0.167224		347.368	348.621	348.621	348.214	347.778	349.811	350.943	352.075	351.923	351.765	352.8	350.943	351.765	351.765	351.765	351.765	351.765	351.765	352.8	352.941	354.118	354.118	354.118	354.118	355.294	354.118	354	355.294	357.6	356.4	355.2	352.941	356.327	357.6	357.6	358.8	360	361.176	357.6	356.25	354.894	360	362.609	366.25
0.170569	462.162			0.168896		348	349.474	348.814	347.368	347.778	348.462	350.769	351.923	351.765	351.765	349.811	351.111	350.943	351.765	351.765	351.765	351.765	351.765	352.653	352.8	354.118	354.118	352.941	355.294	356.471	355.2	354.118	355.294	357.6	355.2	356.4	355.2	356.4	358.824	357.647	358.8	358.8	361.176	357.6	354	355	358.696	363.83	366.122
0.172241	463.333			0.170569		348.889	349.474	348.621	348	347.778	347.547	350.588	351.6	351.6	352.8	350.943	351.111	351.923	351.765	351.765	351.765	351.765	351.765	352.8	351.429	352.8	354.118	352.941	355.2	356.4	355.2	355.294	356.4	356.4	356.4	356.4	357.6	358.8	358.776	357.6	358.776	358.8	361.176	357.6	354.118	356.327	357.447	361.304	363.75
0.173913	464.211			0.172241		348.679	349.286	349.474	348.889	347.778	348.679	350.769	351.765	351.923	352.8	350.769	349.811	351.923	351.765	351.765	351.765	351.765	351.765	352.8	352.34	353.75	354.118	352.941	356.327	355.2	355.2	356.327	356.327	356.327	356.327	356.327	358.776	360	360	358.776	358.776	360	360	357.6	356.4	356.327	357.551	358.696	360
0.175585	467.368			0.173913		347.547	348.889	350	348.679	349.615	349.412	350.588	351.765	351.923	351.6	350.588	349.615	351.765	351.765	351.765	351.765	351.765	351.765	352.8	352.5	352.8	351.765	354	356.327	354	356.25	355.102	357.5	356.17	357.447	358.723	360	360	361.224	361.224	360	360	360	360	356.4	356.327	358.75	361.304	360
0.177258	468.649			0.175585		348.235	348.679	348.679	348.462	350.4	349.2	350.769	351.765	352.8	350.4	348.235	348	351.25	352.941	351.765	351.765	351.765	351.923	352.8	352.653	351.6	350.588	355.102	355.102	356.25	355.102	354	357.447	357.391	360	360	360	360	362.449	362.449	358.723	360	360	361.224	357.551	355.102	358.723	361.304	360
0.17893	468.649			0.177258		349.2	349.615	349.615	349.412	350.4	349.412	350.943	350.943	351.765	350.4	347.755	349.787	352.34	352.8	351.765	352.8	351.6	351.6	351.6	352.653	352.653	353.75	353.75	355.102	355.102	353.878	356.25	356.17	360	360	360	360	362.4	363.673	362.553	360	358.667	358.723	360	358.75	358.776	360	360	360
0.180602	468.947			0.17893		349.412	349.615	349.615	348	347.059	347.755	350.4	350.588	348.235	349.412	350	348.98	349.2	349.412	352.8	353.878	351.6	350.4	351.6	352.653	352.653	352.653	352.5	355	355.102	355	356.327	356.25	358.75	360	360	360	360	361.277	360	362.609	361.304	358.696	361.277	363.6	364.8	363.673	361.304	360
0.182274	468.947			0.180602		349.412	349.412	350.4	346.8	346.25	347.234	350	350.4	350.204	350.204	350.4	349.412	348.235	350.204	353.878	353.878	351.6	351.6	352.653	352.653	352.8	352.34	352.34	353.878	355.102	355.102	356.327	357.5	357.551	358.75	358.75	360	360	358.696	358.696	362.553	362.553	362.553	364.898	365	367.2	365	361.277	360
0.183946	467.368			0.182274		350.588	349.412	350.4	348.235	346.531	348.261	348.98	350.588	353.878	352.653	350.4	349.2	348.98	351.429	353.878	353.878	351.6	351.6	352.653	352.653	352.653	352.34	353.617	354	355.2	355.102	355.102	356.327	356.4	357.551	357.551	358.75	358.75	358.696	358.696	361.277	362.553	363.75	366.25	367.347	366.122	365	362.5	363.75
0.185619	469.412			0.183946		350.4	351.429	349.2	348	349.2	348.511	350	352.8	352.653	352.653	351.429	351.6	351.429	351.429	352.8	352.653	352.653	351.429	352.653	352.653	351.429	351.429	354.894	356.17	355	355.102	355.2	356.4	356.4	356.327	356.327	356.327	357.447	358.667	357.391	358.696	362.5	364.898	366.122	367.347	367.2	363.75	362.553	363.75
0.187291	478.065			0.185619		351.765	351.6	350.588	349.412	350.204	349.787	351.25	352.8	352.653	352.653	353.75	352.653	352.653	353.878	355.102	352.653	352.653	352.653	352.653	351.6	351.6	351.6	353.878	355	355	355	355.2	356.4	355.2	356.327	355.102	356.327	355	357.391	357.391	358.696	362.553	367.059	367.2	366.122	367.2	365	361.304	363.673
0.188963	483.871			0.187291		351.923	352.941	351.923	351.765	350.204	348.98	351.429	352.8	353.878	354.894	354.783	352.653	352.653	353.878	356.327	353.878	352.653	352.653	352.653	351.6	350.4	350.4	353.878	355.2	355.102	355.102	354	354	355.2	356.327	355.102	355.102	356.327	357.551	357.447	358.696	361.277	365.882	367.059	366	366.122	367.347	366.25	364.898
0.190635	487.059			0.188963		351.923	351.6	351.765	351.765	351.6	350.588	351.6	353.75	355.102	356.087	354.783	355.102	353.878	353.878	355.102	353.878	352.653	352.653	352.8	351.6	350.588	351.6	355.102	355.102	355.102	355.102	354	355.102	355.102	355.102	355.102	355.102	356.327	357.551	357.551	356.25	360	364.8	366	367.059	366	367.2	364.898	366.122
0.192308	488.824			0.190635		350.769	350.769	350.769	350.588	353.077	353.077	351.765	352.8	355.102	354.894	354.894	356.25	355.102	355.102	355.102	353.878	352.653	352.653	352.5	352.8	352.8	353.878	355.102	356.327	355.102	355.102	355.102	355.102	355.102	355.102	355.102	355.102	356.327	356.327	356.4	355.2	358.8	363.529	364.898	366	366	366	365.882	367.347
0.19398	492.727			0.192308		351.923	351.111	350.943	349.811	352.075	351.765	351.765	352.8	355.102	355	355.102	356.25	355.102	355.2	356.327	352.8	352.5	352.174	352.5	352.8	352.653	352.653	355.102	356.25	356.327	356.327	355.102	354	355.102	355.102	355.102	355.102	356.327	355.2	356.327	355.2	358.75	363.673	364.898	363.75	364.8	364.898	365.882	367.347
0.195652	494.118			0.19398		350.943	350.943	350.943	350.943	350.943	350.943	350.769	351.923	354	355.2	355.102	355.2	355.2	355.102	355.2	353.75	352.34	352.174	353.75	353.75	352.653	352.653	357.447	357.447	356.327	357.5	357.447	353.75	356.25	356.17	356.17	355	357.447	357.5	356.25	356.25	357.5	361.277	361.25	361.304	363.75	365	367.2	368.4
0.197324	495.882			0.195652		351.923	350.943	351.111	350.943	349.811	349.811	349.811	350.943	352.941	355	355	354.118	354	355.102	356.4	354.894	352.34	353.617	354.783	353.617	352.653	353.878	356.087	357.447	356.327	357.447	357.391	356	356	356	356.087	357.333	358.667	358.696	358.667	356.087	358.696	360	358.696	362.609	362.609	366.25	368.571	367.347
0.198997	495.882			0.197324		351.923	350.943	350.943	351.923	348.679	347.547	348.889	352.075	355.2	355.102	353.878	355.2	354	355.102	356.25	354.783	351.064	353.478	354.667	352.34	351.429	353.75	356.087	357.391	357.447	358.696	357.391	357.391	354.783	356.17	357.333	358.636	357.391	357.391	356.17	358.696	357.273	360	361.333	361.333	361.333	363.83	366.25	367.347
0.200669	497.647			0.198997		351.923	349.412	349.615	349.615	349.615	349.811	349.811	352.941	352.8	353.878	355.102	354	355	356.17	356.087	354.783	351.064	352.34	352.174	353.75	353.878	355	355	357.391	356.087	358.667	357.391	356.17	356.17	355.102	357.447	357.333	358.667	358.667	357.391	358.667	357.333	360	360	358.667	362.609	362.553	365.106	366.25
0.202341	498.947			0.200669		351.765	350.588	349.412	349.2	350.4	351.923	350.769	352.8	351.6	353.878	356.327	355.102	356.17	356.087	356.087	356.087	354.894	353.617	352.34	355.102	355.102	355.102	355.102	356.087	357.333	357.391	357.391	355.102	355.2	355.2	355.102	356.17	357.273	358.636	358.636	358.667	358.696	358.696	361.304	360	362.609	362.609	363.83	366.122
0.204013	501.429			0.202341		351.765	350.588	349.2	349.412	350.588	350.943	351.923	352.941	352.653	353.878	353.878	353.878	355	355.102	356.25	356.087	356.087	353.478	352.5	354	355.102	356.327	354	356.17	358.636	356.25	356.327	355.102	355.102	353.878	355.102	356.17	357.333	358.636	358.636	357.333	358.667	360	362.609	361.304	362.609	362.609	364.898	367.347
0.205686	503.077			0.204013		351.765	349.412	349.2	349.615	350.769	350.769	350.943	351.765	351.6	351.6	352.653	352.653	352.8	355.102	355.102	356.25	356.17	353.75	353.878	356.327	355.102	357.551	357.551	356.087	356.087	356.327	356.4	355.102	355.102	355.102	356.25	357.333	357.333	358.636	358.636	358.605	360	361.364	362.609	362.609	362.609	362.609	365	367.347
0.207358	504			0.205686		350.769	351.765	349.615	349.412	349.412	350.4	351.765	350.769	350.943	352.8	352.653	351.6	352.941	356.327	355.102	355.102	355.102	355.102	355.102	357.551	356.327	356.327	357.551	358.696	356.17	356.327	356.327	355.102	353.878	355.102	356.25	358.636	358.636	358.667	358.667	360	364.091	362.667	361.333	363.83	365	365	366.122	367.347
0.20903	508.571			0.207358		350.769	351.765	351.765	349.412	349.412	350.588	351.765	352.8	351.923	351.6	351.6	350.588	352.941	356.4	354.118	354.118	355.2	355.102	355.102	356.327	355.102	356.327	355.102	356.25	356.17	356.4	356.327	356.327	356.17	356.17	356.17	357.333	358.636	357.333	358.667	362.727	362.791	363.913	363.83	362.553	365	365	367.2	367.347
0.210702	508.636			0.20903		351.765	351.765	351.765	350.588	349.615	350.769	351.923	351.765	351.765	351.765	351.765	350.588	352.941	352.941	352.941	354.118	354	354.118	355.102	355	356.327	356.327	356.327	354.894	358.667	357.447	357.5	356.25	356.17	357.391	357.333	358.605	358.636	356.17	358.696	362.667	362.727	363.75	365	365	366.122	367.347	368.4	368.571
0.212375	508.636			0.210702		351.765	352.941	350.588	350.943	350.769	350	352.075	351.765	351.765	351.765	351.765	351.765	351.765	350.588	351.765	351.923	350.769	354.118	354.118	356.327	357.551	356.327	356.327	356.087	357.391	358.696	357.391	356.17	357.391	357.333	357.333	358.605	357.333	358.696	357.5	361.304	364	363.83	364.898	367.2	368.4	369.412	368.4	371.25
0.214047	510			0.212375		352.941	354.118	352.941	350.588	350.769	351.923	351.923	351.923	350.769	351.765	351.765	351.765	352.941	350.588	350.588	349.811	350.769	354.118	352.941	354.118	356.327	356.327	356.4	357.5	357.447	357.391	358.696	358.723	357.333	357.333	357.333	357.333	356.17	358.696	358.723	360	363.913	366.25	367.347	368.4	369.412	370.385	369.412	372.245
0.215719	509.362			0.214047		352.941	354.231	354.118	352.941	351.923	351.765	352.653	351.765	352.941	351.765	351.765	354.118	352.941	351.923	350.769	350.182	351.111	354.118	354.118	354.118	354.118	356.327	356.4	356.327	357.391	356.087	360	361.304	358.696	358.636	358.605	358.696	357.447	358.667	360	362.5	365.106	368.571	369.796	369.6	369.412	370.385	372.941	375.6
0.217391	511.915			0.215719		354	354	354.118	354.118	354.118	351.6	352.5	353.75	352.8	352.941	352.941	354.118	354.118	354.118	351.923	350.943	352.222	353.077	354.118	354.118	354.118	355.102	356.327	353.75	356.17	357.447	360	360	360	358.636	360	358.667	358.636	360	362.609	363.75	365	366.122	367.347	372	372.941	371.765	374.118	377.647
0.219064	512			0.217391		354	355.102	355.102	355.102	355.102	354	352.653	352.653	352.8	350.588	351.765	354.118	354.118	355.2	353.077	352.075	351.111	354.231	354.231	354.118	354.118	355.102	354	353.878	355	358.723	361.277	360	360	358.723	357.447	357.273	357.209	360	363.913	362.609	364.8	366.25	369.796	372	374.118	375.294	375.294	376.471
0.220736	513.913			0.219064		354	355.102	355.102	355.102	355.102	356.327	353.878	353.878	352.941	350.588	351.765	354.231	354.118	354.118	355.294	354.231	353.077	355.385	355.472	353.077	354	355.102	356.25	356.25	357.447	360	362.553	361.277	361.277	361.277	360	360	360	360	362.609	366.122	366	368.4	371.765	372.941	374.118	375.294	375.6	375.6
0.222408	515.455			0.220736		355.102	355.102	356.17	356.087	356.25	355.102	355.2	354.118	354	351.765	352.941	354.118	354.118	354.118	356.471	356.4	357.551	356.471	354.34	353.208	355.2	356.327	357.447	357.447	361.25	363.75	363.83	363.75	364.898	362.553	363.75	363.75	360	361.364	363.83	368.4	368.571	369.231	372.692	374.118	373.846	375.294	375.6	377.5
0.22408	517.674			0.222408		355.2	355.102	354.894	356.17	355	355.102	355.102	356.327	355.2	354	352.8	353.878	354	355.294	356.4	356.4	356.4	356.4	355.294	353.208	355.2	356.327	358.75	358.75	361.25	363.75	363.83	365	363.75	363.75	363.75	363.83	361.304	363.83	364.898	369.412	369.412	370.385	372.692	373.846	373.846	375.294	375.294	378.367
0.225753	515.745			0.22408		354.118	355.102	355.2	355.2	355.102	355.102	356.17	356.17	355.102	355	353.75	353.878	356.327	355.294	356.4	356.4	358.776	354.231	355.294	354.118	355.2	355.102	358.776	360	362.5	362.5	363.75	363.673	363.75	363.75	363.75	363.83	363.913	362.553	366.122	369.6	370.189	372.941	372	374.717	375	376.471	375.294	377.647
0.227425	516.735			0.225753		353.077	355.102	356.25	356.327	355.102	356.25	357.333	356.087	356.087	356.17	355	355.102	356.4	356.4	356.4	356.4	358.776	355.294	355.2	355.102	355.102	356.327	358.75	360	361.224	362.4	363.529	362.449	364.898	363.75	363.83	363.83	366.383	367.66	367.347	369.6	370.588	372.941	372.941	375.556	378.113	378.462	375.294	376.154
0.229097	516.25			0.227425		354.231	354.118	355.102	356.327	355.102	356.327	356.087	358.636	357.273	357.333	357.5	357.551	356.327	355.102	356.327	356.327	356.327	356.4	356.25	355	356.17	355.102	358.776	360	360	360	361.224	362.4	362.449	363.673	363.75	363.83	368.571	369.6	369.412	370.385	370.8	373.846	373.846	376.981	379.245	378.113	376.981	377.647
0.230769	517.647			0.229097		355.294	354.118	357.5	356.327	355.2	356.327	356.087	358.605	357.333	357.391	356.25	356.327	355.102	353.878	355.102	355.102	355.102	354	354.894	356	356.17	355.102	357.551	360	360	358.776	361.224	362.4	362.353	362.4	361.224	366.25	368.4	369.412	370.385	371.321	372.941	375	374.118	376.981	378.462	378.113	378.889	377.647
0.232441	515.294			0.230769		355.2	355.2	356.327	357.447	356.327	356.4	356	357.333	357.447	355.102	356.25	356.327	357.551	355.102	355.102	355.102	353.878	352.8	352.34	353.333	354.783	356.17	356.327	356.327	357.5	360	361.224	362.4	363.529	362.4	363.673	366.25	368.4	369.412	371.111	373.091	372.941	375.294	375.294	377.308	378.113	378.113	378.462	378.113
0.234114	516			0.232441		355.2	355.102	357.447	357.391	356.25	355.2	353.75	356.25	356.327	356.4	356.4	355.2	355.102	355.102	355.2	355.102	356.17	355	352.34	352	355.909	356.25	355.102	355	357.5	360	361.224	360	362.4	362.5	363.75	367.2	368.4	369.231	370.909	371.321	372.692	375.294	375.294	376.154	378.113	378.113	378.462	379.245
0.235786	517.2			0.234114		355.102	356.17	357.391	357.391	354	354	355.2	356.4	357.551	356.327	356.4	355.2	355.102	355.102	354.118	355.102	357.391	356.087	353.617	353.617	356.087	356.25	353.878	356.087	357.447	357.551	358.75	360	362.4	362.5	363.75	368.235	367.347	368.077	368.889	370.189	373.333	376.154	375	372.692	376.981	380.377	378.462	381.111
0.237458	518.4			0.235786		355.102	355.102	355.102	356.25	355.102	354.118	355.2	356.4	356.4	355.2	354.118	355.102	355.102	355.102	353.878	354	353.878	354.894	355	355	356.25	355.102	355.102	357.333	356.17	358.75	360	360	362.5	363.75	365	368.4	366.122	367.2	366	369.231	373.846	375	375	373.846	375.849	378.462	378.462	381.111
0.23913	519.231			0.237458		355.102	355.102	355.102	355.102	353.75	354	356.4	356.4	356.4	355.2	354.118	355.102	355.102	355.2	355.2	355.2	355.2	356.327	357.447	356.327	356.471	354.118	355.102	357.447	354.783	358.723	360	360	362.5	362.553	363.83	366.122	366.122	365	365.882	369.412	373.846	373.846	372.941	374.118	374.4	376.154	379.245	381.111
0.240803	519.231			0.23913		354	353.878	355.2	356.25	354	354.118	356.4	355.294	356.4	355.2	355.2	355.102	355.2	356.4	356.4	356.327	357.5	356.327	356.327	356.4	356.4	354.118	355.2	356.327	357.333	360	360	360	362.5	363.75	363.83	367.2	366.25	363.673	364.706	370.385	373.846	373.846	373.846	375	374.4	376.471	379.245	381.509
0.242475	517.358			0.240803		354	355	355.2	355.2	355.294	355.294	356.471	354.231	354.231	354.231	354	355.2	355.2	356.327	356.327	356.327	356.25	356.327	356.471	356.4	356.4	356.4	355.2	355.2	357.551	360	360	360	361.304	363.75	365	367.2	366	366.122	367.347	369.6	373.846	373.846	373.585	375.556	376.667	376.154	378.462	377.647
0.244147	518.077			0.242475		355.102	356.17	354	354.231	356.4	356.4	355.294	354.231	353.208	353.077	354.118	355.2	356.327	356.327	356.327	356.327	356.25	356.327	356.471	356.4	356.4	356.4	357.6	356.4	357.551	356.327	358.776	360	360	361.304	364.898	366	366	367.347	367.347	371.02	372.941	373.846	375.849	377.455	378.947	378.889	378.462	376.471
0.245819	521.25			0.244147		355.2	355.102	354	354.231	356.4	357.6	355.385	353.333	353.077	354.118	354.118	355.2	356.327	356.327	356.327	356.327	356.327	357.6	356.4	356.4	356.4	356.4	356.4	356.327	355.102	355.102	357.5	360	361.277	362.609	363.75	366	366	367.059	367.2	370.8	372.941	375	375.849	377.455	379.636	380	376.981	379.245
0.247492	522.128			0.245819		354.118	355.102	355.2	354.118	355.2	354.118	354.231	354.231	355.294	354.118	354.118	354.118	355.102	356.327	356.25	356.327	355.2	358.75	357.551	356.4	356.4	356.4	356.327	356.327	355.102	355.102	356.25	358.776	362.5	363.83	364.898	367.059	367.059	364.8	369.231	371.765	373.846	375.849	376.667	377.455	379.636	379.636	378.545	380
0.249164	521.739			0.247492		354	355.102	355.2	354.118	354.118	354.118	352.941	354.118	354.118	354.118	354	354.118	354.118	356.4	356.25	356.327	356.327	357.5	357.551	356.4	356.327	356.327	356.327	356.327	356.327	356.327	357.551	360	362.449	363.673	364.898	367.059	366	367.2	369.231	371.538	373.846	376.667	377.455	378.214	379.636	379.636	379.636	381.818
0.250836	519.545			0.249164		355.102	355.102	355.2	352.941	354.118	352.941	354.118	354.118	354.231	354.118	354.118	354.118	354.118	355.294	356.327	355.102	356.327	355.102	356.4	356.327	356.327	356.327	356.327	356.327	358.776	360	361.224	361.224	361.224	363.6	363.6	366	366	367.2	368.235	371.765	374.717	376.667	376.667	378.889	380.727	379.636	379.636	381.111
0.252508	514.286			0.250836		355.102	356.327	351.923	351.765	352.941	354.118	352.941	353.878	354	354.118	354.118	354.118	354.118	354	355.102	356.327	355.2	357.5	356.327	356.327	357.551	356.327	355.102	357.551	361.224	362.4	363.6	361.2	362.353	363.462	365.882	366.122	367.059	368.235	368.235	371.538	375	376.667	376.667	378.889	380.357	379.636	379.636	381.818
0.254181	510			0.252508		355.2	354	351.923	350.588	351.765	353.077	352.8	353.878	354	354.118	354.118	353.077	353.077	354	355.102	357.551	357.5	355.2	355.2	355.2	356.327	355.102	356.327	358.723	360	363.6	362.353	361.2	364.706	365.769	365.882	366	367.059	367.059	367.2	371.538	375	376.667	377.455	378.889	379.636	379.636	378.889	381.429
0.255853	506.842			0.254181		353.077	352.941	351.765	352.941	350.588	350.769	352.653	352.8	354.118	354.118	354.118	354.118	354.118	355.102	355	356.327	357.551	355.2	356.327	356.327	355.102	355.102	358.776	360	362.4	362.4	361.2	362.449	367.2	367.2	366	366	366	365.769	368.077	371.538	375.849	375.849	376.364	377.455	379.245	379.636	379.286	381.429
0.257525	503.636			0.255853		353.077	351.923	351.765	350.588	349.615	350.588	352.8	354	355.294	354.118	354.118	356.327	355.2	354	355	355.102	356.4	356.327	360	360	358.75	358.8	360	360	361.224	362.449	362.449	363.75	364.898	366	366	366	366	365.882	369.412	370.385	373.333	376.667	378.545	376.667	378.113	381.111	379.636	381.818
0.259197	501.176			0.257525		351.765	350.588	350.588	348.235	350.4	351.923	353.077	355.294	355.294	354.118	354.118	354	355.102	353.878	356.327	356.327	357.551	358.75	360	361.304	360	360	360	360	361.25	363.75	363.75	363.75	363.75	363.75	366	366	366	366	368.235	370.189	372.222	375.556	376.667	376.981	378.113	381.111	381.509	381.818
0.26087	500			0.259197		351.765	351.6	349.615	349.412	350.4	349.615	352.941	354	354.118	354.118	353.077	353.878	356.25	355.102	356.327	356.327	361.25	360	360	360	360	360	360	361.224	363.6	363.75	363.75	364.898	363.75	362.553	364.898	366	364.898	366	369.231	370.189	373.585	373.585	373.585	375.849	378.889	381.111	381.111	381.429
0.262542	500.571			0.26087		351.923	351.765	350.588	351.765	350.588	352.653	355.102	356.327	355.102	355.2	355.294	355.102	356.4	358.75	358.723	358.696	360	360	360	360	360	360	360	361.277	364.898	363.83	363.75	364.898	364.898	363.673	364.898	367.059	365.882	368.077	370.189	369.057	370.189	373.585	375.849	377.308	379.245	381.509	383.333	382.222
0.264214	499.412			0.262542		352.222	352.075	351.6	351.6	352.8	355	356.25	358.75	357.5	357.6	357.551	357.6	357.6	361.25	361.304	361.304	361.25	360	361.277	362.553	361.277	361.333	358.667	361.277	365	363.673	363.673	364.898	367.2	367.2	366.122	367.2	369.057	371.321	371.321	369.057	370	373.585	376.154	378.462	379.615	382.353	383.077	383.774
0.265886	497.647			0.264214		352.222	353.077	352.941	351.765	355.102	355.102	355.2	358.75	360	358.776	358.75	358.776	360	360	360	362.5	363.529	361.2	361.277	363.75	363.75	358.723	358.696	362.553	363.6	361.2	363.673	364.898	367.2	367.2	366.122	367.347	370.385	372.222	372.222	371.321	373.333	373.585	374.118	377.308	379.615	381.923	383.077	382.642
0.267559	497.838			0.265886		353.208	354.118	354.118	352.941	355.102	356.25	356.327	358.75	360	361.224	361.224	361.2	360	360	361.25	362.5	363.6	361.2	362.449	365	362.553	361.277	362.553	364.898	361.224	361.2	363.673	366	367.2	367.347	368.571	368.571	371.765	374.717	373.585	373.333	372.692	374.118	374.118	377.308	379.615	381.923	382.642	381.111
0.269231	496.216			0.267559		353.077	354.231	354.118	354.118	356.4	356.4	358.776	360	360	362.4	362.4	362.353	361.2	362.4	363.6	361.25	363.6	362.353	364.8	364.898	363.75	365	364.898	364.898	363.673	362.353	363.6	366	366	367.347	367.66	370.588	371.538	375	375	374.717	372.941	375.294	375.294	377.308	379.615	381.923	380.769	381.111
0.270903	495.789			0.269231		352.075	354.34	354.231	355.2	356.25	358.776	361.25	358.75	362.4	363.529	362.4	361.2	362.4	362.4	362.4	362.4	364.706	363.462	364.706	366	363.75	363.75	363.75	364.898	363.6	362.353	363.6	365.882	366.122	367.347	366.25	369.412	372.692	374.717	375.294	375.294	375	375.294	375.294	378.113	380.769	381.176	381.923	381.111
0.272575	496.667			0.270903		352.075	352.075	353.208	356.4	355.2	358.75	360	361.224	361.25	362.4	361.2	362.449	362.449	362.4	362.4	363.529	364.706	365.769	365.882	366	366	363.75	362.553	364.898	364.8	363.6	364.706	365.882	367.2	366.122	366.122	368.4	371.538	372.692	374.4	374.694	373.469	375.294	375.294	376.471	378.462	379.615	380.769	382.222
0.274247	497.143			0.272575		349.811	350.943	351.111	354.118	355.294	357.551	358.776	361.224	357.5	358.75	358.75	362.553	362.5	362.4	362.4	362.4	363.6	366	366	366	366	363.83	363.83	366.122	367.059	367.2	366	366	366	366.122	366	367.2	370.385	370.8	372.245	373.469	373.469	376.154	375.294	376.8	377.647	377.308	379.245	382.222
0.27592	495			0.274247		350.769	351.111	352.075	351.923	356.4	356.4	356.327	356.327	355.102	358.75	360	361.304	361.25	362.4	362.4	362.4	362.4	363.673	366	366	364.898	363.75	363.83	366.25	367.347	367.347	366	366	366	367.059	367.2	368.571	368.4	369.6	370	372.245	373.469	375.294	375.294	376.471	378	378.462	379.245	381.509
0.277592	496.667			0.27592		353.878	350.769	351.765	354.231	354.118	356.327	355.102	355.102	356.327	357.5	360	358.667	360	361.224	361.224	362.4	362.4	363.75	366.122	363.673	363.673	363.83	363.83	366.122	367.2	366.122	365.882	366	366	367.347	367.347	368.571	367.2	369.6	368.75	371.02	373.469	375.6	376.471	375.294	378.824	379.615	377.647	379.245
0.279264	496.216			0.277592		353.75	351.6	352.941	353.077	353.077	355.102	355.102	356.327	356.327	355.102	358.723	360	360	360	360	361.224	363.673	364.898	365	362.4	362.4	363.75	363.83	367.2	365.882	366	366	366	366.122	367.5	367.5	367.347	367.347	368.4	369.796	371.02	372	376.471	375.6	375.294	378.113	377.308	378	377.308
0.280936	492.353			0.279264		352.653	351.429	352.8	352.8	355.2	355.2	353.878	355.102	356.327	356.327	358.723	360	361.25	360	360	358.776	361.277	364.898	363.6	362.353	361.2	362.4	362.553	366.122	368.077	366	366	364.8	366.122	367.5	368.75	367.347	368.4	368.4	369.796	372	372.941	373.585	372.941	375	376.154	376.471	377.647	379.245
0.282609	495.385			0.280936		354.894	353.617	353.878	354	355.2	355	353.75	355.102	355.102	355.102	357.5	358.723	358.696	360	360	358.75	361.25	363.75	363.6	361.224	361.25	362.449	362.553	363.83	366.122	366.122	367.347	367.2	367.347	367.5	366.383	367.5	368.4	369.6	369.796	371.25	370.8	373.846	374.118	375.294	375.294	375.294	376.471	375.849
0.284281	493.846			0.282609		356.087	356.087	354.118	352.075	354.118	356.17	354.783	355	355	355.102	356.327	357.5	357.391	357.391	357.391	358.723	361.25	362.553	363.673	362.5	361.277	361.304	362.609	363.83	366.383	367.5	368.4	368.4	367.347	367.5	366.383	368.4	368.4	369.796	369.796	370	371.02	374.118	375.294	376.154	375.294	375.294	375.294	374.4
0.285953	489.231			0.284281		355	356.25	355.2	354.118	354.118	356.25	355	355.102	355.102	355.102	356.327	355.2	357.447	357.391	357.391	357.391	360	361.304	362.5	363.75	360	361.333	361.333	362.609	366.25	367.347	368.4	368.4	367.347	367.5	367.5	368.235	368.4	368.75	370	371.02	371.02	373.469	373.2	376.154	375.294	374.4	374.4	373.469
0.287625	491.707			0.285953		355.2	355.102	355.102	356.327	355.2	356.327	355.102	354	355.102	356.327	357.551	355.2	356.25	357.391	357.391	356.087	357.391	358.723	362.553	363.75	362.667	360	360	361.277	365	367.347	367.347	368.4	367.2	367.5	367.66	368.571	369.796	368.75	370	371.02	370.8	373.2	372.5	374.4	375.294	373.469	375	374.043
0.289298	496.5			0.287625		353.878	355.102	355.102	355.2	356.4	355.2	355.102	355.102	355.102	356.327	357.551	356.327	356.327	358.696	357.391	357.391	358.696	358.696	361.304	362.609	361.333	361.333	362.609	362.5	364.898	367.2	367.347	367.347	367.2	367.5	368.936	368.936	370	370	371.02	371.02	370.8	371.765	372.245	373.469	372.5	373.75	375.319	375.319
0.29097	501			0.289298		354	355	356.25	356.327	356.4	356.4	355.2	355.102	356.327	356.327	355.102	357.6	356.4	357.447	356.17	357.391	358.696	358.696	361.304	362.609	362.609	362.609	363.83	362.553	363.75	366.25	367.347	367.347	367.347	367.347	366.25	370	370	370	372	372	372	371.02	372.245	373.469	373.75	374.043	375.319	377.333
0.292642	501.538			0.29097		355.2	356.17	357.333	357.447	356.327	356.327	355.2	356.327	357.6	356.25	355	358.723	360	358.776	356.25	358.696	358.696	360	361.304	365	363.83	363.83	363.913	363.83	363.83	366.25	368.4	367.347	367.347	368.571	368.571	370	368.936	371.02	372	372	371.02	371.25	372.5	374.694	375.918	376.25	376.596	378.261
0.294314	501.538			0.292642		355.102	354.894	357.333	356.087	355.102	356.327	356.327	356.327	356.327	356.17	357.333	360	360	361.224	358.75	360	360	360	361.277	364.898	363.83	363.83	362.609	365	363.83	367.5	368.4	366.25	367.347	367.347	369.796	370	370	368.936	371.02	372	372	373.2	372.245	375.918	377.143	377.143	378.75	378.261
0.295987	498			0.294314		355	354.783	357.333	358.696	356.327	355.2	356.327	356.25	357.447	356.17	360	360	360	361.224	360	360	360	360	361.277	362.449	363.83	363.83	366.522	365.217	363.83	365	365	368.4	367.347	367.5	368.936	370	370.213	368.936	370	372	371.765	373.2	375.6	375.6	376.8	378.367	380	380
0.297659	496.098			0.295987		355	357.333	354.667	357.391	357.5	356.327	356.327	356.25	357.447	357.391	358.696	360	360	360	360	360	360	360	360	361.277	365	363.83	366.25	363.913	363.913	362.553	366.25	368.4	367.347	368.936	370	370	371.02	371.02	370	370.213	372	373.2	375	376.471	376.8	378	380	380.4
0.299331	495.385			0.297659		356.25	357.333	353.478	357.447	357.5	357.551	356.327	356.4	357.447	357.333	357.391	360	360	360	360	360	360	358.696	360	361.304	365	365	363.75	362.553	363.83	365	367.2	367.347	367.5	371.25	370.8	369.6	369.6	368.571	368.75	370	371.02	373.2	375.294	376.471	376.471	378	378.75	379.592
0.301003	495.789			0.299331		354.894	355	355.102	355.2	354.118	356.25	356.327	356.4	357.551	355	356.25	360	360	360	361.25	360	360	357.447	360	361.304	363.83	366.25	366.122	362.553	362.553	365	367.2	368.4	367.5	370.435	372	368.4	368.4	367.2	369.6	370	370	372.245	373.2	375.6	376.154	378	377.5	377.872
0.302676	494.595			0.301003		356.25	355	355.2	354.118	354.118	355.2	356.4	356.327	356.327	355.102	357.5	358.75	360	358.776	358.75	361.277	360	360	360	362.609	362.609	365	366.25	363.75	363.75	365.106	366.25	367.5	366.383	370	371.765	370.588	369.412	368.4	369.6	371.02	368.936	372.245	372.245	374.694	376.471	377.143	378.75	376.596
0.304348	493.846			0.302676		357.5	355.102	355.102	355.102	355.2	355.102	356.327	356.17	357.391	357.447	357.391	358.696	357.447	356.4	357.551	358.75	360	361.224	360	361.277	363.83	363.83	363.83	363.75	365.106	366.522	364	364.091	366.25	368.4	370.588	370.385	369.412	367.347	369.6	370.8	371.02	372.245	372.5	374.4	374.694	377.5	379.592	378.75
0.30602	492			0.304348		355.102	354.118	355.102	355.102	355.102	355	357.447	357.391	357.391	357.391	357.391	357.391	355	356.327	355.2	356.327	357.551	360	360	358.723	362.5	363.83	363.83	363.75	365.106	365.333	365.455	364.091	365.106	368.4	369.412	370.385	369.412	367.347	370.385	370.588	372.941	372.5	373.469	373.2	374.694	376.8	377.5	379.565
0.307692	490.769			0.30602		354	355.2	355.102	355.102	355.102	355	354.894	357.391	358.667	358.696	357.391	356.087	356.25	356.4	356.327	356.327	356.4	358.75	360	360	362.553	363.75	363.83	363.83	363.83	365.217	365.333	365.455	366.383	367.2	369.412	371.538	368.4	367.347	368.4	371.765	373.2	373.75	372.245	373.469	374.694	378.367	379.592	379.592
0.309365	488.333			0.307692		356.4	355.2	355.102	355.102	353.878	355	356.17	357.391	358.636	360	357.333	358.636	356.25	356.4	356.327	356.327	356.327	357.5	358.696	361.304	362.5	363.83	363.83	363.83	363.83	365.106	366.522	365.455	365.217	365	369.6	369.6	368.4	368.235	368.4	370.8	373.469	373.469	373.469	374.694	375.918	378	379.615	377.647
0.311037	483.429			0.309365		355.2	355.102	355.102	355.102	355.102	353.878	353.617	356.087	356.087	356	358.667	357.391	356.17	356.327	356.327	356.327	355.102	355	358.667	360	362.5	363.83	363.83	363.83	363.83	363.83	365.217	365.455	364	365	368.4	369.796	368.4	367.2	369.796	372.245	373.469	373.469	373.469	374.4	375.918	378.462	378.462	377.647
0.312709	485.143			0.311037		355.102	355	355.102	355	356.25	353.878	354.783	356.087	356.087	357.391	357.391	357.391	358.696	357.447	356.327	356.327	356.4	357.447	358.696	360	361.277	363.83	363.83	363.83	363.83	363.83	362.609	365.217	365.333	366.383	368.4	370	368.571	367.347	369.796	371.02	373.469	373.469	373.469	374.4	375.6	377.308	378.462	379.245
0.314381	485.143			0.312709		356.25	357.333	356.087	354.894	356.087	356.17	356.087	356.087	356.087	357.391	358.696	357.391	358.696	357.391	356.17	356.17	357.5	358.696	358.696	360	358.696	362.609	363.75	363.83	363.83	364.898	366.25	364	365.333	367.66	368.75	370	370	370	371.02	370.8	373.75	374.694	373.469	373.469	375.6	378.824	378.462	378.462
0.316054	486.667			0.314381		357.447	360	357.333	356.087	356.087	357.333	356.087	356.087	356.087	356.087	356.087	357.391	357.391	357.391	357.391	357.391	357.333	357.391	358.696	360	358.696	361.304	363.913	363.83	363.83	363.75	367.5	367.826	367.66	368.75	368.75	370	370	370	370	372	373.2	372.245	373.469	372.5	373.469	376.471	379.245	378.113
0.317726	483.529			0.316054		356.17	360	357.391	357.391	356.087	356.087	356.087	356.087	356.087	356.087	356.087	356.087	356.087	357.391	357.391	357.391	357.391	357.391	357.391	357.391	361.333	361.333	364.091	362.667	363.75	363.83	365.106	368.936	367.66	368.75	368.75	370	370	368.936	370	372	372	372	372.245	372.5	373.469	376.154	376.154	379.245
0.319398	483.429			0.317726		357.391	358.667	357.391	356.087	356.087	356.087	356.087	356.087	356.087	356.087	356.087	357.391	356.087	358.696	357.391	357.391	357.391	357.333	357.391	358.667	362.727	362.727	362.791	361.395	362.727	364.091	366.383	366.667	366.522	367.5	370	370	370	370	372	372	372	374.118	372.245	371.25	372.5	375.294	375.294	377.647
0.32107	483.636			0.319398		357.333	357.391	356.25	356.087	357.333	356.087	356.087	356.087	356.087	356.17	356.087	356.087	356.17	356.087	356.087	356	356.087	356.087	358.636	360	361.395	364.091	362.791	362.791	362.857	364.186	366.522	365.333	366.667	367.66	370	371.25	370	371.02	372.941	371.02	372	372	371.25	370.213	371.489	372.5	374.4	375.918
0.322742	478.125			0.32107		354.783	355	354	356.25	354.894	356.087	356.087	356.087	356.087	357.333	356.087	356.087	356.087	356.087	356.087	356.087	356.087	356.087	357.333	358.636	361.429	362.791	364.091	362.791	361.429	362.791	364.091	365.333	366.667	366.383	368.75	370	368.75	370	371.02	373.2	373.2	372	370	370.435	371.489	373.469	374.4	375.918
0.324415	470.625			0.322742		355.102	355.102	355.102	355	354.783	356.087	356.087	356.087	358.636	358.636	357.333	358.636	357.333	354.894	356.087	357.447	357.391	357.273	357.391	358.605	358.571	362.857	364.186	364.286	362.791	362.727	364.186	365.333	363.913	366.122	369.412	368.571	367.826	369.333	372.766	373.469	372.245	372.5	370.213	371.489	371.489	373.469	374.694	375.918
0.326087	467.273			0.324415		355.102	355.102	355	356.087	357.333	356	356.087	356.087	357.273	358.636	360	358.636	357.333	356.087	356.087	356.17	357.333	358.636	358.636	358.605	357.143	361.463	364.286	364.39	362.727	361.364	362.791	364	363.83	366.122	368.4	366.25	367.826	368.372	373.043	372.5	371.02	370.213	371.489	371.489	372.766	375.918	376.8	376.25
0.327759	464.118			0.326087		355	355.2	354.894	356.17	357.333	356	356.087	356.087	357.273	360	358.636	358.636	357.333	356.087	357.391	357.391	357.333	358.636	358.636	358.636	357.273	360	362.857	364.186	362.667	361.304	362.791	364.091	362.667	366.25	367.347	367.5	367.826	370.667	371.739	372.766	370.213	368.75	370.213	372.5	373.469	375.918	377.647	375.918
0.329431	464.118			0.327759		353.878	355.2	355	356.25	357.333	356	356.087	356.087	358.667	357.391	357.391	357.333	357.333	356.087	357.391	357.391	358.667	358.636	357.333	357.333	357.333	357.273	361.364	361.333	360	360	362.667	363.913	362.553	366.25	368.571	367.5	367.826	369.13	368.936	371.25	368.936	371.02	373.469	373.469	373.469	376.8	376.8	377.5
0.331104	459.429			0.329431		355	355.102	355.102	355.102	354.783	356	356	356	357.391	357.391	357.447	356.17	357.391	357.391	357.391	355	358.667	360	357.391	356.17	357.333	358.636	358.667	360	358.723	360	361.333	362.609	363.83	366.25	367.5	367.66	367.66	366.383	368.936	370	371.02	370.8	374.4	373.469	375.918	377.647	376.8	379.592
0.332776	454.054			0.331104		353.878	355.102	354	356.25	356.17	356	355.909	356	356.087	356.087	357.391	358.696	357.391	357.391	357.391	357.391	360	358.636	357.391	357.391	356.087	358.605	358.636	358.605	358.667	360	360	362.667	362.553	365.106	365.333	367.826	367.5	367.2	369.796	370.213	370	370.8	372.245	374.694	375.918	376.8	376.8	379.2
0.334448	454.286			0.332776		353.878	355.102	355.102	356.25	356.087	356	355.909	356.087	356.087	356.087	356.087	354.783	357.391	358.696	357.391	357.333	357.333	358.636	357.391	358.667	358.636	358.636	358.636	358.636	358.667	358.696	358.667	361.333	362.553	363.83	365.333	368	366.522	367.2	368.235	368.75	370	371.02	371.25	373.469	375.918	375.918	377.143	378.367
0.33612	450.909			0.334448		352.653	354	353.878	355.102	354.894	356	356	356	356.087	356.087	356.087	354.783	357.391	358.696	356.087	354.783	356.087	358.636	357.391	358.667	358.636	358.636	358.636	358.636	358.667	357.391	361.333	361.333	362.609	363.83	366.522	367.826	367.826	368.75	368.4	369.796	370	370.213	369.13	372.5	375	375	375.319	377.5
0.337793	449.091			0.33612		352.34	352.653	353.878	355.102	357.333	356	356	356	356.087	356.087	356.087	357.391	357.391	357.391	356.087	356.087	356.087	357.333	357.391	357.333	358.636	358.636	360	358.636	357.391	358.667	361.333	361.333	362.609	363.83	366.667	367.66	368.75	368.571	369.6	370.8	370.213	371.25	370.213	373.75	375	373.75	375	377.5
0.339465	446.471			0.337793		352.174	352.5	352.653	355.102	356.087	356	356	356	356.087	356.087	356.087	358.696	358.696	357.391	356.087	356.087	357.391	357.447	356.17	357.391	357.333	357.333	357.333	357.333	358.636	360	361.333	361.304	363.83	365.106	366.383	367.66	368.936	369.796	369.796	370	370	370.213	372.766	375	375	374.694	374.694	376.25
0.341137	441.176			0.339465		352.34	352.5	352.653	352.653	354.783	355.909	356	356.087	356.087	356.087	357.391	357.391	357.391	357.391	356.087	356.087	358.696	358.696	357.391	357.391	357.391	357.447	357.391	356.17	361.333	362.609	362.667	365.106	365	366.25	367.347	367.66	367.826	370.213	370.213	370	370	371.489	373.75	375	375	374.694	373.469	375.6
0.342809	439.459			0.341137		352.34	352.5	352.653	351.25	353.617	355.909	356	356	356.087	356.087	357.391	357.333	358.636	357.391	357.391	356.087	357.391	358.696	357.391	357.391	357.391	357.391	358.667	358.696	362.553	365.333	365.455	365.106	365	368.4	367.5	367.66	367.826	370.435	370.435	370.213	368.936	372.766	375	375	375	373.75	372.245	375.6
0.344482	440			0.342809		352.5	352.5	352.34	353.478	353.617	356	356	355.814	356.087	356.087	357.391	358.667	358.667	357.391	358.667	357.391	357.391	357.391	357.391	357.391	357.391	357.391	357.391	360	362.609	362.727	365.217	366.25	366.25	368.571	368.75	368.75	370	370.213	371.25	370.213	371.489	373.469	374.694	373.75	374.694	374.043	373.75	375.918
0.346154	437.647			0.344482		352.653	352.5	352.174	353.617	354.667	356	356	356	356	356.087	357.391	357.391	357.391	357.391	357.333	357.333	357.391	357.391	357.391	357.391	357.391	357.391	358.696	360	361.333	361.333	365.106	368.571	368.4	367.5	369.796	368.75	370	369.796	369.796	371.25	372.5	373.469	373.469	373.469	373.2	373.75	377.872	378.367
0.347826	432.353			0.346154		352.653	352.5	352.34	351.064	353.333	354.667	356	356	356.087	356.087	357.391	357.391	357.391	357.391	357.273	358.636	357.391	356.17	357.391	356.087	357.333	357.391	360	361.304	360	362.609	363.83	366.25	368.4	367.5	368.75	370	370	370	370	370.213	371.489	373.469	373.469	373.469	372.245	374.4	377.143	378
0.349498	421.765			0.347826		352.8	352.653	352.34	350.87	352.174	354.667	356	356	356	354.894	357.391	358.696	357.391	357.391	357.333	360	360	358.667	358.667	360	358.636	357.333	361.277	361.304	361.364	360	361.304	363.75	367.347	366.383	368.75	370	370	370	371.25	371.25	372.5	373.469	373.469	373.469	372.245	374.4	375.6	376.8
0.351171	420			0.349498		352.653	352.653	352.34	350.87	352	354.667	357.333	356	355.909	356.087	357.391	357.391	357.391	357.447	356.087	360	361.333	361.333	360	360	358.636	357.333	360	361.304	362.791	361.364	360	365	367.5	367.66	367.66	368.936	370	370	372.245	372.5	373.2	374.694	373.469	373.469	373.469	374.4	375.294	376.471
0.352843	418.235			0.351171		352.653	352.5	353.478	353.478	353.333	353.333	357.333	357.333	355.909	356	357.333	357.391	357.391	357.447	358.667	360	361.333	362.667	361.333	361.333	361.333	360	360	362.667	362.791	362.667	362.609	364.898	366.383	370.213	371.489	370	370	371.25	372.5	372.245	374.694	375	373.469	373.469	373.469	373.469	375.294	377.647
0.354515	413.333			0.352843		351.6	350.204	351.064	354.667	354.545	353.333	354.667	357.333	356	356	357.333	357.391	357.391	358.667	358.636	361.333	361.333	361.333	361.333	361.333	361.333	361.333	361.333	362.727	362.791	364.091	365.217	366.25	368.75	370	372.5	371.25	370	370.213	372.5	373.75	375	372.766	373.75	373.469	372.5	373.469	376.471	377.647
0.356187	410.27			0.354515		349.2	348.98	349.787	353.333	354.667	353.333	354.667	356	356	356	356	357.391	357.391	358.667	357.273	360	361.333	361.333	361.333	361.333	361.333	361.333	361.333	361.364	361.429	364.091	365.333	366.522	368.75	370	370	370	368.75	370.213	372.5	373.75	376.25	373.043	373.043	373.75	373.469	373.469	375.6	375.6
0.35786	407.692			0.356187		349.2	348.98	349.565	351.818	353.182	353.333	353.333	354.667	356	357.333	356	356	356	358.636	360	358.636	360	362.609	361.333	361.333	361.333	361.333	361.333	362.609	364.091	365.333	365.333	366.522	370	371.02	371.02	370	371.25	370.213	371.739	374.043	374.043	372	372	375	374.4	373.469	373.469	374.694
0.359532	405.366			0.35786		349.2	350	349.565	350.87	351.818	353.333	352	354.667	356	356	356	356	356	357.333	360	357.273	358.636	360	361.333	362.609	361.333	361.304	361.304	361.333	364.091	365.455	364.091	366.522	367.66	369.796	368.75	370	371.489	372.766	371.739	371.739	371.739	371.489	371.489	372.5	373.469	373.469	374.694	375
0.361204	407.442			0.359532		349.2	350	349.787	350.87	354.667	353.333	353.333	352	354.667	356	356	356	356	357.273	360	358.636	358.636	360	361.333	362.609	361.333	360	360	360	362.791	362.791	362.791	365.333	367.66	367.66	366.522	368.936	370.213	371.489	371.489	372	371.739	371.489	371.489	371.489	371.489	373.469	374.4	374.694
0.362876	408.837			0.361204		349.412	348.98	348.511	349.565	352	353.333	353.333	353.333	353.333	354.667	356	357.273	356	357.273	357.273	358.636	360	358.636	358.636	360	361.364	361.277	360	362.609	362.727	362.791	362.791	364.091	365.333	367.66	367.66	368.936	370.213	370.435	372	372	371.739	370.213	371.489	372.766	371.489	371.489	373.469	373.2
0.364548	411.429			0.362876		350.204	348.511	349.787	350.87	350.667	351.818	353.333	353.333	353.333	354.667	356	356.087	357.273	357.273	357.273	357.273	358.636	358.636	358.636	357.273	360	358.696	360	360	361.364	362.791	362.791	362.727	364.091	367.66	368.75	367.66	368.936	371.489	372	371.489	371.489	368.936	368.75	372.766	371.489	370.435	371.489	372.245
0.366221	406.364			0.364548		350.87	348.75	352	353.478	351.818	350.667	350.667	352	353.333	354.545	353.478	353.617	356.087	356	358.636	358.636	358.636	358.605	358.636	358.667	358.636	358.636	358.636	358.667	361.364	364.091	362.791	362.727	364	367.66	367.66	366.522	367.66	370.213	371.739	371.489	371.25	368.936	368.75	367.66	370.213	371.489	372	374.043
0.367893	401.333			0.366221		349.565	350.87	353.333	353.333	353.333	352	353.333	353.333	353.333	354.545	352.174	353.478	353.617	356	357.333	360	358.667	358.636	358.605	358.605	358.667	358.667	358.636	358.667	360	365.333	362.727	361.333	364	367.826	367.66	367.66	367.66	368.75	370	368.936	368.75	368.75	367.66	366.522	368.936	371.25	371.739	372.766
0.369565	400			0.367893		349.565	353.333	354.667	353.333	353.333	352	353.333	353.333	353.333	353.333	353.478	353.478	354.783	356	356	360	358.605	358.636	358.571	358.571	358.636	358.636	358.605	360	361.395	362.791	362.667	362.609	364	366.522	366.522	367.66	367.66	367.66	368.75	367.66	366.522	366.522	366.522	366.383	368.936	371.489	371.489	371.25
0.371237	397.021			0.369565		352.174	353.333	353.333	353.333	353.333	353.333	353.333	353.333	353.333	354.545	352.174	352.34	353.617	356.087	357.209	358.571	358.571	358.605	358.605	358.571	360	357.143	358.571	360	361.429	364.091	361.333	360	364	365.333	365.333	366.522	365.333	366.522	365.333	365.333	366.522	365.333	365.333	366.383	368.75	371.489	371.489	370
0.37291	393.061			0.371237		352.174	352	354.419	354.419	354.545	354.667	353.333	353.333	353.333	354.545	352.34	352.34	354.783	354.783	355.814	358.537	357.143	357.209	356	357.209	357.209	357.143	357.143	360	362.791	362.609	361.333	360	361.333	364	365.333	366.522	366.667	365.333	366.667	365.333	365.333	365.333	365.333	365.333	368.75	370.213	370.213	368.936
0.374582	390.612			0.37291		353.182	354.286	354.146	353.023	353.333	352	353.333	353.333	353.333	353.182	353.478	352.34	354.894	356	355.814	358.537	357.073	358.605	356	356	357.209	357.143	357.143	360	360	361.364	361.333	361.333	360	362.667	365.333	364.091	364.091	364	365.333	363.913	365.333	365.333	365.333	366.522	368.936	370	370.213	366.383
0.376254	389.412			0.374582		354.286	354.286	351.628	350.455	350.87	350.667	353.182	352.174	353.333	353.182	353.333	353.617	354.783	357.209	357.143	357.143	358.537	357.273	354.667	354.783	355.909	357.273	355.909	358.636	360	362.609	361.333	361.333	361.333	364.091	365.333	362.857	361.364	360	361.333	362.609	365.217	365.333	366.522	366.522	367.66	370	370	368.75
0.377926	385.385			0.376254		354.286	351.429	350	349.091	349.565	349.565	352.174	354.545	353.333	353.333	353.333	351.064	353.617	356	357.143	357.143	355.714	356	353.478	353.333	356	357.209	357.209	357.333	360	361.333	361.333	361.333	362.609	363.913	364	364.186	361.364	360	361.333	362.553	363.913	365.333	364.091	366.522	368.936	371.25	370	367.826
0.379599	384.706			0.377926		354.286	350.233	350.233	350.455	350.667	349.787	352.174	354.545	353.333	353.333	353.333	352.34	353.617	356.17	357.209	354.286	354.286	354.545	353.333	352.174	357.273	358.571	357.209	357.273	360	361.333	361.333	361.333	362.609	363.83	363.83	362.791	364.091	360	360	362.609	363.913	366.667	365.333	366.522	368.936	370.435	371.489	369.333
0.381271	383.077			0.379599		354.286	351.429	350.233	350.233	350.667	352.34	352.174	352.174	353.333	353.333	353.333	353.617	354.783	356	355.909	351.818	353.182	353.182	353.333	353.478	354.545	357.143	357.143	358.605	358.636	360	361.333	361.333	363.83	363.83	363.83	362.791	361.364	360	362.553	363.913	366.383	366.522	367.5	367.826	369.13	370.435	371.489	371.489
0.382943	383.529			0.381271		352.857	354.419	350.233	351.628	352.174	352.34	352.174	353.333	353.333	353.333	353.333	353.617	356	356	353.478	352.34	351.064	353.478	350.87	351.818	354.286	355.714	357.209	358.605	358.667	360	361.333	362.609	363.83	363.83	363.913	364.186	362.727	360	361.25	366.122	368.571	368.75	367.66	367.826	370.213	371.489	371.489	372.766
0.384615	383.265			0.382943		352.857	354.286	350.455	353.023	353.333	352.5	352.174	353.333	353.333	353.333	352.174	353.617	356	356	353.478	352.34	351.25	353.478	352	351.628	352.857	354.286	357.209	357.273	358.636	360	361.333	362.609	363.83	363.83	363.913	364.186	361.364	361.333	361.277	366.122	368.571	368.936	366.522	369.13	372.5	373.75	370.213	370.435
0.386288	382.041			0.384615		351.628	352.683	354.286	354.286	353.478	352.34	352.174	353.182	354.419	354.286	353.333	353.333	353.333	354.667	353.333	354.667	353.333	353.478	354.419	354.286	355.714	355.814	357.073	357	357.143	358.605	362.727	363.913	363.83	365.106	365.217	363.913	362.609	363.83	366.122	366.122	368.571	369.796	367.826	370	372.245	373.75	372	368.75
0.38796	382.5			0.386288		350.233	350.233	354.146	353.023	353.333	351.064	352.174	354.419	354.286	355.714	354.545	352.174	351.064	353.478	353.333	354.545	353.333	353.333	353.182	354.419	355.714	357.143	357.143	357.073	355.61	361.429	365.217	362.553	363.913	366.522	366.522	366.25	363.913	366.383	367.66	367.5	368.571	370	370	372	372	372.245	373.469	370.213
0.389632	379.149			0.38796		350.233	348.837	352.857	353.333	353.333	353.333	353.333	353.023	354.286	354.419	353.182	352.34	352.174	353.333	353.333	353.333	353.333	353.333	351.818	353.023	355.714	357.143	357.143	357.143	355.714	360	363.83	363.673	365.217	366.522	368.936	367.66	367.826	368.936	367.66	368.75	370	370	371.02	371.765	372	373.2	372.766	370.213
0.391304	378.75			0.389632		350.455	349.091	351.818	353.182	352	353.333	353.023	352.857	354.286	353.023	351.818	352	353.333	353.333	353.333	353.333	353.333	353.478	353.023	354.146	354.286	357.143	357.143	355.814	357.209	361.333	363.75	365.106	366.383	367.66	371.25	370	370	370	368.75	368.75	370	370.8	371.02	372	371.765	374.4	373.469	373.2
0.392977	378.367			0.391304		351.628	352	349.565	350.87	352.34	353.333	355.714	354.286	354.146	355.714	353.333	353.333	353.333	353.333	353.333	353.333	352	354.783	355.814	354.286	357.143	355.814	357.209	357.209	360	362.609	362.553	366.25	367.66	367.66	371.25	370	371.02	371.25	371.25	370.213	370.213	373.2	372	372	371.765	372.245	373.469	373.469
0.394649	376.596			0.392977		349.333	350.667	348.511	350	352.34	355.814	355.714	354.286	354.286	353.023	352.174	353.333	353.333	353.333	353.333	353.333	352	356	354.419	355.61	357.143	357.209	358.636	358.636	360	362.609	363.913	367.5	367.5	370.213	371.489	371.25	371.489	371.489	371.489	372.766	372.245	373.2	372	372	372	373.2	373.469	372.5
0.396321	372.857			0.394649		351.818	350.667	348.511	351.25	352.34	354.419	354.146	354.286	354.146	354.286	353.182	353.182	353.333	353.333	353.333	353.333	353.333	356	357.143	357.073	358.537	358.636	358.636	358.636	360	362.553	364.898	367.5	367.826	370.213	371.489	370.435	371.489	372.766	371.489	371.489	372.5	372.245	371.765	372	372	371.765	373.2	372.5
0.397993	373.953			0.396321		350.455	350.667	350	351.064	352.34	354.419	354.286	354.286	352.857	351.818	353.333	353.478	353.182	353.333	353.333	352	353.333	356	355.909	357.209	358.605	358.636	358.636	360	360	362.609	365	366.383	368	371.489	372.766	372.766	370.213	369.13	372.5	372.766	372.5	371.25	370.8	371.765	373.2	371.765	373.2	371.489
0.399666	373.333			0.397993		350.87	349.333	349.787	350	353.478	354.545	353.182	354.146	353.182	353.333	353.617	353.478	353.333	353.333	353.333	352	352	356	356.087	357.333	357.333	358.636	360	360	360	363.913	365.217	364	365.333	369.13	371.489	372.766	370.213	366.818	370.435	372.766	370.213	368.936	371.02	372	373.2	372	372	371.25
0.401338	370.435			0.399666		352.174	352.174	352.174	352.174	354.667	353.333	353.333	353.182	353.182	353.333	353.333	353.333	353.333	353.333	353.333	353.333	354.667	356	357.333	354.783	356	358.605	358.605	357.209	358.636	364.091	365.333	365.333	365.333	366.522	369.13	370.435	370.213	369.13	370.435	369.13	370.213	368.936	368.936	373.2	373.2	372	372	370
0.40301	369.13			0.401338		352.174	353.478	353.182	354.419	353.333	353.333	353.333	353.333	353.333	353.333	353.333	353.333	353.333	353.333	353.333	353.333	353.333	354.667	356	354.783	357.209	357.143	358.571	357.143	361.429	362.791	364.091	364.091	365.333	367.66	367.826	369.13	369.13	368	368	368	370.213	369.796	369.13	374.694	373.75	373.2	372	370
0.404682	366.522			0.40301		352.174	352.174	354.545	353.023	352.174	352.174	353.333	353.333	353.333	353.333	353.333	353.333	353.333	353.333	353.333	353.333	354.667	354.667	356	354.783	357.273	357.143	360	357.209	361.429	364.186	365.333	364.091	364.091	367.66	367.5	365.333	365.333	365.455	365.333	366.522	368.936	369.796	370.213	372.766	374.4	372	372	372
0.406355	365.333			0.404682		352.174	353.333	354.545	354.545	353.182	354.419	353.182	353.333	353.333	353.333	353.333	353.333	353.333	353.333	353.333	353.333	353.333	353.333	356	356	357.273	354.545	357.209	357.273	357.273	357.273	360	360	362.791	363.913	363.913	365.333	364.091	364.091	364.091	367.826	368.936	368.75	367.66	370.213	372.245	371.02	370	369.796
0.408027	364.091			0.406355		352	353.333	353.333	354.545	353.023	354.286	353.182	353.333	353.333	353.333	353.333	353.333	353.333	353.333	353.333	353.333	352	353.333	357.333	356	356	354.667	356	356	356	356.087	357.209	358.537	358.571	361.364	362.667	365.333	362.791	361.429	364.091	366.522	368.936	367.66	365.106	368.936	369.796	370	370	370
0.409699	362.727			0.408027		352	353.333	353.333	352.174	354.419	354.146	354.419	353.333	353.333	353.333	353.333	353.333	353.333	353.333	353.333	353.333	352	353.333	358.667	356	356	356	356	356	356	356.087	358.571	358.571	360	362.727	364.091	364.091	362.791	362.791	365.333	366.522	366.522	367.66	367.66	367.66	367.5	370	370	370
0.411371	358.605			0.409699		350.667	353.333	354.667	350.667	352.174	355.714	354.545	353.333	353.333	353.333	353.333	352.174	353.333	353.478	353.478	353.333	350.87	354.545	355.814	354.783	356	356	356	356	356	356	357.209	358.537	358.571	358.571	361.429	361.395	364.091	362.791	362.791	364.091	362.791	364.091	366.522	365.333	365.217	367.66	368.75	368.936
0.413043	358.571			0.411371		350.667	353.333	353.333	352	350.87	353.333	354.545	353.333	353.333	353.333	353.333	354.545	353.478	352.34	353.478	353.333	353.182	354.286	353.023	354.783	356	356	356	356	354.783	354.783	357.143	357.073	358.571	358.571	358.571	360	362.791	362.791	362.791	362.791	361.429	362.791	364.091	365.333	366.522	367.66	368.936	368.936
0.414716	358.605			0.413043		353.333	353.333	352	350.667	352	352	353.333	353.333	353.333	353.333	353.333	353.333	352.174	352.5	350.87	353.333	353.182	354.419	353.333	353.333	356	357.333	356	356	356	356	357.209	355.814	358.571	358.571	357.143	357.143	361.429	362.791	362.791	364.186	361.429	364.186	362.791	364.091	365.333	366.522	368.936	367.66
0.416388	358.636			0.414716		353.333	353.333	352	350.667	349.333	352	353.333	353.333	353.333	353.333	353.333	353.333	352.174	353.478	353.333	353.333	353.333	353.333	353.333	353.333	354.667	356	356	356.087	356	356	357.209	357.143	357.143	357.143	357.143	355.814	360	362.791	362.791	361.429	358.537	362.791	362.791	364.091	366.522	366.522	367.66	367.826
0.41806	358.605			0.416388		352	353.333	350.667	350.667	349.333	352	353.333	353.333	353.333	353.333	353.333	353.333	353.333	353.333	353.333	353.333	353.333	353.333	353.333	353.333	353.333	356	357.333	354.783	355.909	357.209	357.073	357.143	357.143	357.143	357.143	357.143	358.571	362.791	362.791	360	358.571	361.395	364.091	364.091	366.522	367.66	367.66	369.13
0.419732	358.667			0.41806		352	353.333	352	350.667	349.333	353.333	353.333	353.333	353.333	353.333	353.333	353.333	353.333	353.333	353.333	353.333	353.333	353.333	353.333	353.333	354.667	356	357.333	354.667	356.087	357.209	357.143	357.143	357.143	357.143	357.143	357.143	358.571	360	357.143	358.571	360	360	365.333	365.333	366.522	366.522	367.66	368.936
0.421405	357.333			0.419732		352	353.333	353.333	350.667	350.667	352	353.333	354.667	352	352	353.333	353.333	353.333	353.333	352	353.333	353.333	353.182	353.333	353.333	354.667	356	356.087	356.087	356.087	357.209	357.143	357.143	357.143	357.143	357.143	357.143	355.714	358.605	358.571	360	360	364.091	364.091	364.091	366.522	366.522	368.75	367.66
0.423077	352.653			0.421405		352	352	353.333	352	349.333	352	354.667	354.667	352	349.333	352	353.333	353.333	354.667	353.333	353.333	353.333	355.814	354.545	353.182	353.333	356	354.667	356	356	357.209	357.073	357.143	357.143	357.143	357.143	357.143	357.143	358.571	360	361.395	362.791	362.791	362.791	364.091	366.522	366.522	367.66	366.522
0.424749	351.25			0.423077		350.667	350.667	350.667	350.667	350.667	352	353.333	353.333	350.667	349.333	350.667	353.333	353.617	352.5	354.667	353.333	354.545	355.61	354	352.857	354.419	357.209	355.814	358.571	357.209	357.209	357.073	357.143	357.143	357.143	358.571	357.143	357.143	357.143	357.143	361.364	364.091	361.429	362.791	364.091	366.522	365.333	366.522	368.936
0.426421	351.429			0.424749		350.667	350.667	351.818	350.667	350.667	352	353.333	352	350.667	350.667	352	352	353.333	352.34	352.174	353.333	353.182	353.023	354.286	353.023	357.143	355.814	354.286	360	357.273	354.667	355.814	355.814	357.143	354.286	355.714	357.143	355.814	357	358.571	362.791	362.791	364.091	365.333	364.091	364.091	364.091	365.333	370
0.428094	348.235			0.426421		349.787	350.667	350.667	350.667	350.667	350.667	350.667	350.667	350.667	350.667	350.667	349.333	353.333	353.333	350.667	350.667	352	354.667	354.667	352	353.182	354.286	355.714	358.537	357.209	354.894	356	355.814	354.286	354.286	352.857	355.61	357.073	358.5	361.463	362.857	362.791	364.091	365.333	365.333	365.333	365.333	364.091	369.333
0.429766	346.415			0.428094		349.787	348.511	352	350.667	350.667	352	349.565	350.87	350.455	350.667	349.333	349.333	352	352	349.333	350.667	352	353.333	354.667	353.333	353.333	354.419	353.333	354.286	355.814	356.087	356.087	354.667	354.286	354.286	355.61	355.714	360	360	358.537	361.429	362.857	364	365.217	365.333	365.333	365.333	364.186	368
0.431438	344.727			0.429766		349.787	348.75	348.261	350.87	350.87	349.333	349.787	349.787	350.87	350.667	350.667	350.667	350.667	350.667	350.667	350.667	350.667	352	353.333	353.333	353.333	353.333	352.174	352	355.814	357.273	354.783	354.667	354.419	354.286	352.857	355.909	357.073	358.5	357.143	360	362.857	364.091	365.333	365.333	365.333	365.333	365.455	366.667
0.43311	342.222			0.431438		349.787	349.787	349.787	349.787	349.787	348.511	349.787	349.787	350	350.667	350.667	350.667	350.667	350.667	350.667	350.667	350.667	352	353.333	353.333	353.333	353.333	353.182	353.333	354.667	354.667	356	353.333	353.333	354.286	353.023	353.182	355.714	357.143	360	358.571	361.463	365.455	365.217	365.333	365.333	365.333	365.333	364
0.434783	340			0.43311		348.511	349.787	350	348.75	349.787	349.787	349.787	349.787	349.787	352	350.667	350.667	349.333	350.667	350.667	350.667	350.667	353.333	353.333	353.333	353.333	353.333	353.333	353.333	354.667	354.667	356	353.333	353.333	353.333	354.545	352	355.714	357.143	357.143	357.143	360	364.091	366.667	364.091	364	362.667	361.333	360
0.436455	338.947			0.434783		349.565	349.787	349.787	349.787	349.787	349.787	350.87	349.787	349.787	349.787	351.818	349.565	349.787	350.667	350.667	350.667	349.333	350.667	352	353.333	354.545	353.333	353.333	353.333	354.667	354.667	354.667	353.333	353.333	353.333	353.333	353.333	355.814	357.143	355.814	357.143	358.571	360	362.791	362.791	361.395	360	360	358.605
0.438127	337.241			0.436455		349.565	351.064	349.787	349.787	349.787	349.787	348.75	348.75	350.87	349.565	350.667	349.565	351.818	351.818	350.667	350.667	350.667	350.667	350.87	354.545	354.286	354.286	354.419	353.478	354.783	354.667	353.333	353.333	352	354.667	352	353.333	355.814	357.143	357.209	355.714	358.571	360	358.571	358.537	360	360	360	358.605
0.439799	337.627			0.438127		349.565	350.87	349.565	349.787	351.064	349.565	348.511	348.75	350.667	350.667	349.565	350.667	350.667	350.667	350.87	350.667	350.667	350.667	350.667	351.818	351.429	354.146	354.286	354.419	355.814	354.667	353.333	353.333	353.333	354.667	354.667	354.783	357.209	357.143	355.909	357.209	357.073	358.571	357.143	357.143	355.814	356	356	357.209
0.441472	336.774			0.439799		349.333	352	350.667	350.87	348.75	350.667	352	350.87	350.455	350.667	350.667	350.667	350.87	350.233	350.667	350.667	350.667	350.667	350.455	350.455	351.429	354.286	354.286	354.286	353.023	352.174	353.333	352	353.333	352	354.667	356	357.209	358.537	355.909	355.909	355.714	357.143	357.143	358.537	358.571	356	354.783	355.814
0.443144	336.774			0.441472		350.455	352	350.667	350.667	349.565	352	350.87	350.667	350.667	350.667	350.667	350.87	350.667	350	350.233	350.455	350.667	350.667	350.87	350.87	350.233	351.429	354.286	354.286	354.419	353.333	354.667	352	353.333	352	353.333	356	357.209	358.537	357.143	355.814	357.143	357.143	357.143	358.537	357.143	356	356	357.209
0.444816	336.774			0.443144		350.233	350.667	350.667	350.667	350.667	350.455	350.455	350.667	350.667	350.667	350.667	350.667	350.233	350	350.233	350.455	350.667	350.667	350.87	351.064	350.233	350.233	351.429	353.023	354.667	353.478	352	350.667	352	353.333	353.478	357.273	358.571	358.571	357.143	357.143	357.073	357.143	357.073	357.143	357.073	355.814	356	358.605
0.446488	338.095			0.444816		350.667	350.667	350.667	350.667	350.667	350.667	350.455	350.667	350.667	350.667	350.667	350.87	350.455	350.233	350.233	350.455	350.455	350.667	350.455	350.667	350.455	349.091	351.628	351.818	354.545	352	350.87	349.333	352	352	354.545	357.209	357.143	355.714	357.143	357.143	357.209	358.571	358.571	357.143	357.073	357.209	356.087	356
0.448161	336.19			0.446488		350.455	350.667	350.667	350.667	350.667	350.667	350.667	350.667	350.667	350.667	350.667	350.667	350.667	350.455	350.667	350.667	350.455	350.455	350.233	350	350	349.333	351.818	350.667	350.455	348.837	348.837	350.667	353.333	353.333	353.333	355.714	354.146	354.286	358.537	355.814	356.087	357.333	357.209	357.073	355.909	356	356	356
0.449833	337.742			0.448161		350.667	350.667	350.667	350.667	350.667	350.667	350.667	350.667	350.667	350.667	350.667	350.667	350.667	350.667	350.667	350.667	350.667	350.455	350.233	350	350.233	350.87	350.667	350.455	350.233	348.837	348	350.667	353.333	353.333	353.333	354.286	354.286	354.286	357.073	355.909	356	356	357.209	357.143	355.814	355.909	356	356
0.451505	338			0.449833		350.87	350.667	350.667	350.667	350.667	350.667	350.667	350.667	350.667	350.667	350.667	350.667	350.667	350.667	350.667	350.667	350.667	350.667	350.667	350.455	350.667	350.667	350.87	350.455	350.233	350.233	350.455	350.667	353.333	353.333	354.545	353.023	353.023	354.286	354.286	354.545	356	354.783	357.209	357	357.209	357.273	356	356
0.453177	337.627			0.451505		350.667	350.667	350.667	350.667	350.667	350.667	350.667	350.667	350.667	350.667	351.818	350.667	350.667	350.667	350.667	350.667	350.667	350.667	350.667	350.667	350.667	350.667	350.667	350.455	350.233	350.233	350.455	352	353.333	353.333	352.174	354.419	355.714	354.286	354.286	353.182	354.783	356	358.571	360	357.143	356	356	356.087
0.454849	337.627			0.453177		350.667	350.667	350.667	350.667	350.667	350.667	350.667	350.455	349.333	350.87	350.87	349.565	349.565	349.787	351.064	349.565	349.787	349.787	349.787	349.787	350.87	350.667	350.667	351.628	351.628	352	352	353.333	353.333	353.333	352.174	354.545	355.714	354.286	354.286	354.286	354.419	354.545	354.545	355.814	355.814	356	356	356
0.456522	336.61			0.454849		349.333	350.667	350.667	350.667	350.667	350.667	350.667	350.455	351.064	349.787	349.787	349.787	349.787	350	349.787	349.787	349.787	349.787	349.787	349.787	349.787	350.667	349.565	351.628	353.023	353.333	353.333	353.333	353.333	353.333	353.478	353.182	354.419	354.286	354.286	354.286	354.286	353.182	352.174	354.545	356	356.087	356	356.087
0.458194	335			0.456522		352	350.667	350.667	350.667	349.787	349.787	349.565	350.667	350.87	349.787	349.787	349.787	349.787	350	349.787	349.787	349.787	349.787	349.787	349.787	349.787	350.667	349.565	352.857	354.419	353.182	353.333	353.333	353.333	353.333	353.333	354.286	354.286	354.286	355.61	354.146	354.286	351.818	353.333	353.182	354.667	357.333	357.333	356.087
0.459866	335			0.458194		352	350.667	350.667	349.787	349.787	349.787	352	351.818	349.565	349.787	349.787	349.787	349.787	349.787	349.787	349.787	349.787	349.787	349.787	349.787	349.565	350.87	352	352	354.419	353.333	353.333	350.667	352	353.333	353.182	355.61	354.286	353.023	351.818	354.286	354.286	354.545	353.333	352.174	353.333	353.333	356	355.909
0.461538	335.41			0.459866		351.818	350.667	351.818	349.565	349.787	349.787	350.87	351.818	349.787	349.787	349.787	349.787	349.787	349.787	349.787	349.787	349.787	349.787	349.787	349.787	349.787	350.87	352	353.333	352	354.667	352	350.667	352	353.478	353.182	354.286	354.286	353.182	352.174	354.419	354.286	353.333	353.478	353.333	353.333	353.333	353.333	355.909
0.463211	335.41			0.461538		350.667	349.565	350.667	349.333	349.787	348.511	350.455	351.818	349.565	349.787	350	350	349.333	350.667	349.565	349.787	348.75	349.787	350	349.787	349.565	350.667	352	353.333	354.667	353.333	350.667	350.667	350.667	352.174	353.182	355.61	354.419	354.545	352.174	353.182	354.286	354.545	353.333	353.333	353.333	353.333	352.174	356
0.464883	334.576			0.463211		350.667	349.565	350.667	350.455	350.87	349.565	349.333	350.667	350.87	349.787	350.667	351.818	350.455	350.455	350.667	348.511	348.75	349.787	349.565	349.565	350.667	350.667	352	354.667	353.333	350.667	350.667	350.667	350.667	352	353.333	351.628	355.714	353.333	352.174	354.286	352.857	352	352.174	353.333	353.333	352.174	352.174	355.909
0.466555	334			0.464883		350.667	349.565	350.667	350.667	350.667	349.565	350.667	350.667	350.87	349.787	349.787	350.667	350.667	350.667	350.455	350.87	349.787	349.787	349.787	350.667	350.667	349.091	352	354.667	350.667	349.333	350.667	350.667	350.667	349.565	350.667	350.233	352.857	353.333	353.478	353.333	353.182	353.182	353.333	353.333	353.333	353.333	352	355.814
0.468227	334			0.466555		354.286	351.818	350.667	349.333	350.667	349.333	353.333	353.333	350.667	350.87	349.565	349.565	350.667	350.667	350.455	350.87	348.75	349.787	350	350.87	353.478	352	352	354.667	352	352	353.333	352	350.667	349.333	350.667	350.667	352	353.182	355.714	354.286	354.419	353.333	353.478	352.174	354.419	354.286	354.286	355.61
0.4699	332.903			0.468227		354.286	353.023	350.667	352	350.667	350.667	353.333	353.333	350.667	350.667	350.667	350.667	350.667	350.667	350.87	350.667	350.87	350	349.787	349.787	353.478	354.783	354.667	353.333	353.333	353.333	353.333	352	352	349.333	350.667	352	353.478	351.818	355.61	354.146	354.286	353.182	353.182	353.182	355.61	354.286	355.61	354.286
0.471572	331.935			0.4699		352.857	354.545	353.333	353.333	352	353.333	353.333	353.333	350.667	350.667	350.667	350.667	349.333	350.667	350.667	350.667	349.565	350	349.787	348.75	353.617	354.545	353.333	353.333	353.333	353.333	353.333	352	350.667	349.333	352	353.333	353.478	353.182	354.286	354.146	354.286	354.286	354.286	354.286	355.61	354.286	354.286	354.146
0.473244	329.508			0.471572		355.909	354.783	353.333	353.333	353.333	353.333	353.333	353.333	352	350.667	350.667	350.667	350.667	352.174	350.87	350.667	350.667	349.565	350.87	350.87	353.478	354.545	353.333	353.333	353.333	353.333	353.333	354.667	350.667	350.667	352	352	353.333	354.419	354.286	354.286	354.286	354.286	354.286	354.286	354.286	354.286	354.286	353.182
0.474916	329			0.473244		356	353.333	353.333	353.333	353.333	353.333	353.333	353.333	352	352	352	352	354.545	354.419	353.182	350.667	350.667	350.667	352	353.333	353.333	352.174	353.333	353.333	353.333	353.333	353.333	353.333	353.333	352	350.667	352	353.333	354.419	354.286	354.286	354.286	354.286	354.286	354.286	354.286	354.286	355.714	354.667
0.476589	329.508			0.474916		354.667	353.478	353.182	353.333	353.333	353.333	353.333	353.333	354.667	353.333	352.174	353.333	354.545	354.286	353.023	350.667	350.667	350.667	353.333	353.333	353.333	353.333	353.333	353.333	353.333	353.333	353.333	353.333	353.333	353.333	353.333	353.333	352.174	354.419	354.286	354.286	354.286	354.286	354.286	354.146	354.286	355.61	354.286	354.545
0.478261	330.938			0.476589		354.667	353.478	353.182	353.333	353.333	353.333	353.333	353.333	352.174	353.182	354.545	354.286	354.286	354.286	354.419	353.333	350.455	350.233	352	353.333	353.333	353.333	353.333	353.333	353.333	353.333	352.174	353.333	353.333	353.333	353.333	352.174	353.333	354.286	354.146	354.286	354.286	354.286	354.146	354.419	354.545	353.182	353.333	352.174
0.479933	328.615			0.478261		353.333	353.333	353.333	353.333	353.333	353.333	353.333	355.909	354.545	353.182	354.286	354.146	354.286	354.146	353.023	352	350.233	350	352	353.333	353.333	353.333	353.333	353.333	353.333	353.333	354.419	355.909	353.333	353.333	353.333	352.174	354.667	353.023	355.61	354.286	354.286	354.286	352.857	354.545	353.333	353.333	353.333	354.545
0.481605	328.615			0.479933		353.333	353.333	353.333	353.333	353.333	353.333	354.667	354.783	354.545	354.286	354.286	354.286	354.419	354.146	354.419	353.182	352	350.233	352	354.667	353.333	353.333	353.333	352.174	352.174	353.478	354.286	355.61	353.023	353.182	353.478	354.545	353.333	353.333	352.857	354.286	354.286	355.814	353.478	353.333	353.333	353.333	353.333	354.545
0.483278	328.615			0.481605		355.909	355.909	354.667	353.333	353.333	353.333	355.909	358.605	355.714	354.286	354.286	354.286	354.146	354.286	353.182	353.333	353.333	353.023	353.182	353.478	353.333	353.333	353.333	353.023	353.182	354.545	354.286	355.61	355.61	352.857	353.182	353.333	353.333	353.478	353.023	354.286	355.5	353.023	353.333	353.182	353.478	353.182	353.023	354.419
0.48495	327.273			0.483278		357.209	357.273	354.667	353.333	353.478	352	357.143	358.571	355.714	354.286	354.286	354.286	355.61	354.286	352	353.333	352	353.023	354.419	353.333	353.333	353.333	354.667	354.286	354.286	354.419	354.286	354.286	354.286	354.286	353.023	353.333	353.333	353.333	353.333	354.286	354	353.023	353.182	353.182	353.478	354.545	352.857	354.419
0.486622	327.273			0.48495		357.143	355.909	356	354.667	354.894	354.783	357.209	357.073	357.073	352.857	354.146	354.286	354.286	354.286	353.182	353.333	353.182	354.286	354.419	353.182	353.478	353.333	354.419	354.286	353.023	350.455	352.857	354.286	354.286	352.857	354.419	353.478	353.333	353.478	352.174	353.182	354.146	354.146	353.182	353.333	354.667	354.286	355.61	354.419
0.488294	327.273			0.486622		357.143	356	356	356	356	355.814	355.909	355.909	355.714	351.818	353.182	353.023	354.286	354.286	353.333	353.333	353.333	353.023	353.023	351.628	353.023	353.182	354.286	355.61	354.286	351.628	354.286	355.61	354.419	352	353.333	353.478	353.478	353.182	353.182	352.857	355.61	353.023	353.333	353.333	353.333	353.182	354.419	351.818
0.489967	327.273			0.488294		355.909	356	356	356	356	355.814	355.909	356.087	353.333	353.478	353.478	353.023	354.146	353.023	353.333	353.333	353.182	354.286	351.429	348.837	352.857	354.286	354.286	354.286	354.286	354.286	354.286	355.61	354.545	352.174	353.333	353.333	353.333	353.023	354.146	354.286	355.714	354.545	353.333	353.333	353.333	353.478	351.818	353.182
0.491639	325.97			0.489967		356	356	356	356	356	356	356.087	354.667	354.667	353.333	353.333	353.023	354.146	353.023	353.333	356	355.909	353.023	352.857	354.286	354.286	352.857	354.286	354.286	354.286	354.286	354.286	352.857	354.286	353.333	356.087	353.333	351.818	354.286	354.286	354.286	353.182	353.333	353.478	353.333	353.333	353.333	353.182	353.333
0.493311	327.273			0.491639		357.209	357.333	356	356	356	356.087	357.333	356	353.333	352	353.333	354.545	353.182	354.545	354.783	356	356.087	354.667	354.419	354.286	355.61	357.143	354.286	354.286	354.286	355.714	357.143	357.143	355.5	357.143	356	354.545	355.61	357.143	353.023	355.909	352	353.023	353.023	353.182	353.182	353.333	353.333	353.333
0.494983	326.866			0.493311		357.143	356.087	357.391	357.333	357.333	356	356	356	353.333	353.333	353.333	353.333	353.333	354.667	356	356	356	356	354.545	352.857	355.714	357.143	355.714	354.286	355.714	355.714	357.143	357.143	357.143	357.143	357.209	357.143	357.073	358.537	355.814	353.333	353.182	354.419	354.286	352.857	353.023	353.333	353.333	353.333
0.496656	325.588			0.494983		357.209	354.545	353.478	354.667	353.333	353.333	356	354.667	353.333	353.333	353.333	353.333	353.333	356	356	357.333	356	356	354.545	358.5	357.143	357.143	355.714	354.286	355.714	357.143	358.571	357.143	358.571	357.143	357.143	357.143	357.143	358.537	355.814	353.333	353.333	354.286	354.286	354.146	353.023	353.182	353.333	353.333
0.498328	325.588			0.496656		358.571	354.545	352.174	353.333	353.333	353.333	353.333	353.333	353.333	353.333	353.333	353.333	352	354.667	354.667	354.667	356	356	355.909	357.209	358.571	357.143	358.571	357.143	355.714	357.143	357.143	354.286	357.143	357.073	358.571	357.143	358.537	357.143	354.545	353.333	354.667	355.714	354.286	354.286	355.814	353.333	352.174	353.333
0.5	325.588			0.498328		357.143	354.545	352.174	353.333	354.667	353.333	353.333	353.333	353.333	353.333	353.333	353.333	353.333	353.333	354.667	354.667	357.333	356	355.909	357.209	357.143	357.143	357.143	357.143	355.714	355.714	351.429	352.857	354.286	355.714	357.073	357.143	358.537	357.143	354.545	353.333	353.182	355.714	354.146	355.714	354.545	353.478	352.34	353.478
				0.5		358.537	355.814	353.333	353.333	353.333	353.333	353.333	354.545	353.333	353.333	353.333	353.333	353.333	353.333	353.333	354.667	354.667	356	355.814	357.143	357.143	357.143	357.143	358.571	358.571	352.857	351.429	354.286	357.143	355.714	357.073	357.143	357.143	355.909	354.783	353.333	352	353.182	353.333	353.333	353.333	353.478	352.174	353.333
[truncated: 256 more columns]

## Sheet: Fig. 6c
Position of Finger	Hue(Degree)
1	159
2	204
3	279
4	333
5	399
